# Supplementary material for: Anaerobic phloroglucinol degradation by Clostridium scatologenes
Source: mBio. 2023 Jun 21;14(4):e01099-23. doi: 10.1128/mbio.01099-23 (PMC10470551; doi:10.1128/mbio.01099-23)
Supplement: Data set S1 — Protein mass spectrometry results for band 1 to 4. [file mbio.01099-23-s0002.xlsx]

## Sheet: CsCtfA
Supplementary data 1 Protein mass spectrometry results for band 1 (related to Supplementary Fig. 10B)
Checked	Protein FDR Confidence: Combined	Master	Accession	Description	Exp. q-value: Combined	Sum PEP Score	Coverage [%]	# Peptides	# PSMs	# Unique Peptides	# Protein Groups	# AAs	MW [kDa]	calc. pI	Score Sequest HT: Sequest HT	# Peptides (by Search Engine): Sequest HT
FALSE	High	Master Protein	A0A0E3K2K8	Putative cell wall binding repeat 2-containing protein OS=Clostridium scatologenes OX=1548 GN=CSCA_3758 PE=4 SV=1	0	359.919	64	62	110	62	1	1335	141.8	5.38	243.25	62
	Checked	Confidence	Sequence	Modifications	Qvality PEP	Qvality q-value	# Protein Groups	# Proteins	# PSMs	Master Protein Accessions	# Missed Cleavages	Theo. MH+ [Da]	Confidence (by Search Engine): Sequest HT	Percolator q-Value (by Search Engine): Sequest HT	Percolator PEP (by Search Engine): Sequest HT	XCorr (by Search Engine): Sequest HT
	FALSE	High	LVNALPAGTTK		0.0324683	0	1	1	1	A0A0E3K2K8	0	1084.64	High	0	0.02067	1.85
	FALSE	High	MDKLYVANATGDGYADALVASAVAGK		0.0171178	0	1	1	1	A0A0E3K2K8	1	2571.28	High	0	0.01014	1.1
	FALSE	High	LYVANATGDGYADALVASAVAGK		3.71006e-07	0	1	1	2	A0A0E3K2K8	0	2197.11	High	0	7.203e-08	4.54
	FALSE	High	SDSGVLLNGVAYNNNYIIPEAK		0.0408339	0	1	1	2	A0A0E3K2K8	0	2351.19	High	0	0.02665	0.68
	FALSE	High	SAIVEFPSAYYVK		0.000463459	0	1	1	1	A0A0E3K2K8	0	1473.76	High	0	0.0001888	2.4
	FALSE	High	NNDGSANVYITFDTPLDLNSGIK		5.68474e-06	0	1	1	1	A0A0E3K2K8	0	2468.19	High	0	1.464e-06	4.32
	FALSE	High	NIYVVGGNASVSSSVR		6.92713e-05	0	1	1	5	A0A0E3K2K8	0	1608.83	High	0	2.319e-05	3.62
	FALSE	High	NYNLIELGGANRYETNAAVAQK		0.000208404	0	1	1	5	A0A0E3K2K8	1	2409.22	High	0	7.831e-05	3.93
	FALSE	High	NYNLIELGGANR		0.0010873	0	1	1	1	A0A0E3K2K8	0	1333.69	High	0	0.0004847	2.97
	FALSE	High	NVDHNFAKDPSNYK		1.41041e-06	0	1	1	1	A0A0E3K2K8	1	1648.77	High	0	3.149e-07	4.36
	FALSE	High	LLDNKNVDISSHIEK		0.00536933	0	1	1	1	A0A0E3K2K8	1	1724.92	High	0	0.002825	2.25
	FALSE	High	IHFNAPVDSDSAEDVTNYKIDGVQLTALDNGK		0.00433481	0	1	1	1	A0A0E3K2K8	1	3446.67	High	0	0.002231	1.91
	FALSE	High	IHFNAPVDSDSAEDVTNYK		0.00127695	0	1	1	1	A0A0E3K2K8	0	2121.97	High	0	0.0005779	1.47
	FALSE	High	ISVEGNSQLTVEFSEAVNMGTIDTLK	1xOxidation [M19]	0.00171881	0	1	1	2	A0A0E3K2K8	0	2798.38	High	0	0.00473	2.39
	FALSE	High	LSDVNATDLGTIILYEVAYGSVSSNVASVK		1.02688e-08	0	1	1	1	A0A0E3K2K8	0	3085.59	High	0	1.379e-09	5.22
	FALSE	High	VNAIVVSGDTDQGAK		8.37726e-05	0	1	1	1	A0A0E3K2K8	0	1473.75	High	0	2.857e-05	2.78
	FALSE	High	VMFYFDSSLK	1xOxidation [M2]	0.0165483	0	1	1	1	A0A0E3K2K8	0	1252.59	High	0	0.009782	1.67
	FALSE	High	VMFYFDSSLK		0.00761909	0	1	1	1	A0A0E3K2K8	0	1236.6	High	0	0.004144	1.55
	FALSE	High	VIDESTQTIVFKDSEAPTIKK		4.69053e-05	0	1	1	2	A0A0E3K2K8	2	2349.25	High	0	1.508e-05	3.08
	FALSE	High	VIDESTQTIVFKDSEAPTIK		0.000208404	0	1	1	2	A0A0E3K2K8	1	2221.16	High	0	7.827e-05	2.94
	FALSE	High	VKYDGDDLKVEVQFDK		8.41819e-05	0	1	1	1	A0A0E3K2K8	2	1897.95	High	0	2.872e-05	2.45
	FALSE	High	VKVTGVDAVTVATNAVVK		0.000276481	0	1	1	2	A0A0E3K2K8	1	1771.03	High	0	0.0001069	2.76
	FALSE	High	VIDESTQTIVFK		0.000432894	0	1	1	2	A0A0E3K2K8	0	1379.74	High	0	0.0001977	2.38
	FALSE	High	YGDLVTLTFK		0.0432337	0	1	1	1	A0A0E3K2K8	0	1156.62	High	0	0.02837	1.71
	FALSE	High	YATAASVATANWTTSDDVVLVSGEGYADAVSASALAK		1.77732e-07	0	1	1	3	A0A0E3K2K8	0	3632.76	High	0	3.206e-08	5.85
	FALSE	High	VTGVDAVTVATNAVVK		5.74042e-06	0	1	1	3	A0A0E3K2K8	0	1543.87	High	0	1.484e-06	3.98
	FALSE	High	VSFDDLKDDTKPTVLNAYVVDDQTISVR		1.25472e-06	0	1	1	3	A0A0E3K2K8	1	3153.6	High	0	2.767e-07	4.23
	FALSE	High	VVSYKGDDDNSDTDTYK		0.0555738	0	1	1	1	A0A0E3K2K8	1	1921.83	High	0	0.03756	1.15
	FALSE	High	VTVVGTENVINSDIYSK		0.000248372	0	1	1	2	A0A0E3K2K8	0	1837.95	High	0	9.479e-05	3.62
	FALSE	High	SVIDFVNKNGSK		0.00369173	0	1	1	1	A0A0E3K2K8	1	1307.7	High	0	0.001863	1.97
	FALSE	High	TGSPLVLVDTDEASATTTAIK		1.79473e-07	0	1	1	2	A0A0E3K2K8	0	2090.09	High	0	3.231e-08	4
	FALSE	High	STTDLNVIGGTGVVSTSVEDK		1.48488e-05	0	1	1	1	A0A0E3K2K8	0	2079.05	High	0	4.243e-06	2.76
	FALSE	High	STTDLNVIGGTGVVSTSVEDKINK		6.48426e-06	0	1	1	3	A0A0E3K2K8	1	2434.27	High	0	1.698e-06	4.53
	FALSE	High	TTDETGATVSTKLDGTTPADLTAAQAK		0.00146358	0	1	1	1	A0A0E3K2K8	1	2664.32	High	0	0.000671	1.71
	FALSE	High	TSGSDRYATAASVATANWTTSDDVVLVSGEGYADAVSASALAK		2.34778e-05	0	1	1	1	A0A0E3K2K8	1	4236.02	High	0	7.024e-06	3.07
	FALSE	High	TQKDVDGNCANYTPTSHDTDTRK	1xCarbamidomethyl [C9]	0.00929743	0	1	1	1	A0A0E3K2K8	2	2624.16	High	0	0.005162	1.95
	FALSE	High	TQKDVDGNCANYTPTSHDTDTR	1xCarbamidomethyl [C9]	0.000149616	0	1	1	2	A0A0E3K2K8	1	2496.07	High	0	5.426e-05	2.77
	FALSE	High	EASEDFSVDSVSTKPSVK		1.42423e-06	0	1	1	3	A0A0E3K2K8	0	1911.92	High	0	3.185e-07	3.05
	FALSE	High	DQVVIYFSQSMDSTSIQDK		0.0266709	0	1	1	1	A0A0E3K2K8	0	2191.02	High	0	0.01658	1.19
	FALSE	High	DYNFDTDDNDATIK		0.000329503	0	1	1	1	A0A0E3K2K8	0	1646.68	High	0	0.0001293	2.07
	FALSE	High	DYDVLSVIVSNVK		0.00122814	0	1	1	1	A0A0E3K2K8	0	1450.78	High	0	0.000553	2.27
	FALSE	High	DVDGNCANYTPTSHDTDTRK	1xCarbamidomethyl [C6]	2.14356e-08	0	1	1	3	A0A0E3K2K8	1	2266.96	High	0	3.105e-09	5.59
	FALSE	High	DVDGNCANYTPTSHDTDTR	1xCarbamidomethyl [C6]	4.55026e-09	0	1	1	2	A0A0E3K2K8	0	2138.87	High	0	5.538e-07	4.04
	FALSE	High	AKNIYVVGGNASVSSSVR		0.00101561	0	1	1	2	A0A0E3K2K8	1	1807.97	High	0	0.0004486	2.39
	FALSE	High	AIDNADASDFTLGGVTPTSITR		8.39073e-08	0	1	1	3	A0A0E3K2K8	0	2222.09	High	0	1.399e-08	4.71
	FALSE	High	AIDDNTVTIVLAK		0.00239364	0	1	1	2	A0A0E3K2K8	0	1372.77	High	0	0.001156	2.99
	FALSE	High	ADEVIMVGGEGFSDALSIAPIAAAK	1xOxidation [M6]	9.04661e-09	0	1	1	2	A0A0E3K2K8	0	2448.23	High	0	4.676e-06	5.44
	FALSE	High	ADEVIMVGGEGFSDALSIAPIAAAK		1.6682e-07	0	1	1	2	A0A0E3K2K8	0	2432.24	High	0	2.981e-08	4.18
	FALSE	High	AVNLADGKFSTTDTAAK		0.00146358	0	1	1	1	A0A0E3K2K8	1	1709.87	High	0	0.0006716	1.92
	FALSE	High	DDTKPTVLNAYVVDDQTISVR		0.00157453	0	1	1	1	A0A0E3K2K8	0	2349.19	High	0	0.0007269	1.73
	FALSE	High	ANPTNKDYDVLSVIVSNVK		0.000196565	0	1	1	1	A0A0E3K2K8	1	2076.1	High	0	7.309e-05	3.05
	FALSE	High	ALPSDASVTLGGDGK		2.32501e-05	0	1	1	3	A0A0E3K2K8	0	1387.71	High	0	0.0001152	2.99
	FALSE	High	KLNAPILLTTAGSLSTDTQNALTTLK		2.15403e-08	0	1	1	2	A0A0E3K2K8	1	2685.5	High	0	3.115e-09	4.55
	FALSE	High	KLNAPILLTTAGSLSTDTQNALTTLKAK		0.00106632	0	1	1	1	A0A0E3K2K8	2	2884.64	High	0	0.0004745	1.84
	FALSE	High	GQILLLGVNNSDSMK	1xOxidation [M14]	0.00047721	0	1	1	1	A0A0E3K2K8	0	1604.83	High	0	0.0001948	3.6
	FALSE	High	GQILLLGVNNSDSMK		2.67798e-05	0	1	1	2	A0A0E3K2K8	0	1588.84	High	0	8.095e-06	3.33
	FALSE	High	GNTVVFNFDATNK		0.000149616	0	1	1	2	A0A0E3K2K8	0	1426.7	High	0	5.414e-05	2.39
	FALSE	High	IDGVQLTALDNGK		5.02175e-05	0	1	1	2	A0A0E3K2K8	0	1343.72	High	0	1.624e-05	2.96
	FALSE	High	LDGTTPADLTAAQAK		0.000148165	0	1	1	1	A0A0E3K2K8	0	1472.76	High	0	5.355e-05	2.93
	FALSE	High	IDGQSLGNVNTTYSK		0.000167363	0	1	1	2	A0A0E3K2K8	0	1596.79	High	0	6.132e-05	3
	FALSE	High	IFDTNTNTNNTVQSMEAVNLNEIK	1xOxidation [M15]	0.00807637	0	1	1	1	A0A0E3K2K8	0	2726.29	High	0	0.004428	1.78
	FALSE	High	FYDANGTEVTSK		0.000852212	0	1	1	1	A0A0E3K2K8	0	1331.61	High	0	0.0003696	3.37
	FALSE	High	FTGELSLSIK		0.00401014	0	1	1	2	A0A0E3K2K8	0	1094.61	High	0	0.002041	1.65
	FALSE	High	TTCFNSSDDYPQYWTAVK	1xCarbamidomethyl [C3]	0.133544	0.000973251	1	1	1	A0A0E3K2K8	0	2182.94	High	0.0006845	0.09993	0.78
	FALSE	High	LVNALPAGTTKDTLLAR		0.287078	0.00713079	1	1	1	A0A0E3K2K8	1	1754.02	High	0.005028	0.2383	1.08
FALSE	High	Master Protein	A0A0E3GRT5	Big_5 domain-containing protein OS=Clostridium scatologenes OX=1548 GN=CSCA_3756 PE=4 SV=1	0	240.236	49	46	77	46	1	1442	148.2	4.87	133.47	46
	Checked	Confidence	Sequence	Modifications	Qvality PEP	Qvality q-value	# Protein Groups	# Proteins	# PSMs	Master Protein Accessions	# Missed Cleavages	Theo. MH+ [Da]	Confidence (by Search Engine): Sequest HT	Percolator q-Value (by Search Engine): Sequest HT	Percolator PEP (by Search Engine): Sequest HT	XCorr (by Search Engine): Sequest HT
	FALSE	High	NDATTFDTGIALTYHDFVAPK		0.000886087	0	1	1	2	A0A0E3GRT5	0	2297.11	High	0	0.0003868	2.41
	FALSE	High	ILTIPVAANK		0.00929743	0	1	1	1	A0A0E3GRT5	0	1039.65	High	0	0.005166	2.24
	FALSE	High	LGVNSTLVATAPVNSK		0.00125842	0	1	1	2	A0A0E3GRT5	0	1570.88	High	0	0.0005684	1.78
	FALSE	High	LTLGGVALTTSDVVAQAK		0.000899135	0	1	1	2	A0A0E3GRT5	0	1743.99	High	0	0.0003924	1.53
	FALSE	High	LTIASLDKTEGK		0.000472582	0	1	1	2	A0A0E3GRT5	1	1275.72	High	0	0.0002346	2.62
	FALSE	High	LTKPSTIGDSVAPTVDTVVAK		0.0068467	0	1	1	3	A0A0E3GRT5	0	2099.16	High	0	0.003686	1.93
	FALSE	High	ITFSEALDDATATNAK		4.55536e-05	0	1	1	1	A0A0E3GRT5	0	1667.81	High	0	1.455e-05	3.11
	FALSE	High	VNGTAVAAPTAVTK		0.00016254	0	1	1	1	A0A0E3GRT5	0	1299.73	High	0	5.952e-05	3.03
	FALSE	High	VNDTTVTITGLTGLTGTDNTVTVK		0.000320008	0	1	1	2	A0A0E3GRT5	0	2421.27	High	0	0.0001251	2.02
	FALSE	High	VKDVAGNSIYGGTEISFRPTADQLAVK		1.18089e-05	0	1	1	2	A0A0E3GRT5	1	2836.48	High	0	3.281e-06	3.22
	FALSE	High	YSDFISGLIGNWASGK		6.62985e-05	0	1	1	2	A0A0E3GRT5	0	1714.84	High	0	2.202e-05	2.69
	FALSE	High	VTNLAGETIKDAAYDPTSNMTK	1xOxidation [M20]	0.0381978	0	1	1	1	A0A0E3GRT5	1	2356.13	High	0	0.02478	1.6
	FALSE	High	VTNLAGETIKDAAYDPTSNMTK		0.063106	0	1	1	1	A0A0E3GRT5	1	2340.14	High	0	0.04331	1.26
	FALSE	High	VTFSEDVDAASATNK		0.000541671	0	1	1	1	A0A0E3GRT5	0	1554.73	High	0	0.0002239	2.26
	FALSE	High	VTPAVVSSASYSQETK		4.95957e-06	0	1	1	1	A0A0E3GRT5	0	1653.83	High	0	1.261e-06	3.23
	FALSE	High	VVVGNVTDAYGNALDATK		5.42902e-05	0	1	1	2	A0A0E3GRT5	0	1806.92	High	0	1.766e-05	2.47
	FALSE	High	TGSFANTDFTFAGTDATALAAGTFTR		4.86109e-08	0	1	1	2	A0A0E3GRT5	0	2612.23	High	0	1.376e-06	4.23
	FALSE	High	SNIDVEYLTGK		0.000725627	0	1	1	2	A0A0E3GRT5	0	1238.63	High	0	0.002914	2.24
	FALSE	High	VATVYFAETLSNAAYDVTVTNVK		0.00090794	0	1	1	2	A0A0E3GRT5	0	2476.26	High	0	0.0003965	2.72
	FALSE	High	TTAITAAALDADNLTTPQIK		0.000173171	0	1	1	2	A0A0E3GRT5	0	2029.08	High	0	0.0003734	2.26
	FALSE	High	EAPSVTTVAYNNGTGIATVTFDKDITYTNVDVTK		0.000211473	0	1	1	1	A0A0E3GRT5	1	3605.79	High	0	7.931e-05	2.84
	FALSE	High	EANTAAGAVVLTFDQELNATEAGK		3.92504e-06	0	1	1	2	A0A0E3GRT5	0	2420.19	High	0	5.267e-05	4.49
	FALSE	High	DVSNNDITNSVTITLSADTKK		0.000197526	0	1	1	2	A0A0E3GRT5	1	2236.13	High	0	7.348e-05	2.36
	FALSE	High	DVSNNDITNSVTITLSADTK		0.0028246	0	1	1	1	A0A0E3GRT5	0	2108.04	High	0	0.001387	1.24
	FALSE	High	AFDFKAPEVVSVAAK		4.69053e-05	0	1	1	3	A0A0E3GRT5	1	1578.85	High	0	1.509e-05	3.73
	FALSE	High	DLAGNTLAVSSAVLQSDNK		3.46729e-05	0	1	1	3	A0A0E3GRT5	0	1902.98	High	0	1.08e-05	2.89
	FALSE	High	DAQGTVIPAADYEVK		7.41628e-05	0	1	1	2	A0A0E3GRT5	0	1576.79	High	0	2.502e-05	2.28
	FALSE	High	AVNAVTGALSFVGAEGAWTDGTTATK		1.80451e-05	0	1	1	3	A0A0E3GRT5	0	2495.24	High	0	9.789e-06	2.35
	FALSE	High	AVGTFAPGTIKPVLNGDGTK		3.55282e-05	0	1	1	2	A0A0E3GRT5	0	1943.06	High	0	1.107e-05	2.68
	FALSE	High	ATVTLDLNIPLKDAADVFVSNK		0.00747247	0	1	1	1	A0A0E3GRT5	1	2344.28	High	0	0.004068	2.04
	FALSE	High	ATAETAANYVIK		0.00370974	0	1	1	1	A0A0E3GRT5	0	1251.66	High	0	0.001879	1.81
	FALSE	High	ATYAWDATTNK		0.0151686	0	1	1	1	A0A0E3GRT5	0	1241.58	High	0	0.008895	1.58
	FALSE	High	KILTIPVAANK		0.0396831	0	1	1	1	A0A0E3GRT5	1	1167.75	High	0	0.02581	1.58
	FALSE	High	KAVNAVTGALSFVGAEGAWTDGTTATK		5.69381e-09	0	1	1	1	A0A0E3GRT5	1	2623.34	High	0	7.193e-10	4.41
	FALSE	High	LDTTANTDTLNQTYVK		1.61664e-06	0	1	1	1	A0A0E3GRT5	0	1797.89	High	0	3.666e-07	3.39
	FALSE	High	LADIKEHEDSLYFQTDNTHIVK		2.71742e-05	0	1	1	2	A0A0E3GRT5	1	2616.29	High	0	8.243e-06	3.74
	FALSE	High	IATAATGDGSAFDLSGETFTAADLDTTKK		4.63245e-06	0	1	1	2	A0A0E3GRT5	1	2875.38	High	0	1.172e-06	4.49
	FALSE	High	IATAATGDGSAFDLSGETFTAADLDTTK		6.99112e-07	0	1	1	2	A0A0E3GRT5	0	2747.29	High	0	1.455e-07	3.68
	FALSE	High	LASAQVTALENVANDKTK		1.56666e-05	0	1	1	2	A0A0E3GRT5	1	1873	High	0	4.493e-06	4.17
	FALSE	High	LASAQVTALENVANDK		0.000265909	0	1	1	1	A0A0E3GRT5	0	1643.86	High	0	0.0001023	2.18
	FALSE	High	FVDGTPDKISIVFDK		2.41745e-05	0	1	1	2	A0A0E3GRT5	1	1680.88	High	0	7.229e-06	3.35
	FALSE	High	GDFYYGDASNLTR		0.000394611	0	1	1	1	A0A0E3GRT5	0	1478.65	High	0	0.0001581	2.47
	FALSE	High	VTFNEAVDKATAETAANYVIK		0.153277	0.000973251	1	1	1	A0A0E3GRT5	1	2255.16	High	0.0006845	0.117	0.66
	FALSE	High	AATQATQATSVAAVAAD		0.129418	0.000973251	1	1	2	A0A0E3GRT5	0	1546.77	High	0.0006845	0.1117	1.96
	FALSE	High	DVAGNSIYGGTEISFRPTADQLAVK		0.111491	0.000973251	1	1	1	A0A0E3GRT5	0	2609.32	High	0.0006845	0.08187	0.62
	FALSE	High	EHEDSLYFQTDNTHIVK		0.168077	0.00191867	1	1	1	A0A0E3GRT5	0	2075.97	High	0.001346	0.1299	1.05
	FALSE	High	VYLAADAVR		0.201442	0.00282562	1	1	1	A0A0E3GRT5	0	977.541	High	0.001987	0.1593	1.31
FALSE	High	Master Protein	A0A0E3M839	Elongation factor Tu OS=Clostridium scatologenes OX=1548 GN=tuf PE=3 SV=1	0	177.615	55	17	61	17	1	397	43.5	5.26	139.95	17
	Checked	Confidence	Sequence	Modifications	Qvality PEP	Qvality q-value	# Protein Groups	# Proteins	# PSMs	Master Protein Accessions	# Missed Cleavages	Theo. MH+ [Da]	Confidence (by Search Engine): Sequest HT	Percolator q-Value (by Search Engine): Sequest HT	Percolator PEP (by Search Engine): Sequest HT	XCorr (by Search Engine): Sequest HT
	FALSE	High	NKPHVNIGTIGHVDHGK		2.55323e-10	0	1	1	3	A0A0E3M839	0	1822.97	High	0	2.07e-09	5.21
	FALSE	High	NMITGAAQMDGAILVVSAADGPMPQTR	3xOxidation [M2; M9; M23]	1.10001e-06	0	1	1	2	A0A0E3M839	0	2763.31	High	0	2.399e-07	2.67
	FALSE	High	NMITGAAQMDGAILVVSAADGPMPQTR	2xOxidation [M9; M]	9.12066e-06	0	1	1	6	A0A0E3M839	0	2747.32	High	0	2.477e-06	2.56
	FALSE	High	NMITGAAQMDGAILVVSAADGPMPQTR	1xOxidation [M]	1.31738e-06	0	1	1	4	A0A0E3M839	0	2731.32	High	0	2.923e-07	3.76
	FALSE	High	LLDQAMAGDNIGALLR	1xOxidation [M6]	3.32566e-06	0	1	1	3	A0A0E3M839	0	1686.88	High	0	8.104e-07	3.46
	FALSE	High	LLDQAMAGDNIGALLR		5.96866e-06	0	1	1	1	A0A0E3M839	0	1670.89	High	0	1.546e-06	4.26
	FALSE	High	VGDEVEIVGLKEEK		6.47024e-05	0	1	1	4	A0A0E3M839	1	1543.82	High	0	2.149e-05	3.49
	FALSE	High	VGVSYIVVFLNK		0.000207391	0	1	1	1	A0A0E3M839	0	1337.78	High	0	7.764e-05	3.21
	FALSE	High	TTVTGVEMFRK	1xOxidation [M8]	0.0899012	0	1	1	1	A0A0E3M839	1	1284.66	High	0	0.06429	1.71
	FALSE	High	TTVTGVEMFRK		0.0313977	0	1	1	2	A0A0E3M839	1	1268.67	High	0	0.01991	2.12
	FALSE	High	TTVTGVEMFR		0.00468571	0	1	1	2	A0A0E3M839	0	1140.57	High	0	0.00243	2.25
	FALSE	High	TTLTAAITMVLAK	1xOxidation [M9]	0.000934875	0	1	1	2	A0A0E3M839	0	1349.77	High	0	0.0004094	2.8
	FALSE	High	TTLTAAITMVLAK		0.00107152	0	1	1	1	A0A0E3M839	0	1333.78	High	0	0.0004768	2.85
	FALSE	High	ELLSEYEFPGDDIPIIVGSALK		9.37097e-05	0	1	1	5	A0A0E3M839	0	2405.25	High	0	0.0001056	3.07
	FALSE	High	AFLMPVEDVFTITGR	1xOxidation [M4]	0.000163334	0	1	1	2	A0A0E3M839	0	1711.87	High	0	0.0004289	2.53
	FALSE	High	AFLMPVEDVFTITGR		0.000269826	0	1	1	1	A0A0E3M839	0	1695.88	High	0	0.0001037	2.2
	FALSE	High	AEAFKYDEIDKAPEEK		2.87328e-06	0	1	1	2	A0A0E3M839	2	1882.91	High	0	6.893e-07	3.7
	FALSE	High	ADQVDDPELLELVEMEVR	1xOxidation [M15]	1.14128e-05	0	1	1	4	A0A0E3M839	0	2116.01	High	0	6.919e-05	4.46
	FALSE	High	ADQVDDPELLELVEMEVR		7.66943e-07	0	1	1	2	A0A0E3M839	0	2100.02	High	0	7.331e-06	3.99
	FALSE	High	ATDKAFLMPVEDVFTITGR	1xOxidation [M8]	0.000823634	0	1	1	1	A0A0E3M839	1	2127.08	High	0	0.0003553	2.76
	FALSE	High	ATDKAFLMPVEDVFTITGR		6.59762e-05	0	1	1	2	A0A0E3M839	1	2111.08	High	0	7.367e-05	3.16
	FALSE	High	KLLDQAMAGDNIGALLR	1xOxidation [M7]	0.00078065	0	1	1	3	A0A0E3M839	1	1814.98	High	0	0.0003356	2.28
	FALSE	High	KLLDQAMAGDNIGALLR		0.00100576	0	1	1	1	A0A0E3M839	1	1798.98	High	0	0.0004432	1.94
	FALSE	High	HYAHVDCPGHADYVK	1xCarbamidomethyl [C7]	1.35495e-10	0	1	1	3	A0A0E3M839	0	1768.79	High	0	1.159e-11	5.66
	FALSE	High	GITINTAHVEYETENR		1.84401e-06	0	1	1	1	A0A0E3M839	0	1846.89	High	0	4.227e-07	3.95
	FALSE	High	TTVTGVEMFR	1xOxidation [M8]	0.149266	0.000973251	1	1	1	A0A0E3M839	0	1156.57	High	0.0006845	0.1133	1.62
	FALSE	High	GKTTVTGVEMFR	1xOxidation [M10]	0.106529	0.000973251	1	1	1	A0A0E3M839	1	1341.68	High	0.0006845	0.0776	1.69
FALSE	High	Master Protein	A0A0E3M7Z4	Sarcosine reductase OS=Clostridium scatologenes OX=1548 GN=CSCA_3838 PE=4 SV=1	0	176.321	55	19	83	19	1	428	46.4	5.2	162	19
	Checked	Confidence	Sequence	Modifications	Qvality PEP	Qvality q-value	# Protein Groups	# Proteins	# PSMs	Master Protein Accessions	# Missed Cleavages	Theo. MH+ [Da]	Confidence (by Search Engine): Sequest HT	Percolator q-Value (by Search Engine): Sequest HT	Percolator PEP (by Search Engine): Sequest HT	XCorr (by Search Engine): Sequest HT
	FALSE	High	IIGHPEVANVIAGGHVGSLR		9.75376e-10	0	1	1	6	A0A0E3M7Z4	0	1996.11	High	0	1.027e-10	4.59
	FALSE	High	IIPVKDVIEPR		0.00803724	0	1	1	2	A0A0E3M7Z4	1	1278.78	High	0	0.007329	1.82
	FALSE	High	IVGFQEGIIDMSGEGAK	1xOxidation [M11]	0.00425126	0	1	1	2	A0A0E3M7Z4	0	1766.86	High	0	0.002184	1.63
	FALSE	High	IVGFQEGIIDMSGEGAK		0.00145646	0	1	1	1	A0A0E3M7Z4	0	1750.87	High	0	0.0006687	1.09
	FALSE	High	LVEYLGADAVIISEEGFGNPDADLVMNCNK	1xCarbamidomethyl [C28]; 1xOxidation [M26]	6.9233e-07	0	1	1	5	A0A0E3M7Z4	0	3269.53	High	0	1.439e-07	3.88
	FALSE	High	LVEYLGADAVIISEEGFGNPDADLVMNCNK	1xCarbamidomethyl [C28]	8.74809e-07	0	1	1	3	A0A0E3M7Z4	0	3253.54	High	0	1.856e-07	4.15
	FALSE	High	SIEFDIAKPGEETR		4.44569e-05	0	1	1	1	A0A0E3M7Z4	0	1591.8	High	0	1.418e-05	3.18
	FALSE	High	TYETLPLLEQVK		0.000729171	0	1	1	1	A0A0E3M7Z4	0	1433.79	High	0	0.0003118	2.5
	FALSE	High	TVLITDEYAGQDGSSQSLADSTPKGDAVVTGGNANEVVVLPPMKK	1xOxidation [M43]	2.0033e-06	0	1	1	5	A0A0E3M7Z4	2	4575.28	High	0	4.63e-07	4.9
	FALSE	High	TVLITDEYAGQDGSSQSLADSTPKGDAVVTGGNANEVVVLPPMKK		3.3347e-05	0	1	1	4	A0A0E3M7Z4	2	4559.28	High	0	1.036e-05	3.83
	FALSE	High	TVLITDEYAGQDGSSQSLADSTPKGDAVVTGGNANEVVVLPPMK	1xOxidation [M43]	0.0222137	0	1	1	2	A0A0E3M7Z4	1	4447.18	High	0	0.01359	1.45
	FALSE	High	TVLITDEYAGQDGSSQSLADSTPKGDAVVTGGNANEVVVLPPMK		1.19828e-05	0	1	1	3	A0A0E3M7Z4	1	4431.19	High	0	3.333e-06	4.53
	FALSE	High	TVLITDEYAGQDGSSQSLADSTPK		1.24523e-07	0	1	1	12	A0A0E3M7Z4	0	2483.18	High	0	2.159e-08	5.05
	FALSE	High	TNNLVITCEPK	1xCarbamidomethyl [C8]	0.00253768	0	1	1	2	A0A0E3M7Z4	0	1288.66	High	0	0.001236	2.12
	FALSE	High	EDGSIEAEIQVITGATSEVGFNK		2.54917e-07	0	1	1	4	A0A0E3M7Z4	0	2394.17	High	0	1.893e-07	4.71
	FALSE	High	DIKPDEIKTYETLPLLEQVK		0.00111956	0	1	1	1	A0A0E3M7Z4	1	2372.3	High	0	0.0004997	1.72
	FALSE	High	DYNFLGCIVTNENVYLADKER	1xCarbamidomethyl [C7]	2.90769e-07	0	1	1	2	A0A0E3M7Z4	1	2533.2	High	0	5.52e-08	4.55
	FALSE	High	DYNFLGCIVTNENVYLADK	1xCarbamidomethyl [C7]	0.000286076	0	1	1	1	A0A0E3M7Z4	0	2248.06	High	0	0.0001107	2.72
	FALSE	High	KIIGHPEVANVIAGGHVGSLR		0.000127389	0	1	1	2	A0A0E3M7Z4	1	2124.2	High	0	4.54e-05	2.53
	FALSE	High	GDAVVTGGNANEVVVLPPMK		3.92504e-06	0	1	1	3	A0A0E3M7Z4	0	1967.03	High	0	9.74e-07	3.58
	FALSE	High	GDAVVTGGNANEVVVLPPMK	1xOxidation [M19]	0.00320574	0	1	1	4	A0A0E3M7Z4	0	1983.02	High	0	0.001594	1.67
	FALSE	High	GGIFPGFISK		0.0585317	0	1	1	2	A0A0E3M7Z4	0	1022.57	High	0.000363	0.06956	1.64
	FALSE	High	GDAVVTGGNANEVVVLPPMKK		1.5506e-07	0	1	1	4	A0A0E3M7Z4	1	2095.12	High	0	2.018e-06	3.79
	FALSE	High	GDAVVTGGNANEVVVLPPMKK	1xOxidation [M19]	2.81173e-05	0	1	1	10	A0A0E3M7Z4	1	2111.12	High	0	8.565e-06	4.07
	FALSE	High	VESGILYVNKEELLK		0.278079	0.00674151	1	1	1	A0A0E3M7Z4	1	1733.97	High	0.004747	0.229	1.13
FALSE	High	Master Protein	A0A0E3K4E8	Pyruvate ferredoxin/flavodoxin oxidoreductase OS=Clostridium scatologenes OX=1548 GN=CSCA_4774 PE=4 SV=1	0	147.071	80	23	99	23	1	191	20.9	8.65	265.89	23
	Checked	Confidence	Sequence	Modifications	Qvality PEP	Qvality q-value	# Protein Groups	# Proteins	# PSMs	Master Protein Accessions	# Missed Cleavages	Theo. MH+ [Da]	Confidence (by Search Engine): Sequest HT	Percolator q-Value (by Search Engine): Sequest HT	Percolator PEP (by Search Engine): Sequest HT	XCorr (by Search Engine): Sequest HT
	FALSE	High	NTIIVNASK		0.0420171	0	1	1	1	A0A0E3K4E8	0	959.552	High	0	0.02749	2.56
	FALSE	High	NTIIVNASKIAEELGNIK		2.54917e-07	0	1	1	1	A0A0E3K4E8	1	1927.09	High	0	4.779e-08	3.72
	FALSE	High	ILTEGLLKNGYDVK		0.000142499	0	1	1	2	A0A0E3K4E8	1	1562.88	High	0	5.136e-05	3.29
	FALSE	High	LKDINWNEVLEVTVPPK		3.14351e-07	0	1	1	9	A0A0E3K4E8	1	1994.1	High	0	3.043e-06	5.87
	FALSE	High	VYSPLIEKGTADVIVAFEKSEAAR		2.56715e-08	0	1	1	1	A0A0E3K4E8	2	2593.39	High	0	3.785e-09	4.57
	FALSE	High	VYSPLIEK		0.0442737	0	1	1	4	A0A0E3K4E8	0	948.54	High	0.001346	0.1356	1.62
	FALSE	High	VYSPLIEKGTADVIVAFEK		2.69688e-06	0	1	1	2	A0A0E3K4E8	1	2079.14	High	0	6.434e-07	3.43
	FALSE	High	SILFVGVGGQGTILASK		1.38318e-06	0	1	1	28	A0A0E3K4E8	0	1646.95	High	0	1.775e-05	4.4
	FALSE	High	DINWNEVLEVTVPPK		0.000145305	0	1	1	6	A0A0E3K4E8	0	1752.92	High	0	0.0001919	4.36
	FALSE	High	FGEKVYSPLIEK		0.00627318	0	1	1	4	A0A0E3K4E8	1	1409.77	High	0	0.003351	2.22
	FALSE	High	DGYLVINDYEIYPVPVLIGEEEYPQNVNETLKK		1.06601e-05	0	1	1	6	A0A0E3K4E8	1	3853.94	High	0	2.941e-06	5.84
	FALSE	High	DGYLVINDYEIYPVPVLIGEEEYPQNVNETLK		4.9838e-06	0	1	1	4	A0A0E3K4E8	0	3725.85	High	0	2.825e-06	5.02
	FALSE	High	AQNVVLLGALLKALK		6.40748e-05	0	1	1	1	A0A0E3K4E8	1	1551	High	0	2.12e-05	3.03
	FALSE	High	AQNVVLLGALLK		0.00322138	0	1	1	3	A0A0E3K4E8	0	1238.78	High	0	0.002545	2.78
	FALSE	High	GTADVIVAFEKSEAAR		7.04044e-08	0	1	1	4	A0A0E3K4E8	1	1663.86	High	0	1.427e-05	4.09
	FALSE	High	GTADVIVAFEK		0.00188548	0	1	1	7	A0A0E3K4E8	0	1149.62	High	0	0.002127	2.76
	FALSE	High	KDGYLVINDYEIYPVPVLIGEEEYPQNVNETLKK		6.43161e-09	0	1	1	4	A0A0E3K4E8	2	3982.04	High	0	8.218e-10	6.59
	FALSE	High	KDGYLVINDYEIYPVPVLIGEEEYPQNVNETLK		5.26963e-07	0	1	1	1	A0A0E3K4E8	1	3853.94	High	0	1.063e-07	5.44
	FALSE	High	IAEELGNIKAQNVVLLGALLK		4.47456e-08	0	1	1	2	A0A0E3K4E8	1	2206.32	High	0	6.983e-09	4.01
	FALSE	High	IAEELGNIK		0.00487164	0	1	1	6	A0A0E3K4E8	0	986.552	High	0	0.05269	2.09
	FALSE	High	ILTEGLLK		0.216465	0.00370203	1	1	1	A0A0E3K4E8	0	886.561	High	0.002606	0.1724	2.63
	FALSE	High	GGSVTTQVR		0.293969	0.00713079	1	1	1	A0A0E3K4E8	0	904.485	High	0.005028	0.2448	2.18
	FALSE	High	SILFVGVGGQGTILASKILTEGLLK		0.296293	0.00713079	1	1	1	A0A0E3K4E8	1	2514.49	High	0.005328	0.2471	0.74
FALSE	High	Master Protein	A0A0E3MBV7	Phosphate butyryltransferase OS=Clostridium scatologenes OX=1548 GN=CSCA_4772 PE=3 SV=1	0	124.748	71	18	34	18	1	298	31.6	7.33	76.23	18
	Checked	Confidence	Sequence	Modifications	Qvality PEP	Qvality q-value	# Protein Groups	# Proteins	# PSMs	Master Protein Accessions	# Missed Cleavages	Theo. MH+ [Da]	Confidence (by Search Engine): Sequest HT	Percolator q-Value (by Search Engine): Sequest HT	Percolator PEP (by Search Engine): Sequest HT	XCorr (by Search Engine): Sequest HT
	FALSE	High	LIFLTDGGMVPYPTLEDKIGIINNCVK	1xCarbamidomethyl [C25]; 1xOxidation [M9]	0.00558232	0	1	1	1	A0A0E3MBV7	1	3036.58	High	0	0.00294	1.65
	FALSE	High	LIFLTDGGMVPYPTLEDKIGIINNCVK	1xCarbamidomethyl [C25]	0.000402379	0	1	1	1	A0A0E3MBV7	1	3020.58	High	0	0.0001612	2.77
	FALSE	High	LIFLTDGGMVPYPTLEDK	1xOxidation [M9]	0.0217896	0	1	1	1	A0A0E3MBV7	0	2025.02	High	0	0.01325	2
	FALSE	High	LIFLTDGGMVPYPTLEDK		0.00176119	0	1	1	1	A0A0E3MBV7	0	2009.03	High	0	0.0008235	2.22
	FALSE	High	TGIVDAILVGDEDAIR		4.28493e-06	0	1	1	2	A0A0E3MBV7	0	1656.88	High	0	1.073e-06	3.89
	FALSE	High	SISEKENLCIDGIK	1xCarbamidomethyl [C9]	0.00165312	0	1	1	1	A0A0E3MBV7	1	1605.82	High	0	0.0007674	1.57
	FALSE	High	VAHKLEIETPK		0.00433481	0	1	1	2	A0A0E3MBV7	1	1264.73	High	0	0.002229	2.19
	FALSE	High	TLSVAVAQDKEVLIAVTEAVK		2.3617e-10	0	1	1	2	A0A0E3MBV7	1	2184.25	High	0	2.145e-11	4.74
	FALSE	High	EVLIAVTEAVK		0.00283839	0	1	1	1	A0A0E3MBV7	0	1171.69	High	0	0.001393	2.1
	FALSE	High	ENLCIDGIK	1xCarbamidomethyl [C4]	0.071947	0	1	1	1	A0A0E3MBV7	0	1061.53	High	0	0.05014	1.72
	FALSE	High	AVEFVSNGEAQFIMK	1xOxidation [M14]	0.000260776	0	1	1	2	A0A0E3MBV7	0	1685.82	High	0	9.997e-05	2.1
	FALSE	High	AVEFVSNGEAQFIMK		0.0150226	0	1	1	1	A0A0E3MBV7	0	1669.83	High	0	0.008783	1.3
	FALSE	High	KLEQLISLAK		0.00114159	0	1	1	2	A0A0E3MBV7	1	1142.71	High	0	0.0005102	3.34
	FALSE	High	LEQLISLAK		0.0289397	0	1	1	1	A0A0E3MBV7	0	1014.62	High	0	0.01817	1.16
	FALSE	High	IAPVCAVEVVNPSMQATIDAASLTQMNKR	1xCarbamidomethyl [C5]; 2xOxidation [M14; M26]	1.27666e-05	0	1	1	2	A0A0E3MBV7	1	3146.56	High	0	3.58e-06	2.48
	FALSE	High	IAPVCAVEVVNPSMQATIDAASLTQMNKR	1xCarbamidomethyl [C5]; 1xOxidation [M]	6.26325e-08	0	1	1	2	A0A0E3MBV7	1	3130.57	High	0	1.013e-08	3.97
	FALSE	High	IAPVCAVEVVNPSMQATIDAASLTQMNKR	1xCarbamidomethyl [C5]	1.2787e-08	0	1	1	1	A0A0E3MBV7	1	3114.57	High	0	1.752e-09	4.5
	FALSE	High	IAPVCAVEVVNPSMQATIDAASLTQMNK	1xCarbamidomethyl [C5]; 2xOxidation [M14; M26]	7.34434e-05	0	1	1	1	A0A0E3MBV7	0	2990.46	High	0	2.466e-05	3.56
	FALSE	High	IAPVCAVEVVNPSMQATIDAASLTQMNK	1xCarbamidomethyl [C5]; 1xOxidation [M26]	1.5975e-05	0	1	1	1	A0A0E3MBV7	0	2974.47	High	0	4.59e-06	4.03
	FALSE	High	IAPVCAVEVVNPSMQATIDAASLTQMNK	1xCarbamidomethyl [C5]	4.69053e-05	0	1	1	1	A0A0E3MBV7	0	2958.47	High	0	1.508e-05	3.19
	FALSE	High	GMLGTADLLR		0.0229755	0	1	1	2	A0A0E3MBV7	0	1046.57	High	0	0.01411	2.32
	FALSE	High	GCIIDGPLAFDNAISK	1xCarbamidomethyl [C2]	0.000201414	0	1	1	1	A0A0E3MBV7	0	1690.85	High	0	7.509e-05	2.51
	FALSE	High	GLLSHVMIYEVPSYHK	1xOxidation [M7]	0.0174519	0	1	1	1	A0A0E3MBV7	0	1888.96	High	0	0.01037	1.26
	FALSE	High	GIVSEVAGDTDVLLVPNIEAGNFVGK		1.02026e-05	0	1	1	2	A0A0E3MBV7	0	2613.38	High	0	2.795e-06	4.87
	FALSE	High	IGIINNCVK	1xCarbamidomethyl [C7]	0.144063	0.000973251	1	1	1	A0A0E3MBV7	0	1030.57	High	0.0006845	0.1093	1.61
FALSE	High	Master Protein	A0A0E3GRX9	Putative D-proline reductase, PrdA proprotein OS=Clostridium scatologenes OX=1548 GN=CSCA_3976 PE=4 SV=1	0	105.713	36	15	33	15	1	700	75.9	4.92	82.65	15
	Checked	Confidence	Sequence	Modifications	Qvality PEP	Qvality q-value	# Protein Groups	# Proteins	# PSMs	Master Protein Accessions	# Missed Cleavages	Theo. MH+ [Da]	Confidence (by Search Engine): Sequest HT	Percolator q-Value (by Search Engine): Sequest HT	Percolator PEP (by Search Engine): Sequest HT	XCorr (by Search Engine): Sequest HT
	FALSE	High	NIPCVGFSFCAVQGALVVGNK	2xCarbamidomethyl [C4; C10]	1.26701e-06	0	1	1	2	A0A0E3GRX9	0	2237.12	High	0	2.799e-07	3.48
	FALSE	High	SEAGIENEVLSCNTLCQEDAIR	2xCarbamidomethyl [C12; C16]	5.05437e-08	0	1	1	7	A0A0E3GRX9	0	2508.13	High	0	3.61e-07	4.91
	FALSE	High	YMVDNNKSEAGIENEVLSCNTLCQEDAIR	2xCarbamidomethyl [C19; C23]; 1xOxidation [M2]	8.24649e-09	0	1	1	4	A0A0E3GRX9	1	3388.51	High	0	1.081e-09	4.54
	FALSE	High	YMVDNNKSEAGIENEVLSCNTLCQEDAIR	2xCarbamidomethyl [C19; C23]	1.03528e-05	0	1	1	2	A0A0E3GRX9	1	3372.51	High	0	2.841e-06	3.35
	FALSE	High	TEEGTIISASNLEDPAIFPDMVDSGLLTIPENSFK		0.00636533	0	1	1	1	A0A0E3GRX9	0	3750.83	High	0	0.003407	1.53
	FALSE	High	TEEGTIISASNLEDPAIFPDMVDSGLLTIPENSFK	1xOxidation [M21]	0.00158994	0	1	1	1	A0A0E3GRX9	0	3766.83	High	0	0.0007342	2.06
	FALSE	High	TTGSSIERVENETAVPVSQKR		1.98703e-09	0	1	1	2	A0A0E3GRX9	2	2288.18	High	0	2.244e-10	4.94
	FALSE	High	TTGSSIERVENETAVPVSQK		7.12875e-07	0	1	1	3	A0A0E3GRX9	1	2132.08	High	0	1.487e-07	3.93
	FALSE	High	TQVTIAAGTNMERPGPLAAHTATDFITQEIR	1xOxidation [M11]	0.00807637	0	1	1	1	A0A0E3GRX9	0	3326.68	High	0	0.004417	1.68
	FALSE	High	EPLVHEALNDPELDLCGVLFVGSPQINNEK	1xCarbamidomethyl [C16]	3.58159e-11	0	1	1	2	A0A0E3GRX9	0	3346.66	High	0	2.677e-12	6.83
	FALSE	High	AGDVITAEDFENPINFEKLEDSLLLK		5.59012e-05	0	1	1	1	A0A0E3GRX9	1	2920.48	High	0	1.831e-05	3.34
	FALSE	High	AGDVITAEDFENPINFEK		0.00571969	0	1	1	1	A0A0E3GRX9	0	2008.95	High	0	0.003022	1.07
	FALSE	High	KVDESLVINTEVFEQKR		0.000377678	0	1	1	1	A0A0E3GRX9	2	2034.09	High	0	0.0001509	2.9
	FALSE	High	KVDESLVINTEVFEQK		0.00758217	0	1	1	2	A0A0E3GRX9	1	1877.99	High	0	0.004132	2.3
	FALSE	High	GIDIEVPLGVGSVAAPVAK		6.02713e-06	0	1	1	1	A0A0E3GRX9	0	1792.02	High	0	1.562e-06	2.64
	FALSE	High	ENNLELVEK		0.143424	0.000973251	1	1	1	A0A0E3GRX9	0	1087.56	High	0.0006845	0.1087	1.81
	FALSE	High	IDKVEFGPETK		0.123168	0.000973251	1	1	1	A0A0E3GRX9	1	1262.66	High	0.0006845	0.09154	1.41
FALSE	High	Master Protein	A0A0E3K0M0	Iron-containing alcohol dehydrogenase OS=Clostridium scatologenes OX=1548 GN=CSCA_2008 PE=4 SV=1	0	105.644	53	12	34	11	1	388	42.7	5.48	89.41	12
	Checked	Confidence	Sequence	Modifications	Qvality PEP	Qvality q-value	# Protein Groups	# Proteins	# PSMs	Master Protein Accessions	# Missed Cleavages	Theo. MH+ [Da]	Confidence (by Search Engine): Sequest HT	Percolator q-Value (by Search Engine): Sequest HT	Percolator PEP (by Search Engine): Sequest HT	XCorr (by Search Engine): Sequest HT
	FALSE	High	QLDIPLTLK		0.0436468	0	1	1	4	A0A0E3K0M0	0	1040.64	High	0.0006845	0.09877	2.14
	FALSE	High	LIEGVEPDPSVETVFNGAQIMR		1.11621e-06	0	1	1	2	A0A0E3K0M0	0	2401.21	High	0	7.789e-05	3.42
	FALSE	High	IKYPLADFNLTPDIAIIDPDLAQTMPPK	1xOxidation [M25]	1.09764e-05	0	1	1	1	A0A0E3K0M0	1	3126.64	High	0	3.025e-06	3.29
	FALSE	High	IKYPLADFNLTPDIAIIDPDLAQTMPPK		0.000298903	0	1	1	1	A0A0E3K0M0	1	3110.65	High	0	0.0001163	3.31
	FALSE	High	LTAHTGMDALTHAIEAYVASAR	1xOxidation [M7]	4.9838e-06	0	1	1	2	A0A0E3K0M0	0	2315.14	High	0	1.269e-06	3.68
	FALSE	High	SHFSDPLAMQAIVMVR	1xOxidation [M]	8.64456e-06	0	1	1	4	A0A0E3K0M0	0	1817.9	High	0	2.33e-06	4.46
	FALSE	High	SHFSDPLAMQAIVMVR		1.55482e-06	0	1	1	2	A0A0E3K0M0	0	1801.91	High	0	3.517e-07	4.39
	FALSE	High	TLGLTGTTDADLTDSLIAMIRDMNK	2xOxidation [M19; M23]	0.0085195	0	1	1	1	A0A0E3K0M0	1	2698.33	High	0	0.004711	1.99
	FALSE	High	TLGLTGTTDADLTDSLIAMIRDMNK	1xOxidation [M23]	0.000472582	0	1	1	1	A0A0E3K0M0	1	2682.33	High	0	0.0001925	2.61
	FALSE	High	TLGLTGTTDADLTDSLIAMIR	1xOxidation [M19]	6.48062e-08	0	1	1	4	A0A0E3K0M0	0	2194.13	High	0	0.0002375	3.78
	FALSE	High	TLGLTGTTDADLTDSLIAMIR		2.01195e-08	0	1	1	2	A0A0E3K0M0	0	2178.13	High	0	2.894e-09	4.19
	FALSE	High	LIEGVEPDPSVETVFNGAQIMR	1xOxidation [M21]	6.43878e-05	0	1	1	1	A0A0E3K0M0	0	2417.2	High	0	2.141e-05	3.03
	FALSE	High	DIYFGDNSLAELK		0.000171492	0	1	1	1	A0A0E3K0M0	0	1484.73	High	0	6.298e-05	2.45
	FALSE	High	EYGITEEDFDANVDFISK		6.89345e-05	0	1	1	3	A0A0E3K0M0	0	2091.94	High	0	2.308e-05	3.9
	FALSE	High	DFEPDWIVSIGGGSPIDAAK		2.98108e-05	0	1	1	2	A0A0E3K0M0	0	2074.01	High	0	9.121e-06	3.21
	FALSE	High	FVAIPSTSGTATEVTAFSVITDYK		0.000953274	0	2	2	2	A0A0E3GRC4; A0A0E3K0M0	0	2505.28	High	0	0.000758	3.21
	FALSE	High	EIDFDQMKK		0.303344	0.00756901	1	1	1	A0A0E3K0M0	1	1153.56	High	0.005635	0.2535	0.75
FALSE	High	Master Protein	A0A0E3JRH4	Chaperonin GroEL OS=Clostridium scatologenes OX=1548 GN=groEL PE=3 SV=1	0	103.223	57	23	39	23	1	543	58	5.06	69.76	23
	Checked	Confidence	Sequence	Modifications	Qvality PEP	Qvality q-value	# Protein Groups	# Proteins	# PSMs	Master Protein Accessions	# Missed Cleavages	Theo. MH+ [Da]	Confidence (by Search Engine): Sequest HT	Percolator q-Value (by Search Engine): Sequest HT	Percolator PEP (by Search Engine): Sequest HT	XCorr (by Search Engine): Sequest HT
	FALSE	High	QIEETTSDFDREK		1.68549e-05	0	1	1	2	A0A0E3JRH4	1	1597.73	High	0	4.868e-06	3.56
	FALSE	High	QIEETTSDFDR		0.00216096	0	1	1	1	A0A0E3JRH4	0	1340.6	High	0	0.001033	2.41
	FALSE	High	QIATNAGVEGSVIIEK		1.36681e-05	0	1	1	2	A0A0E3JRH4	0	1628.89	High	0	3.858e-06	2.11
	FALSE	High	SALQNAASVASTFLTTEAAVADIPEK		0.000265909	0	1	1	1	A0A0E3JRH4	0	2605.34	High	0	0.0001023	3.09
	FALSE	High	NVTAGTNPILIR		0.00231342	0	1	2	2	A0A0E3JRH4	0	1268.73	High	0	0.001116	2.52
	FALSE	High	LLILGEDVEGEALATLVVNK		0.00353351	0	1	2	2	A0A0E3JRH4	0	2096.18	High	0	0.001773	1.61
	FALSE	High	LTSDVYDIK		0.032938	0	1	1	1	A0A0E3JRH4	0	1053.55	High	0	0.02098	1.18
	FALSE	High	ISNIQDILPVLEQIVQQGK		5.89799e-05	0	1	2	1	A0A0E3JRH4	0	2135.21	High	0	1.935e-05	2.76
	FALSE	High	VGNEGVITVEESK		8.58391e-05	0	1	2	1	A0A0E3JRH4	0	1360.7	High	0	2.933e-05	3.75
	FALSE	High	SILFSEEAR		0.0347178	0	1	1	1	A0A0E3JRH4	0	1051.54	High	0	0.02225	1.98
	FALSE	High	VAAISAADEEIGK		0.000183601	0	1	2	2	A0A0E3JRH4	0	1273.66	High	0	6.775e-05	2.25
	FALSE	High	VAAISAADEEIGKLIADAMEK		6.76037e-05	0	1	2	1	A0A0E3JRH4	1	2145.11	High	0	2.257e-05	2.64
	FALSE	High	VAAISAADEEIGKLIADAMEK	1xOxidation [M19]	0.000272468	0	1	2	1	A0A0E3JRH4	1	2161.11	High	0	0.0001051	2.58
	FALSE	High	TMGTELDVVEGMQFDR		0.00827487	0	1	2	1	A0A0E3JRH4	0	1827.83	High	0	0.004545	1.51
	FALSE	High	TMGTELDVVEGMQFDR	1xOxidation [M]	0.000103809	0	1	2	2	A0A0E3JRH4	0	1843.82	High	0	3.613e-05	1.82
	FALSE	High	TNDVAGDGTTTATLLAQAIIR		1.70567e-06	0	1	1	3	A0A0E3JRH4	0	2102.11	High	0	4.198e-05	4.57
	FALSE	High	EGLKNVTAGTNPILIR		0.00835563	0	1	2	2	A0A0E3JRH4	1	1695.98	High	0	0.004597	2.07
	FALSE	High	EIELEDAYENMGAQLVK		3.91657e-05	0	1	1	1	A0A0E3JRH4	0	1951.93	High	0	1.237e-05	2.91
	FALSE	High	FGSPLITNDGVTIAK		0.000323142	0	1	1	3	A0A0E3JRH4	0	1532.83	High	0	0.0001271	1.47
	FALSE	High	ELKDTTIEMLGR		0.012081	0	1	1	1	A0A0E3JRH4	1	1405.74	High	0	0.006901	2.05
	FALSE	High	EMLQDIAILTGGEVISEELGR		0.000122518	0	1	1	1	A0A0E3JRH4	0	2273.17	High	0	4.344e-05	2.54
	FALSE	High	EMLQDIAILTGGEVISEELGR	1xOxidation [M2]	0.00152917	0	1	1	1	A0A0E3JRH4	0	2289.16	High	0	0.0007058	2.26
	FALSE	High	AAVEEGIVAGGGTAYINAIPEVAK		0.000356224	0	1	1	2	A0A0E3JRH4	0	2300.21	High	0	0.0001415	2.17
	FALSE	High	ANEAGVGYDALHDTYVNMLK		0.144063	0.000973251	1	1	1	A0A0E3JRH4	0	2181.03	High	0.0006845	0.1088	0.91
	FALSE	High	ELKDTTIEMLGR	1xOxidation [M9]	0.101773	0.000973251	1	1	1	A0A0E3JRH4	1	1421.73	High	0.0006845	0.07395	1.06
	FALSE	High	ISNIQDILPVLEQIVQQGKK		0.178625	0.00236205	1	2	1	A0A0E3JRH4	1	2263.3	High	0.001661	0.1387	0.47
	FALSE	High	KFGSPLITNDGVTIAK		0.258616	0.00545275	1	1	1	A0A0E3JRH4	1	1660.93	High	0.00384	0.2115	0.92
FALSE	High	Master Protein	A0A0E3GS44	50S ribosomal protein L6 OS=Clostridium scatologenes OX=1548 GN=rplF PE=3 SV=1	0	101.412	70	11	39	11	1	180	19.5	9.8	105.36	11
	Checked	Confidence	Sequence	Modifications	Qvality PEP	Qvality q-value	# Protein Groups	# Proteins	# PSMs	Master Protein Accessions	# Missed Cleavages	Theo. MH+ [Da]	Confidence (by Search Engine): Sequest HT	Percolator q-Value (by Search Engine): Sequest HT	Percolator PEP (by Search Engine): Sequest HT	XCorr (by Search Engine): Sequest HT
	FALSE	High	LVMNLGYSHPVEIEPVEGVVFETPAATK	1xOxidation [M3]	8.77189e-06	0	1	1	1	A0A0E3GS44	0	3042.55	High	0	2.364e-06	4.42
	FALSE	High	LVMNLGYSHPVEIEPVEGVVFETPAATK		2.71591e-07	0	1	1	1	A0A0E3GS44	0	3026.55	High	0	5.104e-08	5.32
	FALSE	High	IGKLPVAIPSGATVTVTPDNVVTAK		1.93502e-08	0	1	1	4	A0A0E3GS44	1	2448.41	High	0	2.776e-09	5.05
	FALSE	High	LPVAIPSGATVTVTPDNVVTAK		6.02713e-06	0	1	1	7	A0A0E3GS44	0	2150.21	High	0	1.562e-06	3.74
	FALSE	High	TLELVGVGYR		0.0203674	0	1	1	2	A0A0E3GS44	0	1106.62	High	0	0.0156	2.87
	FALSE	High	DVNIVVEDNHVVVTRDNDVK		0.0652134	0	1	1	1	A0A0E3GS44	1	2279.16	High	0	0.04482	1.66
	FALSE	High	DVNIVVEDNHVVVTR		2.23485e-07	0	1	1	6	A0A0E3GS44	0	1707.9	High	0	1.014e-07	4.51
	FALSE	High	ELVGAVAADIR		0.0140384	0	1	1	1	A0A0E3GS44	0	1113.63	High	0	0.008147	2.46
	FALSE	High	ALINNMVIGVTEGYAK	1xOxidation [M6]	4.51117e-05	0	1	1	4	A0A0E3GS44	0	1708.89	High	0	1.441e-05	2.98
	FALSE	High	ALINNMVIGVTEGYAK		1.03528e-05	0	1	1	2	A0A0E3GS44	0	1692.9	High	0	2.838e-06	3.79
	FALSE	High	KLVMNLGYSHPVEIEPVEGVVFETPAATK	1xOxidation [M4]	6.69479e-05	0	1	1	3	A0A0E3GS44	1	3170.64	High	0	2.231e-05	3.6
	FALSE	High	KLVMNLGYSHPVEIEPVEGVVFETPAATK		1.56066e-10	0	1	1	1	A0A0E3GS44	1	3154.65	High	0	1.357e-11	5.32
	FALSE	High	GIDKELVGAVAADIR		0.00010131	0	1	1	4	A0A0E3GS44	1	1526.85	High	0	3.53e-05	4.5
	FALSE	High	GIKYENEVIRR		0.00624276	0	1	1	2	A0A0E3GS44	2	1376.76	High	0	0.003329	2.81
FALSE	High	Master Protein	A0A0E3JZZ2	Aspartate-semialdehyde dehydrogenase OS=Clostridium scatologenes OX=1548 GN=asd PE=3 SV=1	0	97.911	47	16	32	16	1	330	36.8	5.5	84.87	16
	Checked	Confidence	Sequence	Modifications	Qvality PEP	Qvality q-value	# Protein Groups	# Proteins	# PSMs	Master Protein Accessions	# Missed Cleavages	Theo. MH+ [Da]	Confidence (by Search Engine): Sequest HT	Percolator q-Value (by Search Engine): Sequest HT	Percolator PEP (by Search Engine): Sequest HT	XCorr (by Search Engine): Sequest HT
	FALSE	High	NANIAIVGATGMVGR	1xOxidation [M12]	0.0347178	0	1	1	1	A0A0E3JZZ2	0	1459.77	High	0	0.02224	1.82
	FALSE	High	NANIAIVGATGMVGR		0.00050842	0	1	1	1	A0A0E3JZZ2	0	1443.77	High	0	0.0002088	2.78
	FALSE	High	NFPIDNLYLFASK		0.00322138	0	1	1	1	A0A0E3JZZ2	0	1541.8	High	0	0.001601	2.83
	FALSE	High	NTVYPMPINAEGTDEVYVGR		4.73384e-07	0	1	1	3	A0A0E3JZZ2	0	2225.05	High	0	9.443e-08	3.52
	FALSE	High	NTVYPMPINAEGTDEVYVGR	1xOxidation [M6]	2.11363e-06	0	1	1	4	A0A0E3JZZ2	0	2241.05	High	0	1.694e-06	3.74
	FALSE	High	IIYSTYQAVSGSGVGGIK		0.000722099	0	1	1	1	A0A0E3JZZ2	0	1799.95	High	0	0.0003078	1.6
	FALSE	High	EYIIEELNENSFK		0.00011388	0	1	1	1	A0A0E3JZZ2	0	1627.78	High	0	4.017e-05	2.8
	FALSE	High	EYIIEELNENSFKR		4.93546e-06	0	1	1	3	A0A0E3JZZ2	1	1783.89	High	0	1.257e-06	3.42
	FALSE	High	ENGVIVVDNSSAWR		0.000276481	0	1	1	2	A0A0E3JZZ2	0	1545.77	High	0	0.0001067	3.51
	FALSE	High	DIDIALFSAGGDISKK		0.000296004	0	1	1	1	A0A0E3JZZ2	1	1649.87	High	0	0.0001152	2.36
	FALSE	High	DIDIALFSAGGDISK		2.30246e-05	0	1	1	1	A0A0E3JZZ2	0	1521.78	High	0	6.871e-06	3.27
	FALSE	High	DFSIENGLNLWVVADNIR		1.66102e-05	0	1	1	1	A0A0E3JZZ2	0	2075.06	High	0	4.797e-06	2.79
	FALSE	High	KILNDYDLK		0.0451231	0	1	1	1	A0A0E3JZZ2	1	1121.62	High	0	0.02973	2.77
	FALSE	High	KGAATNTVQIAEVLVK		5.17905e-08	0	1	1	4	A0A0E3JZZ2	1	1641.95	High	0	6.005e-05	4.64
	FALSE	High	GAATNTVQIAEVLVK		3.43366e-05	0	1	1	2	A0A0E3JZZ2	0	1513.86	High	0	0.0001523	4.32
	FALSE	High	GKEYIIEELNENSFKR		0.000128011	0	1	1	3	A0A0E3JZZ2	2	1969	High	0	4.561e-05	3.5
	FALSE	High	GKEYIIEELNENSFK		0.000157089	0	1	1	1	A0A0E3JZZ2	1	1812.9	High	0	5.707e-05	2.52
	FALSE	High	ILNDYDLK		0.100385	0.000973251	1	1	1	A0A0E3JZZ2	0	993.525	High	0.0006845	0.07257	1.93
FALSE	High	Master Protein	A0A0E3M778	Glutamate dehydrogenase OS=Clostridium scatologenes OX=1548 GN=CSCA_1359 PE=3 SV=1	0	97.706	50	16	30	16	1	452	49.5	6.23	58.74	16
	Checked	Confidence	Sequence	Modifications	Qvality PEP	Qvality q-value	# Protein Groups	# Proteins	# PSMs	Master Protein Accessions	# Missed Cleavages	Theo. MH+ [Da]	Confidence (by Search Engine): Sequest HT	Percolator q-Value (by Search Engine): Sequest HT	Percolator PEP (by Search Engine): Sequest HT	XCorr (by Search Engine): Sequest HT
	FALSE	High	NSLTGLPIGGGK		0.00847824	0	1	1	1	A0A0E3M778	0	1113.63	High	0	0.004674	2.26
	FALSE	High	LSWTAEEVDAK		0.00655369	0	1	1	1	A0A0E3M778	0	1248.61	High	0	0.003514	1.62
	FALSE	High	LVCEVANMPCTNEAVEYLQK	2xCarbamidomethyl [C3; C10]; 1xOxidation [M8]	0.000121922	0	1	1	1	A0A0E3M778	0	2384.09	High	0	4.325e-05	2.93
	FALSE	High	LVCEVANMPCTNEAVEYLQK	2xCarbamidomethyl [C3; C10]	0.012929	0	1	1	1	A0A0E3M778	0	2368.1	High	0	0.007441	1.56
	FALSE	High	VQFNGCIGPYK	1xCarbamidomethyl [C6]	0.0312476	0	1	1	1	A0A0E3M778	0	1282.62	High	0	0.0198	1.22
	FALSE	High	VQDYADKFGVK		0.0842693	0	1	1	1	A0A0E3M778	1	1269.65	High	0	0.0599	1.13
	FALSE	High	VVTLSGPDGYIYDPDGVLGEK		2.7307e-05	0	1	1	2	A0A0E3M778	0	2194.09	High	0	8.289e-06	3.7
	FALSE	High	FCQSFMTELYR	1xCarbamidomethyl [C2]	0.00907451	0	1	1	1	A0A0E3M778	0	1481.66	High	0	0.005024	1.67
	FALSE	High	ENVQNYINEVLEK		0.00521492	0	1	1	1	A0A0E3M778	0	1591.8	High	0	0.002737	2.1
	FALSE	High	ADIIMPSATQNDIHLEHAK		2.12395e-06	0	1	1	2	A0A0E3M778	0	2104.05	High	0	4.938e-07	4.06
	FALSE	High	AANAGGVATSALEMSQNSER	1xOxidation [M14]	1.85301e-06	0	1	1	3	A0A0E3M778	0	1979.91	High	0	4.256e-07	2.68
	FALSE	High	AANAGGVATSALEMSQNSER		7.43236e-06	0	1	1	2	A0A0E3M778	0	1963.91	High	0	0.0001726	2.68
	FALSE	High	ADIIMPSATQNDIHLEHAK	1xOxidation [M5]	4.09219e-05	0	1	1	3	A0A0E3M778	0	2120.04	High	0	1.295e-05	2.76
	FALSE	High	DKVQDYADKFGVK		9.46276e-05	0	1	1	2	A0A0E3M778	2	1512.77	High	0	3.272e-05	3.09
	FALSE	High	DASEAYGFGYNLVAGANIAGFVK		1.70471e-08	0	1	1	2	A0A0E3M778	0	2334.14	High	0	2.408e-09	3.58
	FALSE	High	HPEYVEENLLER		0.00636533	0	1	1	1	A0A0E3M778	0	1527.74	High	0	0.003402	1.83
	FALSE	High	HIGPDVDVPAGDIGVGGR		9.93537e-05	0	1	1	2	A0A0E3M778	0	1730.88	High	0	3.448e-05	3.4
	FALSE	High	GAFENGVLTGK		0.0300719	0	1	1	1	A0A0E3M778	0	1092.57	High	0	0.01894	2.15
	FALSE	High	FCQSFMTELYR	1xCarbamidomethyl [C2]; 1xOxidation [M6]	0.145995	0.000973251	1	1	1	A0A0E3M778	0	1497.65	High	0.0006845	0.1109	1.06
	FALSE	High	FLGFEQILK		0.145995	0.000973251	1	1	1	A0A0E3M778	0	1094.62	High	0.0006845	0.1108	2.3
FALSE	High	Master Protein	A0A0E3JRS9	Indolepyruvate oxidoreductase subunit IorA OS=Clostridium scatologenes OX=1548 GN=CSCA_4773 PE=4 SV=1	0	91.121	39	18	35	18	1	587	64.5	6.67	52.98	18
	Checked	Confidence	Sequence	Modifications	Qvality PEP	Qvality q-value	# Protein Groups	# Proteins	# PSMs	Master Protein Accessions	# Missed Cleavages	Theo. MH+ [Da]	Confidence (by Search Engine): Sequest HT	Percolator q-Value (by Search Engine): Sequest HT	Percolator PEP (by Search Engine): Sequest HT	XCorr (by Search Engine): Sequest HT
	FALSE	High	MKVIMSGNEAIAR	1xOxidation [M]	0.0402545	0	1	1	3	A0A0E3JRS9	1	1435.74	High	0	0.02625	1.75
	FALSE	High	IYVIEENEPYLENALK		3.02499e-05	0	1	1	2	A0A0E3JRS9	0	1936.99	High	0	9.283e-06	2.32
	FALSE	High	IGMSYPLPDK	1xOxidation [M3]	0.00536933	0	1	1	1	A0A0E3JRS9	0	1136.57	High	0	0.002815	2.01
	FALSE	High	IGMSYPLPDK		0.0823397	0	1	1	1	A0A0E3JRS9	0	1120.57	High	0	0.05818	1.1
	FALSE	High	VIMSGNEAIAR	1xOxidation [M3]	0.000681086	0	1	1	1	A0A0E3JRS9	0	1176.6	High	0	0.0002886	2.53
	FALSE	High	VIMSGNEAIAR		0.00569195	0	1	1	1	A0A0E3JRS9	0	1160.61	High	0	0.003006	2.01
	FALSE	High	VGLEVASGAAIGGAR		5.29832e-05	0	1	1	1	A0A0E3JRS9	0	1327.73	High	0	1.727e-05	3.17
	FALSE	High	VVLALGIKEENLK		9.05666e-05	0	1	1	2	A0A0E3JRS9	1	1425.87	High	0	9.046e-05	2.63
	FALSE	High	VVLALGIK		0.0202694	0	1	1	1	A0A0E3JRS9	0	812.56	High	0	0.01227	1.64
	FALSE	High	VVDPYKLEETEAAVK		0.000168181	0	1	1	3	A0A0E3JRS9	1	1690.89	High	0	6.178e-05	2.85
	FALSE	High	VAYESNEPFVIITK		0.000342604	0	1	1	1	A0A0E3JRS9	0	1609.85	High	0	0.0001351	2.27
	FALSE	High	VASAYPGTPSTEILENFATYDGVYAEWAPNEK		0.000611848	0	1	1	3	A0A0E3JRS9	0	3490.63	High	0	0.0002566	3.15
	FALSE	High	TLQNKPAPMVDIEK	1xOxidation [M9]	0.000552333	0	1	1	2	A0A0E3JRS9	0	1599.84	High	0	0.0002293	2.26
	FALSE	High	TLQNKPAPMVDIEK		0.00362056	0	1	1	2	A0A0E3JRS9	0	1583.85	High	0	0.001828	1.46
	FALSE	High	EAFNISEQFDTVVLYR		0.000112227	0	1	1	2	A0A0E3JRS9	0	1930.95	High	0	3.953e-05	2.95
	FALSE	High	EIIPICEELNPDIIRK	1xCarbamidomethyl [C6]	5.45554e-05	0	1	1	2	A0A0E3JRS9	1	1952.05	High	0	1.779e-05	2.64
	FALSE	High	EIIPICEELNPDIIR	1xCarbamidomethyl [C6]	0.000648693	0	1	1	1	A0A0E3JRS9	0	1823.96	High	0	0.0002732	2.48
	FALSE	High	APSRPPVLCPGCPHR	2xCarbamidomethyl [C9; C12]	4.22274e-06	0	1	1	2	A0A0E3JRS9	0	1700.85	High	0	1.058e-06	3.68
	FALSE	High	ESEVKPYEKDIAK		0.00491927	0	1	1	1	A0A0E3JRS9	1	1535.8	High	0	0.002557	2.97
	FALSE	High	IAMLEPSDSQECKDFMK	1xCarbamidomethyl [C12]; 2xOxidation [M3; M16]	0.0085195	0	1	1	1	A0A0E3JRS9	1	2060.9	High	0	0.0047	1.58
	FALSE	High	IAMLEPSDSQECKDFMK	1xCarbamidomethyl [C12]	0.0628103	0	1	1	1	A0A0E3JRS9	1	2028.91	High	0	0.04294	1.46
	FALSE	High	FKDNVVSIDK		0.00365597	0	1	1	1	A0A0E3JRS9	1	1164.63	High	0	0.001841	2.49
FALSE	High	Master Protein	A0A0E3JRE8	Formiminotransferase-cyclodeaminase OS=Clostridium scatologenes OX=1548 GN=CSCA_4542 PE=4 SV=1	0	89.382	44	10	30	10	1	210	22.6	5.36	77.97	10
	Checked	Confidence	Sequence	Modifications	Qvality PEP	Qvality q-value	# Protein Groups	# Proteins	# PSMs	Master Protein Accessions	# Missed Cleavages	Theo. MH+ [Da]	Confidence (by Search Engine): Sequest HT	Percolator q-Value (by Search Engine): Sequest HT	Percolator PEP (by Search Engine): Sequest HT	XCorr (by Search Engine): Sequest HT
	FALSE	High	MKLVDKTCTDFIEVLASK	1xCarbamidomethyl [C8]; 1xOxidation [M1]	6.74207e-06	0	1	1	2	A0A0E3JRE8	2	2114.09	High	0	1.774e-06	2.37
	FALSE	High	SACEVPVAIVK	1xCarbamidomethyl [C3]	0.00558232	0	1	1	2	A0A0E3JRE8	0	1172.63	High	0.002606	0.1745	2.54
	FALSE	High	LIDADAECFLPLSK	1xCarbamidomethyl [C8]	0.000293132	0	1	1	2	A0A0E3JRE8	0	1591.8	High	0	0.0001137	3.46
	FALSE	High	LHEALVDNCSMLAISDVGVGVQALR	1xCarbamidomethyl [C9]; 1xOxidation [M11]	3.6641e-08	0	1	1	5	A0A0E3JRE8	0	2683.35	High	0	5.594e-09	4.35
	FALSE	High	LHEALVDNCSMLAISDVGVGVQALR	1xCarbamidomethyl [C9]	5.38195e-10	0	1	1	3	A0A0E3JRE8	0	2667.36	High	0	2.076e-09	5.69
	FALSE	High	LVDKTCTDFIEVLASK	1xCarbamidomethyl [C6]	1.47048e-05	0	1	1	4	A0A0E3JRE8	1	1838.96	High	0	4.196e-06	4.41
	FALSE	High	YAQYEEKVQGILDK		3.95494e-05	0	1	1	3	A0A0E3JRE8	1	1683.86	High	0	1.245e-05	4.17
	FALSE	High	VQGILDKAGQLQEELLK		7.39622e-06	0	1	1	2	A0A0E3JRE8	1	1882.06	High	0	1.959e-06	3.88
	FALSE	High	TCTDFIEVLASK	1xCarbamidomethyl [C2]	0.000868984	0	1	1	3	A0A0E3JRE8	0	1383.68	High	0	0.0003777	3.46
	FALSE	High	AGQLQEELLK		0.0109117	0	1	1	2	A0A0E3JRE8	0	1128.63	High	0.001016	0.1218	2.86
	FALSE	High	KYAQYEEKVQGILDK		1.14128e-05	0	1	1	2	A0A0E3JRE8	2	1811.95	High	0	3.17e-06	3.81
FALSE	High	Master Protein	A0A0E3M5L2	Iron-containing alcohol dehydrogenase OS=Clostridium scatologenes OX=1548 GN=CSCA_1457 PE=4 SV=1	0	86.851	61	17	31	17	1	388	42.6	7.18	67.42	17
	Checked	Confidence	Sequence	Modifications	Qvality PEP	Qvality q-value	# Protein Groups	# Proteins	# PSMs	Master Protein Accessions	# Missed Cleavages	Theo. MH+ [Da]	Confidence (by Search Engine): Sequest HT	Percolator q-Value (by Search Engine): Sequest HT	Percolator PEP (by Search Engine): Sequest HT	XCorr (by Search Engine): Sequest HT
	FALSE	High	LIEGVEPDPSVETVMNGAKIMR	2xOxidation [M15; M21]	0.0389336	0	1	1	1	A0A0E3M5L2	1	2417.21	High	0	0.02529	1.53
	FALSE	High	LIEGVEPDPSVETVMNGAKIMR	1xOxidation [M]	2.26904e-05	0	1	1	2	A0A0E3M5L2	1	2401.21	High	0	6.744e-06	2.51
	FALSE	High	LIEGVEPDPSVETVMNGAK		0.000633079	0	1	1	1	A0A0E3M5L2	0	1984.99	High	0	0.0002663	2.51
	FALSE	High	IKYPLADFNLTPDIAIVDPALAQTMPPK	1xOxidation [M25]	0.00017233	0	1	1	1	A0A0E3M5L2	1	3068.64	High	0	6.329e-05	2.88
	FALSE	High	IKYPLADFNLTPDIAIVDPALAQTMPPK		0.00117545	0	1	1	1	A0A0E3M5L2	1	3052.64	High	0	0.0005283	2.52
	FALSE	High	LTAHTGMDALTHAIEAYVASER	1xOxidation [M7]	1.55817e-07	0	1	1	3	A0A0E3M5L2	0	2373.15	High	0	1.027e-05	3.54
	FALSE	High	YANISIALGFTGK		0.00156687	0	1	1	1	A0A0E3M5L2	0	1354.74	High	0	0.0007221	2.13
	FALSE	High	SYISDPLAIQAITMIQK	1xOxidation [M14]	2.258e-05	0	1	1	2	A0A0E3M5L2	0	1908.01	High	0	0.0005101	3.73
	FALSE	High	SYISDPLAIQAITMIQK		1.62895e-05	0	1	1	2	A0A0E3M5L2	0	1892.02	High	0	4.699e-06	3.78
	FALSE	High	TQDDLIDNLTDFVK		0.000533809	0	1	1	1	A0A0E3M5L2	0	1636.81	High	0	0.000221	3.87
	FALSE	High	EFQPDWIVAIGGGSPIDAAK		1.88542e-05	0	1	1	2	A0A0E3M5L2	0	2071.05	High	0	0.000519	2.83
	FALSE	High	DIYFGENSLETLK		0.000321571	0	1	1	2	A0A0E3M5L2	0	1528.75	High	0	0.00102	2.62
	FALSE	High	AYGIKEEDFNANLDLIAHNAMGDACTGSNPR	1xCarbamidomethyl [C25]; 1xOxidation [M21]	0.000443571	0	1	1	2	A0A0E3M5L2	1	3380.53	High	0	0.0001801	2.15
	FALSE	High	AYGIKEEDFNANLDLIAHNAMGDACTGSNPR	1xCarbamidomethyl [C25]	4.03279e-05	0	1	1	2	A0A0E3M5L2	1	3364.53	High	0	1.276e-05	2.92
	FALSE	High	AVIPFGIPDLR		0.0457705	0	1	1	1	A0A0E3M5L2	0	1197.7	High	0	0.0302	2.03
	FALSE	High	AMWIFYEYPDFTFEK	1xOxidation [M2]	0.00732866	0	1	1	1	A0A0E3M5L2	0	2002.89	High	0	0.003982	2.25
	FALSE	High	KLFQCTFAGEKVDF	1xCarbamidomethyl [C5]	0.0503227	0	1	1	1	A0A0E3M5L2	2	1689.83	High	0	0.03362	2.14
	FALSE	High	LFQCTFAGEKVDF	1xCarbamidomethyl [C4]	0.0550517	0	1	1	1	A0A0E3M5L2	1	1561.74	High	0	0.0372	1.81
	FALSE	High	LFQCTFAGEK	1xCarbamidomethyl [C4]	0.0202694	0	1	1	1	A0A0E3M5L2	0	1200.57	High	0	0.01228	1.97
	FALSE	High	AITELEMK		0.0967696	0.000516017	1	1	1	A0A0E3M5L2	0	934.491	High	0.000363	0.06971	1.57
	FALSE	High	MNIPQTLK		0.185705	0.00236205	1	1	1	A0A0E3M5L2	0	944.523	High	0.001661	0.1455	2.11
	FALSE	High	LIEGVEPDPSVETVMNGAK	1xOxidation [M15]	0.220132	0.00370203	1	1	1	A0A0E3M5L2	0	2000.98	High	0.002606	0.1764	0.86
FALSE	High	Master Protein	A0A0E3JRE9	Acetyl-CoA synthase corrinoid iron-sulfur protein small subunit OS=Clostridium scatologenes OX=1548 GN=CSCA_4548 PE=4 SV=1	0	82.447	72	15	26	15	1	309	33.4	5.01	55.93	15
	Checked	Confidence	Sequence	Modifications	Qvality PEP	Qvality q-value	# Protein Groups	# Proteins	# PSMs	Master Protein Accessions	# Missed Cleavages	Theo. MH+ [Da]	Confidence (by Search Engine): Sequest HT	Percolator q-Value (by Search Engine): Sequest HT	Percolator PEP (by Search Engine): Sequest HT	XCorr (by Search Engine): Sequest HT
	FALSE	High	QINILVNQLGVANEK		3.36736e-05	0	1	1	3	A0A0E3JRE9	0	1652.93	High	0	3.01e-05	3.49
	FALSE	High	IIDNVGCSAAGYGYEYVISTLDR	1xCarbamidomethyl [C7]	1.62362e-08	0	1	1	2	A0A0E3JRE9	0	2536.2	High	0	1.71e-06	4.47
	FALSE	High	LGMDITDDLEGWPK	1xOxidation [M3]	0.0470925	0	1	1	2	A0A0E3JRE9	0	1605.75	High	0.0006845	0.07324	1.04
	FALSE	High	LGGENVLPFYSFDGNTGNAPK		2.59375e-06	0	1	1	3	A0A0E3JRE9	0	2197.06	High	0	6.162e-07	2.87
	FALSE	High	VKESVDEETWDNLEER		0.00011726	0	1	1	2	A0A0E3JRE9	1	1977.9	High	0	0.04907	2.85
	FALSE	High	YAPDFICLK	1xCarbamidomethyl [C7]	0.0522639	0	1	1	1	A0A0E3JRE9	0	1126.56	High	0	0.03501	1.76
	FALSE	High	TIAAAGAMAYNHK		0.000718589	0	1	1	1	A0A0E3JRE9	0	1318.66	High	0	0.000306	3.02
	FALSE	High	TLQVPIITPVAFETWK		0.00166931	0	1	1	2	A0A0E3JRE9	0	1843.04	High	0	0.004917	2.38
	FALSE	High	ESVDEETWDNLEER		2.78446e-05	0	1	1	2	A0A0E3JRE9	0	1750.74	High	0	8.451e-06	2.75
	FALSE	High	IGAESSVDINLAK		4.99734e-05	0	1	1	2	A0A0E3JRE9	0	1316.71	High	0	1.618e-05	3.31
	FALSE	High	ICEVEIGTGEK	1xCarbamidomethyl [C2]	0.0037643	0	1	1	1	A0A0E3JRE9	0	1234.6	High	0	0.001906	3.02
	FALSE	High	LAALGQNDKTLQVPIITPVAFETWK		3.70207e-06	0	1	1	1	A0A0E3JRE9	1	2753.52	High	0	9.141e-07	3.12
	FALSE	High	IAQELDGHNVLLLSAVEDNYK		1.5975e-05	0	1	1	1	A0A0E3JRE9	0	2341.2	High	0	4.592e-06	3.87
	FALSE	High	GISMEVSTAAGVLASGSNAVILR	1xOxidation [M4]	0.000385112	0	1	1	2	A0A0E3JRE9	0	2219.17	High	0	0.0001541	2.79
	FALSE	High	AILELYKDVCNDPVAWAK	1xCarbamidomethyl [C10]	0.319036	0.00885682	1	1	1	A0A0E3JRE9	1	2105.07	High	0.006541	0.2681	1
FALSE	High	Master Protein	A0A0E3M7H4	4-hydroxy-tetrahydrodipicolinate synthase OS=Clostridium scatologenes OX=1548 GN=dapA PE=3 SV=1	0	80.839	72	15	34	15	1	296	32.4	5.33	60.05	15
	Checked	Confidence	Sequence	Modifications	Qvality PEP	Qvality q-value	# Protein Groups	# Proteins	# PSMs	Master Protein Accessions	# Missed Cleavages	Theo. MH+ [Da]	Confidence (by Search Engine): Sequest HT	Percolator q-Value (by Search Engine): Sequest HT	Percolator PEP (by Search Engine): Sequest HT	XCorr (by Search Engine): Sequest HT
	FALSE	High	MNGVIHALFIETNPIPVK	1xOxidation [M1]	8.79566e-05	0	1	1	1	A0A0E3M7H4	0	2009.09	High	0	3.016e-05	3.34
	FALSE	High	IPVIAGTGSNNTAYSIELSK		0.0148779	0	1	1	2	A0A0E3M7H4	0	2035.07	High	0	0.008712	1.33
	FALSE	High	VLIDNMEEYGIEVKEK		0.0282534	0	1	1	1	A0A0E3M7H4	1	1908.96	High	0	0.01772	1.65
	FALSE	High	VLIDNMEEYGIEVK	1xOxidation [M6]	0.00113604	0	1	1	2	A0A0E3M7H4	0	1667.82	High	0	0.0005081	2.23
	FALSE	High	VLIDNMEEYGIEVK		0.000533809	0	1	1	2	A0A0E3M7H4	0	1651.82	High	0	0.0002791	3
	FALSE	High	VGVDGVLLVTPYYNK		0.000193712	0	1	1	2	A0A0E3M7H4	0	1636.89	High	0	7.218e-05	3.32
	FALSE	High	TDAIIICGTTGEAATMTDAER	1xCarbamidomethyl [C7]; 1xOxidation [M16]	0.00594654	0	1	1	2	A0A0E3M7H4	0	2213.01	High	0	0.003166	1.5
	FALSE	High	TDAIIICGTTGEAATMTDAER	1xCarbamidomethyl [C7]	0.000539038	0	1	1	2	A0A0E3M7H4	0	2197.01	High	0	0.0002233	2.21
	FALSE	High	TAMNVMGMNVGK	1xOxidation [M6]	0.00966549	0	1	1	1	A0A0E3M7H4	0	1268.58	High	0	0.005392	1.48
	FALSE	High	TGMSLKAETVYELSK	1xOxidation [M3]	0.00165312	0	1	1	2	A0A0E3M7H4	1	1672.85	High	0	0.0007684	1.83
	FALSE	High	EASGDIVLAADIAR		1.87625e-05	0	1	1	6	A0A0E3M7H4	0	1400.74	High	0	0.0005405	3.62
	FALSE	High	AETVYELSKVENIVAIK		4.79053e-08	0	1	1	2	A0A0E3M7H4	1	1906.05	High	0	7.539e-09	4.42
	FALSE	High	KETIEFAVK		0.00885691	0	1	1	1	A0A0E3M7H4	1	1064.6	High	0	0.004901	3.32
	FALSE	High	GVISVVANILPEDTHNMVMEYLNGNVK	2xOxidation [M17; M19]	0.0416191	0	1	1	1	A0A0E3M7H4	0	2988.48	High	0	0.02729	1.47
	FALSE	High	LCGEDFCIYSGNDDMVVPILSLGGK	2xCarbamidomethyl [C2; C7]; 1xOxidation [M15]	1.21002e-05	0	1	1	2	A0A0E3M7H4	0	2775.27	High	0	3.368e-06	4.09
	FALSE	High	LCGEDFCIYSGNDDMVVPILSLGGK	2xCarbamidomethyl [C2; C7]	0.000214588	0	1	1	2	A0A0E3M7H4	0	2759.27	High	0	8.062e-05	2.51
	FALSE	High	LGELIDWQIENK		3.67612e-05	0	1	1	2	A0A0E3M7H4	0	1457.76	High	0	1.151e-05	2.85
	FALSE	High	ETIEFAVK		0.221985	0.00370203	1	1	1	A0A0E3M7H4	0	936.504	High	0.002606	0.1778	1.01
FALSE	High	Master Protein	A0A0E3M7K0	Acetyl-CoA acetyltransferase OS=Clostridium scatologenes OX=1548 GN=CSCA_3690 PE=3 SV=1	0	80.612	60	18	32	14	1	392	41.2	7.74	53.43	18
	Checked	Confidence	Sequence	Modifications	Qvality PEP	Qvality q-value	# Protein Groups	# Proteins	# PSMs	Master Protein Accessions	# Missed Cleavages	Theo. MH+ [Da]	Confidence (by Search Engine): Sequest HT	Percolator q-Value (by Search Engine): Sequest HT	Percolator PEP (by Search Engine): Sequest HT	XCorr (by Search Engine): Sequest HT
	FALSE	High	MKEVVIVSAVR	1xOxidation [M1]	0.00664995	0	2	3	1	A0A0E3M7K0; A0A0E3JXH8	1	1246.72	High	0	0.003576	2.31
	FALSE	High	QASVQAGIPVEVPAMTVNILCGSGLR	1xCarbamidomethyl [C21]; 1xOxidation [M15]	9.03219e-06	0	1	1	1	A0A0E3M7K0	0	2683.39	High	0	2.444e-06	3.89
	FALSE	High	QASVQAGIPVEVPAMTVNILCGSGLR	1xCarbamidomethyl [C21]	1.51001e-06	0	1	1	1	A0A0E3M7K0	0	2667.4	High	0	3.405e-07	4.08
	FALSE	High	ILTTLLYEMQK		0.00450685	0	2	2	1	A0A0E3M7K0; A0A0E3JXH8	0	1352.75	High	0	0.002321	2.91
	FALSE	High	ILTTLLYEMQKR	1xOxidation [M9]	0.0195962	0	2	2	2	A0A0E3M7K0; A0A0E3JXH8	1	1524.85	High	0	0.01181	2.04
	FALSE	High	VNVNGGAVALGHPVGCSGAR	1xCarbamidomethyl [C16]	0.000101804	0	1	1	3	A0A0E3M7K0	0	1891.96	High	0	0.00607	2.51
	FALSE	High	SGDEDIIVAGGMDNMSR	1xOxidation [M]	0.0286632	0	1	1	3	A0A0E3M7K0	0	1782.76	High	0	0.02928	1.22
	FALSE	High	EEQDAFSVNSQNKAEAAIK		5.40262e-05	0	1	1	1	A0A0E3M7K0	1	2079	High	0	1.762e-05	2.9
	FALSE	High	DVTTVDLGSIVIK		0.00803724	0	1	1	1	A0A0E3M7K0	0	1359.77	High	0	0.004404	2.71
	FALSE	High	EVVIVSAVR		0.0842693	0	2	3	2	A0A0E3M7K0; A0A0E3JXH8	0	971.588	High	0.0006845	0.1037	1.71
	FALSE	High	FGGALKDVTTVDLGSIVIK		8.79566e-05	0	1	1	1	A0A0E3M7K0	1	1933.1	High	0	3.012e-05	3.2
	FALSE	High	AGMTVDDLDLIEANEAFAAQSLAVAR	1xOxidation [M3]	4.63245e-06	0	1	1	2	A0A0E3M7K0	0	2707.32	High	0	1.173e-06	4.92
	FALSE	High	AGMTVDDLDLIEANEAFAAQSLAVAR		1.91319e-05	0	1	1	1	A0A0E3M7K0	0	2691.33	High	0	5.602e-06	3.34
	FALSE	High	KGGTVTAGNASGINDAASALVIMSADK		0.00158221	0	1	1	1	A0A0E3M7K0	1	2519.28	High	0	0.0007313	1.43
	FALSE	High	KGEVIFDTDEGPRPGTTIEALAK		2.99565e-05	0	1	1	2	A0A0E3M7K0	1	2444.27	High	0	9.177e-06	3.18
	FALSE	High	GLDPAIMGYGPFHSTK	1xOxidation [M7]	0.0613518	0	1	1	2	A0A0E3M7K0	0	1706.82	High	0.0006845	0.0806	1.43
	FALSE	High	GGTVTAGNASGINDAASALVIMSADK		1.5975e-05	0	1	1	1	A0A0E3M7K0	0	2391.18	High	0	4.594e-06	1.96
	FALSE	High	FKDEIVPVVIK		0.00302383	0	1	2	2	A0A0E3M7K0	1	1286.77	High	0	0.004125	2.87
	FALSE	High	SGDEDIIVAGGMDNMSR	2xOxidation [M12; M15]	0.0932762	0.000516017	1	1	1	A0A0E3M7K0	0	1798.76	High	0.000363	0.06685	1.43
	FALSE	High	TVSLAAQIIK		0.101308	0.000973251	1	1	1	A0A0E3M7K0	0	1043.65	High	0.0006845	0.07352	2.23
	FALSE	High	GEVIFDTDEGPRPGTTIEALAK		0.218292	0.00370203	1	1	1	A0A0E3M7K0	0	2316.17	High	0.002606	0.174	0.91
	FALSE	High	GGTVTAGNASGINDAASALVIMSADK	1xOxidation [M22]	0.293969	0.00713079	1	1	1	A0A0E3M7K0	0	2407.18	High	0.005028	0.244	0.49
FALSE	High	Master Protein	A0A0E3JMM1	Acetoacetate:butyrate/acetate coenzyme A transferase OS=Clostridium scatologenes OX=1548 GN=CSCA_1085 PE=3 SV=1 CsCtfA	0	75.097	68	11	19	11	1	217	23.1	5.47	49.04	11
	Checked	Confidence	Sequence	Modifications	Qvality PEP	Qvality q-value	# Protein Groups	# Proteins	# PSMs	Master Protein Accessions	# Missed Cleavages	Theo. MH+ [Da]	Confidence (by Search Engine): Sequest HT	Percolator q-Value (by Search Engine): Sequest HT	Percolator PEP (by Search Engine): Sequest HT	XCorr (by Search Engine): Sequest HT
	FALSE	High	NFNPLIATAADIVIVGAEK		2.79048e-06	0	1	1	3	A0A0E3JMM1	0	1956.08	High	0	1.558e-05	4.01
	FALSE	High	LVEVGELDPNHVMTPGIFVDHIVGGEN	1xOxidation [M13]	7.95719e-06	0	1	1	1	A0A0E3JMM1	0	2903.42	High	0	2.125e-06	2.87
	FALSE	High	VGDKEYLLELPLR		0.00161335	0	1	1	2	A0A0E3JMM1	1	1544.87	High	0	0.0007459	2.85
	FALSE	High	VIASHIGLNPETGR		0.000112776	0	1	1	2	A0A0E3JMM1	0	1463.8	High	0	0.0007418	2.53
	FALSE	High	DLTVIANDTGFPDKGIGK		0.000169828	0	1	1	2	A0A0E3JMM1	1	1860.97	High	0	6.236e-05	2.98
	FALSE	High	DLTVIANDTGFPDK		0.000515907	0	1	1	1	A0A0E3JMM1	0	1505.75	High	0	0.0002129	2.55
	FALSE	High	EIEVDLVPQGTLAEQIR		3.17607e-05	0	1	1	2	A0A0E3JMM1	0	1910.02	High	0	0.0001811	3.43
	FALSE	High	ADVAIVGGSIVDKK		0.000290289	0	1	1	2	A0A0E3JMM1	1	1371.78	High	0	0.0001124	3.32
	FALSE	High	ADVAIVGGSIVDK		0.000467998	0	1	1	1	A0A0E3JMM1	0	1243.69	High	0	0.0001908	2.93
	FALSE	High	KVIASHIGLNPETGR		7.14414e-08	0	1	1	2	A0A0E3JMM1	1	1591.89	High	0	1.174e-08	4.22
	FALSE	High	CGGSGIGGFLTETGVGTIVEEGKEK	1xCarbamidomethyl [C1]	0.115614	0.000973251	1	1	1	A0A0E3JMM1	1	2482.21	High	0.0006845	0.08513	0.74
FALSE	High	Master Protein	A0A0E3JXH8	Thiolase OS=Clostridium scatologenes OX=1548 GN=CSCA_1087 PE=3 SV=1	0	70.544	52	16	22	12	1	391	41.1	9.06	37.65	16
	Checked	Confidence	Sequence	Modifications	Qvality PEP	Qvality q-value	# Protein Groups	# Proteins	# PSMs	Master Protein Accessions	# Missed Cleavages	Theo. MH+ [Da]	Confidence (by Search Engine): Sequest HT	Percolator q-Value (by Search Engine): Sequest HT	Percolator PEP (by Search Engine): Sequest HT	XCorr (by Search Engine): Sequest HT
	FALSE	High	MKEVVIVSAVR	1xOxidation [M1]	0.00664995	0	2	3	1	A0A0E3M7K0; A0A0E3JXH8	1	1246.72	High	0	0.003576	2.31
	FALSE	High	SELVDEVVMGNVLQAGLGQNPTR	1xOxidation [M9]	9.4833e-06	0	1	1	1	A0A0E3JXH8	0	2442.23	High	0	2.574e-06	2.95
	FALSE	High	SELVDEVVMGNVLQAGLGQNPTR		4.51585e-10	0	1	1	2	A0A0E3JXH8	0	2426.23	High	0	4.393e-11	5.04
	FALSE	High	ILTTLLYEMQK		0.00450685	0	2	2	1	A0A0E3M7K0; A0A0E3JXH8	0	1352.75	High	0	0.002321	2.91
	FALSE	High	ILTTLLYEMQKR	1xOxidation [M9]	0.0195962	0	2	2	2	A0A0E3M7K0; A0A0E3JXH8	1	1524.85	High	0	0.01181	2.04
	FALSE	High	VNVNGGAISIGHPIGASGAR		6.64421e-06	0	1	1	2	A0A0E3JXH8	0	1846.99	High	0	1.743e-06	1.74
	FALSE	High	DIPAVELGAIVIK		0.00903057	0	1	1	1	A0A0E3JXH8	0	1337.8	High	0	0.005004	2.56
	FALSE	High	EVVIVSAVR		0.0842693	0	2	3	2	A0A0E3M7K0; A0A0E3JXH8	0	971.588	High	0.0006845	0.1037	1.71
	FALSE	High	EMQDEFSAASQQK		0.000539038	0	1	1	1	A0A0E3JXH8	0	1498.65	High	0	0.0002234	2
	FALSE	High	AGIPDSVTGFTINK		0.00435595	0	1	1	1	A0A0E3JXH8	0	1419.75	High	0	0.002243	1.43
	FALSE	High	AVSLATQIIK		0.0517719	0	1	1	1	A0A0E3JXH8	0	1043.65	High	0	0.03473	2.01
	FALSE	High	ANLTIGDIDLIEANEAFAAQSLAVAK		9.64376e-07	0	1	1	2	A0A0E3JXH8	0	2658.4	High	0	2.067e-07	5.02
	FALSE	High	FGTTVESLGK		0.0180521	0	1	1	1	A0A0E3JXH8	0	1038.55	High	0	0.01076	2.22
	FALSE	High	KGEIVFDTDEFPR		4.30587e-06	0	1	1	1	A0A0E3JXH8	1	1552.76	High	0	1.079e-06	3.06
	FALSE	High	FKDEIVPVSVK		0.0941383	0.000516017	1	1	1	A0A0E3JXH8	1	1260.72	High	0.000363	0.06779	1.88
	FALSE	High	DGTVTAGNASGINDAAAAIVVMSADK	1xOxidation [M22]	0.181742	0.00236205	1	1	1	A0A0E3JXH8	0	2435.17	High	0.001661	0.1415	0.75
	FALSE	High	KANLTIGDIDLIEANEAFAAQSLAVAK		0.24929	0.00502356	1	1	1	A0A0E3JXH8	1	2786.49	High	0.00384	0.2031	0.76
FALSE	High	Master Protein	A0A0E3JR46	50S ribosomal protein L5 OS=Clostridium scatologenes OX=1548 GN=rplE PE=3 SV=1	0	69.296	57	10	24	10	1	181	20.7	9.01	50.79	10
	Checked	Confidence	Sequence	Modifications	Qvality PEP	Qvality q-value	# Protein Groups	# Proteins	# PSMs	Master Protein Accessions	# Missed Cleavages	Theo. MH+ [Da]	Confidence (by Search Engine): Sequest HT	Percolator q-Value (by Search Engine): Sequest HT	Percolator PEP (by Search Engine): Sequest HT	XCorr (by Search Engine): Sequest HT
	FALSE	High	IVINMGVGEAKDNPK	1xOxidation [M5]	0.00116405	0	1	1	1	A0A0E3JR46	1	1600.84	High	0	0.0005204	2.06
	FALSE	High	IVINMGVGEAKDNPK		7.6903e-06	0	1	1	4	A0A0E3JR46	1	1584.84	High	0	2.046e-06	3.42
	FALSE	High	IVINMGVGEAK	1xOxidation [M5]	0.00907451	0	1	1	2	A0A0E3JR46	0	1146.62	High	0	0.008459	1.76
	FALSE	High	IVINMGVGEAK		0.00197958	0	1	1	1	A0A0E3JR46	0	1130.62	High	0	0.0009365	2.27
	FALSE	High	NVMEIPKLEK		0.0778776	0	1	1	1	A0A0E3JR46	1	1200.67	High	0	0.05459	1.57
	FALSE	High	LMNVALPR		0.01554	0	1	1	1	A0A0E3JR46	0	913.529	High	0	0.009121	1.61
	FALSE	High	VLEAAVSDLTIITGQKPILTR		1.69182e-09	0	1	1	2	A0A0E3JR46	0	2238.31	High	0	1.085e-09	4.95
	FALSE	High	EVIPALMDKFGYK		0.0179651	0	1	1	1	A0A0E3JR46	1	1510.8	High	0	0.01073	1.6
	FALSE	High	EQLMFPEIEYDKIDK	1xOxidation [M4]	0.00114716	0	1	1	1	A0A0E3JR46	1	1913.92	High	0	0.0005119	2.96
	FALSE	High	EQLMFPEIEYDKIDK		0.00205823	0	1	1	2	A0A0E3JR46	1	1897.93	High	0	0.0009794	2.49
	FALSE	High	GMDIIFVTTANTDEEARELLR		0.00167746	0	1	1	1	A0A0E3JR46	1	2394.2	High	0	0.000781	2.48
	FALSE	High	GMDIIFVTTANTDEEARELLR	1xOxidation [M2]	0.000886087	0	1	1	1	A0A0E3JR46	1	2410.19	High	0	0.0003862	2.81
	FALSE	High	GMDIIFVTTANTDEEAR		2.77691e-06	0	1	1	3	A0A0E3JR46	0	1882.89	High	0	6.638e-07	3.59
	FALSE	High	GMDIIFVTTANTDEEAR	1xOxidation [M2]	6.10268e-05	0	1	1	2	A0A0E3JR46	0	1898.88	High	0	2.018e-05	2.93
	FALSE	High	EVIPALMDK		0.118261	0.000973251	1	1	1	A0A0E3JR46	0	1015.55	High	0.0006845	0.08727	1.5
FALSE	High	Master Protein	A0A0E3JQP8	Putative D-proline reductase, PrdA proprotein OS=Clostridium scatologenes OX=1548 GN=CSCA_3985 PE=4 SV=1	0	68.267	21	12	29	12	1	697	76.3	5.07	71.05	12
	Checked	Confidence	Sequence	Modifications	Qvality PEP	Qvality q-value	# Protein Groups	# Proteins	# PSMs	Master Protein Accessions	# Missed Cleavages	Theo. MH+ [Da]	Confidence (by Search Engine): Sequest HT	Percolator q-Value (by Search Engine): Sequest HT	Percolator PEP (by Search Engine): Sequest HT	XCorr (by Search Engine): Sequest HT
	FALSE	High	SEAGIENEILGCNTLCPEDAIR	2xCarbamidomethyl [C12; C16]	1.11078e-06	0	1	1	2	A0A0E3JQP8	0	2461.13	High	0	9.168e-07	3.9
	FALSE	High	NVLESNLELVEKEK		8.01775e-05	0	1	1	6	A0A0E3JQP8	1	1643.89	High	0	2.721e-05	3.33
	FALSE	High	NVLESNLELVEK		0.00985492	0	1	1	3	A0A0E3JQP8	0	1386.75	High	0.0006845	0.07755	3.08
	FALSE	High	YIIDNNKSEAGIENEILGCNTLCPEDAIR	2xCarbamidomethyl [C19; C23]	4.00007e-08	0	1	1	5	A0A0E3JQP8	1	3321.57	High	0	6.169e-09	5.58
	FALSE	High	TVDSLTPLTPELLEGVK		0.00957214	0	1	1	1	A0A0E3JQP8	0	1812	High	0	0.00533	1.24
	FALSE	High	EPLVHEVLSDPDLDLCGVLFVGSPQINTEK	1xCarbamidomethyl [C16]	0.000571499	0	1	1	1	A0A0E3JQP8	0	3320.67	High	0	0.0002376	2.65
	FALSE	High	AADVITQEIR		0.0808262	0	1	1	1	A0A0E3JQP8	0	1115.61	High	0	0.05694	2.53
	FALSE	High	ALNEQALPMSEK		0.00147791	0	1	1	1	A0A0E3JQP8	0	1330.67	High	0	0.0006803	3.03
	FALSE	High	ALNEQALPMSEK	1xOxidation [M9]	0.00252535	0	1	1	2	A0A0E3JQP8	0	1346.66	High	0	0.001226	3.82
	FALSE	High	ALNEQALPMSEKR	1xOxidation [M9]	5.40262e-05	0	1	1	2	A0A0E3JQP8	1	1502.76	High	0	0.0003778	3.47
	FALSE	High	ALNEQALPMSEKR		0.00339857	0	1	1	2	A0A0E3JQP8	1	1486.77	High	0	0.001705	2.74
	FALSE	High	KIDDDSLVVNVEEFK		0.00230219	0	1	1	1	A0A0E3JQP8	1	1749.89	High	0	0.00111	1.56
	FALSE	High	GVDIEVPLNGISTSSVK		0.0670733	0	1	1	1	A0A0E3JQP8	0	1714.92	High	0	0.04625	1.3
	FALSE	High	IDDDSLVVNVEEFK		0.0288011	0	1	1	1	A0A0E3JQP8	0	1621.8	High	0	0.01806	2.04
FALSE	High	Master Protein	A0A0E3GRS2	3-hydroxybutyryl-CoA dehydrogenase OS=Clostridium scatologenes OX=1548 GN=CSCA_3691 PE=3 SV=1	0	66.451	45	10	19	10	1	281	30.5	6.81	35.23	10
	Checked	Confidence	Sequence	Modifications	Qvality PEP	Qvality q-value	# Protein Groups	# Proteins	# PSMs	Master Protein Accessions	# Missed Cleavages	Theo. MH+ [Da]	Confidence (by Search Engine): Sequest HT	Percolator q-Value (by Search Engine): Sequest HT	Percolator PEP (by Search Engine): Sequest HT	XCorr (by Search Engine): Sequest HT
	FALSE	High	LGKEPVEVEEAPGFVVNR		2.61351e-05	0	1	1	3	A0A0E3GRS2	1	1969.04	High	0	7.881e-06	3.79
	FALSE	High	ITPTTDMGLAK		0.00309834	0	1	1	1	A0A0E3GRS2	0	1147.6	High	0	0.001541	2.26
	FALSE	High	ILVPMINEAAGILADGIAK	1xOxidation [M5]	2.55059e-05	0	1	1	1	A0A0E3GRS2	0	1925.08	High	0	7.692e-06	2.01
	FALSE	High	ILVPMINEAAGILADGIAK		0.00195087	0	1	1	2	A0A0E3GRS2	0	1909.08	High	0	0.0009236	1.47
	FALSE	High	DVDLVVEAAIENMELK	1xOxidation [M13]	0.016153	0	1	1	1	A0A0E3GRS2	0	1803.9	High	0	0.009556	1.38
	FALSE	High	DVDLVVEAAIENMELK		0.000704719	0	1	1	1	A0A0E3GRS2	0	1787.91	High	0	0.0003	1.46
	FALSE	High	EPVEVEEAPGFVVNR		3.78521e-05	0	1	1	2	A0A0E3GRS2	0	1670.84	High	0	1.186e-05	3.35
	FALSE	High	KLGKEPVEVEEAPGFVVNR		0.000528632	0	1	1	3	A0A0E3GRS2	2	2097.13	High	0	0.0004475	2.72
	FALSE	High	IFAELDGICKPEAILASNTSSLSITEVASATNRPDK	1xCarbamidomethyl [C9]	6.09588e-09	0	1	1	2	A0A0E3GRS2	0	3818.95	High	0	7.747e-10	4.89
	FALSE	High	GICTSDETKNTIVETAK	1xCarbamidomethyl [C3]	0.00140763	0	1	1	1	A0A0E3GRS2	1	1866.91	High	0	0.0006417	1.43
	FALSE	High	GICTSDETKNTIVETAKK	1xCarbamidomethyl [C3]	0.0596444	0	1	1	1	A0A0E3GRS2	2	1995.01	High	0	0.04069	1.47
	FALSE	High	DIEDKFVEK		0.156692	0.00144743	1	1	1	A0A0E3GRS2	1	1122.57	High	0.001016	0.12	2.28
FALSE	High	Master Protein	A0A0E3K1G3	Ribulose-phosphate 3-epimerase OS=Clostridium scatologenes OX=1548 GN=rpe PE=3 SV=1	0	63.375	54	11	29	11	1	216	23.9	6.55	57.85	11
	Checked	Confidence	Sequence	Modifications	Qvality PEP	Qvality q-value	# Protein Groups	# Proteins	# PSMs	Master Protein Accessions	# Missed Cleavages	Theo. MH+ [Da]	Confidence (by Search Engine): Sequest HT	Percolator q-Value (by Search Engine): Sequest HT	Percolator PEP (by Search Engine): Sequest HT	XCorr (by Search Engine): Sequest HT
	FALSE	High	NLLIEVDGGIGKDNIK		1.48809e-06	0	1	1	6	A0A0E3K1G3	1	1697.94	High	0	3.443e-06	3.58
	FALSE	High	NLLIEVDGGIGK		0.019129	0	1	1	1	A0A0E3K1G3	0	1227.69	High	0	0.0115	1.96
	FALSE	High	VGIALNPATPVESIK		0.000135061	0	1	1	2	A0A0E3K1G3	0	1508.87	High	0	0.0007536	3.79
	FALSE	High	YLIPNLDMVLIMTVNPGFGGQK	2xOxidation [M8; M12]	0.000105852	0	1	1	2	A0A0E3K1G3	0	2452.26	High	0	3.706e-05	3.52
	FALSE	High	YLIPNLDMVLIMTVNPGFGGQK	1xOxidation [M]	0.058808	0	1	1	2	A0A0E3K1G3	0	2436.27	High	0	0.04008	1.04
	FALSE	High	AGADMVTIHYEADRHIDR	1xOxidation [M5]	0.0257884	0	1	1	1	A0A0E3K1G3	1	2085.98	High	0	0.01604	2.07
	FALSE	High	AGADMVTIHYEADR	1xOxidation [M5]	3.05462e-05	0	1	1	2	A0A0E3K1G3	0	1564.71	High	0	9.397e-06	2.5
	FALSE	High	AGADMVTIHYEADR		0.000886087	0	1	1	2	A0A0E3K1G3	0	1548.71	High	0	0.0003849	1.99
	FALSE	High	LAPSILSADFSK		0.0115654	0	1	1	2	A0A0E3K1G3	0	1248.68	High	0	0.006595	2.76
	FALSE	High	IAVECGANVIVAGSAVFKDGKIEENIK	1xCarbamidomethyl [C5]	0.00612255	0	1	1	1	A0A0E3K1G3	2	2831.5	High	0	0.003259	2.27
	FALSE	High	IAVECGANVIVAGSAVFKDGK	1xCarbamidomethyl [C5]	5.40262e-05	0	1	1	1	A0A0E3K1G3	1	2105.11	High	0	1.758e-05	3.23
	FALSE	High	IAVECGANVIVAGSAVFK	1xCarbamidomethyl [C5]	2.24093e-06	0	1	1	6	A0A0E3K1G3	0	1804.96	High	0	5.241e-07	3.7
	FALSE	High	FVEDFIK		0.30098	0.00713079	1	1	1	A0A0E3K1G3	0	897.472	High	0.005328	0.2508	1.34
FALSE	High	Master Protein	A0A0E3JZE4	Uncharacterized protein OS=Clostridium scatologenes OX=1548 GN=CSCA_1083 PE=4 SV=1	0	63.059	53	12	22	12	1	312	35.3	6.09	31.87	12
	Checked	Confidence	Sequence	Modifications	Qvality PEP	Qvality q-value	# Protein Groups	# Proteins	# PSMs	Master Protein Accessions	# Missed Cleavages	Theo. MH+ [Da]	Confidence (by Search Engine): Sequest HT	Percolator q-Value (by Search Engine): Sequest HT	Percolator PEP (by Search Engine): Sequest HT	XCorr (by Search Engine): Sequest HT
	FALSE	High	WELITAAHLEDACK	1xCarbamidomethyl [C13]	0.000321571	0	1	1	1	A0A0E3JZE4	0	1656.81	High	0	0.0001259	1.72
	FALSE	High	YTHEMPVDAYMGDAVCLEIK	1xCarbamidomethyl [C16]; 2xOxidation [M5; M11]	0.0131182	0	1	1	1	A0A0E3JZE4	0	2374.04	High	0	0.007554	1.74
	FALSE	High	VYVDLTHPFSADIPR		2.7366e-06	0	1	1	2	A0A0E3JZE4	0	1729.89	High	0	6.555e-07	3.52
	FALSE	High	FGDLEEIGCWGTWEPCHK	2xCarbamidomethyl [C9; C16]	0.00305342	0	1	1	2	A0A0E3JZE4	0	2220.95	High	0	0.002885	2.25
	FALSE	High	EMLGHGIVGVENLGGDLDKVSGK	1xOxidation [M2]	0.00393284	0	1	1	1	A0A0E3JZE4	1	2340.19	High	0	0.002005	1.93
	FALSE	High	EMLGHGIVGVENLGGDLDKVSGK		0.0345522	0	1	1	1	A0A0E3JZE4	1	2324.19	High	0	0.02213	1.5
	FALSE	High	EMLGHGIVGVENLGGDLDK	1xOxidation [M2]	0.00148512	0	1	1	1	A0A0E3JZE4	0	1968.97	High	0	0.0006815	2.51
	FALSE	High	EMLGHGIVGVENLGGDLDK		0.00448498	0	1	1	2	A0A0E3JZE4	0	1952.97	High	0	0.002308	3.02
	FALSE	High	CVAEIDEDNVNKDVADRVYTYGGF	1xCarbamidomethyl [C1]	0.00136708	0	1	1	1	A0A0E3JZE4	2	2749.24	High	0	0.0006224	2.18
	FALSE	High	CVAEIDEDNVNKDVADR	1xCarbamidomethyl [C1]	2.19643e-08	0	1	1	2	A0A0E3JZE4	1	1961.89	High	0	3.194e-09	4.25
	FALSE	High	CVAEIDEDNVNK	1xCarbamidomethyl [C1]	0.00743626	0	1	1	1	A0A0E3JZE4	0	1405.63	High	0	0.004036	1.39
	FALSE	High	ANIKPEELEGMVVCLNTGMHR	1xCarbamidomethyl [C14]	0.000430789	0	1	1	1	A0A0E3JZE4	0	2398.17	High	0	0.0001744	2.91
	FALSE	High	ANIKPEELEGMVVCLNTGMHR	1xCarbamidomethyl [C14]; 1xOxidation [M19]	0.108489	0.000973251	1	1	1	A0A0E3JZE4	0	2414.16	High	0.0006845	0.07933	1.19
	FALSE	High	YTHEMPVDAYMGDAVCLEIK	1xCarbamidomethyl [C16]; 1xOxidation [M11]	0.117196	0.000973251	1	1	1	A0A0E3JZE4	0	2358.05	High	0.0006845	0.08647	0.98
	FALSE	High	FLCLPIR	1xCarbamidomethyl [C3]	0.188118	0.00236205	1	1	2	A0A0E3JZE4	0	918.523	High	0.001661	0.1474	1.62
	FALSE	High	ANIKPEELEGMVVCLNTGMHR	1xCarbamidomethyl [C14]; 2xOxidation [M11; M19]	0.244225	0.00502356	1	1	1	A0A0E3JZE4	0	2430.16	High	0.003539	0.1984	0.52
	FALSE	High	CVAMDMQALDHPLHTAMGNNGATR	1xCarbamidomethyl [C1]; 3xOxidation [M4; M6; M17]	0.284808	0.00713079	1	1	1	A0A0E3JZE4	0	2659.15	High	0.005028	0.236	0.59
FALSE	High	Master Protein	A0A0E3K2V0	Phage shock protein A, PspA OS=Clostridium scatologenes OX=1548 GN=CSCA_4027 PE=3 SV=1	0	59.376	48	11	23	4	1	216	24.7	5.43	51.52	11
	Checked	Confidence	Sequence	Modifications	Qvality PEP	Qvality q-value	# Protein Groups	# Proteins	# PSMs	Master Protein Accessions	# Missed Cleavages	Theo. MH+ [Da]	Confidence (by Search Engine): Sequest HT	Percolator q-Value (by Search Engine): Sequest HT	Percolator PEP (by Search Engine): Sequest HT	XCorr (by Search Engine): Sequest HT
	FALSE	High	LKETDLDEELKK		0.00174412	0	1	1	2	A0A0E3K2V0	2	1460.78	High	0	0.001354	2.72
	FALSE	High	LSSAQILGNVHEIEKK		9.67e-06	0	2	2	8	A0A0E3K2V0; A0A0E3M4D3	1	1765.98	High	0	2.643e-06	3.27
	FALSE	High	INLDDIER		0.023649	0	2	2	2	A0A0E3K2V0; A0A0E3M4D3	0	987.511	High	0	0.01455	2.35
	FALSE	High	LSSAQILGNVHEIEK		0.00446321	0	2	2	8	A0A0E3K2V0; A0A0E3M4D3	0	1637.89	High	0	0.005203	2.52
	FALSE	High	VNEILSNVDTGSNK		0.000198491	0	2	2	1	A0A0E3K2V0; A0A0E3M4D3	0	1489.75	High	0	7.419e-05	2.6
	FALSE	High	VNEILSNVDTGSNKINLDDIER		2.57558e-05	0	2	2	2	A0A0E3K2V0; A0A0E3M4D3	1	2458.24	High	0	7.759e-06	2.74
	FALSE	High	EALAEGLGDLREDNSLEKEFEK		0.00704926	0	1	1	1	A0A0E3K2V0	2	2492.22	High	0	0.003811	1.82
	FALSE	High	AKVNNALDEVENPIELLDQK		0.000856374	0	1	1	2	A0A0E3K2V0	1	2252.18	High	0	0.0003712	3.38
	FALSE	High	KVNEILSNVDTGSNK		6.2328e-08	0	2	2	2	A0A0E3K2V0; A0A0E3M4D3	1	1617.84	High	0	1.008e-08	4.16
	FALSE	High	KVNEILSNVDTGSNKINLDDIER		1.59317e-06	0	2	2	1	A0A0E3K2V0; A0A0E3M4D3	2	2586.34	High	0	3.604e-07	3.42
	FALSE	High	LRELENEIEK		0.127685	0.000973251	1	1	2	A0A0E3K2V0	1	1272.68	High	0.008347	0.2905	3.07
FALSE	High	Master Protein	A0A0E3MA89	Pyruvate:ferredoxin oxidoreductase OS=Clostridium scatologenes OX=1548 GN=CSCA_3215 PE=3 SV=1	0	59.088	22	16	21	16	1	1167	127.3	6.38	33.74	16
	Checked	Confidence	Sequence	Modifications	Qvality PEP	Qvality q-value	# Protein Groups	# Proteins	# PSMs	Master Protein Accessions	# Missed Cleavages	Theo. MH+ [Da]	Confidence (by Search Engine): Sequest HT	Percolator q-Value (by Search Engine): Sequest HT	Percolator PEP (by Search Engine): Sequest HT	XCorr (by Search Engine): Sequest HT
	FALSE	High	QTGFALLAESSVQQVMDLSAVAHLSAIK	1xOxidation [M16]	0.00925241	0	1	1	1	A0A0E3MA89	0	2930.53	High	0	0.005137	0.88
	FALSE	High	QFPEAAEALFEK		0.00132125	0	1	1	2	A0A0E3MA89	0	1379.68	High	0	0.000599	1.99
	FALSE	High	VPFLNFFDGFR		0.00431377	0	1	1	2	A0A0E3MA89	0	1358.69	High	0	0.002215	2.1
	FALSE	High	VVTQLFGDR		0.0512844	0	1	1	1	A0A0E3MA89	0	1034.56	High	0	0.03431	2.13
	FALSE	High	TKEPGSIGEPLFLDVK		0.00299453	0	1	1	1	A0A0E3MA89	1	1729.94	High	0	0.001477	1.58
	FALSE	High	TSHEVQKIEVLEYDELK		0.00168565	0	1	1	1	A0A0E3MA89	1	2060.05	High	0	0.0007843	1.89
	FALSE	High	ALAEAEAYPGPSLVIGYSPCINHGLK	1xCarbamidomethyl [C20]	0.00030183	0	1	1	1	A0A0E3MA89	0	2727.38	High	0	0.0001176	2.19
	FALSE	High	ALATNSLNIFGDHQDVMACR	1xCarbamidomethyl [C19]	2.11244e-08	0	1	1	2	A0A0E3MA89	0	2233.05	High	0	3.06e-09	4.46
	FALSE	High	AALQDWLDNINVGEGSR		5.37636e-05	0	1	1	1	A0A0E3MA89	0	1857.91	High	0	1.755e-05	2.48
	FALSE	High	ALVMKPLDTQLEK		0.0085195	0	1	1	2	A0A0E3MA89	0	1485.83	High	0	0.0047	1.39
	FALSE	High	GTAQNADIYFQER		9.93537e-05	0	1	1	1	A0A0E3MA89	0	1512.71	High	0	3.44e-05	2.71
	FALSE	High	HLVDMDAVSAFR	1xOxidation [M5]	0.022321	0	1	1	1	A0A0E3MA89	0	1376.66	High	0	0.01362	2
	FALSE	High	IEVPASWSSIVEEAAATTEIPEFIKK		4.85332e-05	0	1	1	1	A0A0E3MA89	1	2845.49	High	0	1.567e-05	3.7
	FALSE	High	IEVLEYDELK		0.00207838	0	1	1	1	A0A0E3MA89	0	1250.65	High	0	0.0009906	2.26
	FALSE	High	IAQEIGLGGR		0.00331685	0	1	1	1	A0A0E3MA89	0	1013.57	High	0	0.001659	2.17
	FALSE	High	SGFTIGIVDDVTNTSLPVGEDIDTTPEGTK		0.177084	0.00236205	1	1	1	A0A0E3MA89	0	3078.5	High	0.001661	0.1377	1.01
	FALSE	High	ALVMKPLDTQLEK	1xOxidation [M4]	0.231443	0.00461105	1	1	1	A0A0E3MA89	0	1501.83	High	0.003246	0.1859	0.64
FALSE	High	Master Protein	A0A0E3M4D3	PspA/IM30 family protein OS=Clostridium scatologenes OX=1548 GN=CSCA_0207 PE=3 SV=1	0	59.001	52	14	24	7	1	215	24.6	5.72	44.36	14
	Checked	Confidence	Sequence	Modifications	Qvality PEP	Qvality q-value	# Protein Groups	# Proteins	# PSMs	Master Protein Accessions	# Missed Cleavages	Theo. MH+ [Da]	Confidence (by Search Engine): Sequest HT	Percolator q-Value (by Search Engine): Sequest HT	Percolator PEP (by Search Engine): Sequest HT	XCorr (by Search Engine): Sequest HT
	FALSE	High	LKELEEEIQK		0.0374756	0	1	1	1	A0A0E3M4D3	1	1258.69	High	0	0.02426	2.24
	FALSE	High	LSYEDAFK		0.0327807	0	1	1	2	A0A0E3M4D3	0	972.467	High	0	0.02085	1.73
	FALSE	High	LSSAQILGNVHEIEKK		9.67e-06	0	2	2	8	A0A0E3K2V0; A0A0E3M4D3	1	1765.98	High	0	2.643e-06	3.27
	FALSE	High	INLDDIER		0.023649	0	2	2	2	A0A0E3K2V0; A0A0E3M4D3	0	987.511	High	0	0.01455	2.35
	FALSE	High	LNEVNLDEELKK		0.0189452	0	1	1	1	A0A0E3M4D3	1	1443.77	High	0	0.01139	1.41
	FALSE	High	LSSAQILGNVHEIEK		0.00446321	0	2	2	8	A0A0E3K2V0; A0A0E3M4D3	0	1637.89	High	0	0.005203	2.52
	FALSE	High	VNGALDDIENPIELLDQK		0.00018813	0	1	1	1	A0A0E3M4D3	0	1996.02	High	0	6.973e-05	2
	FALSE	High	VNEILSNVDTGSNK		0.000198491	0	2	2	1	A0A0E3K2V0; A0A0E3M4D3	0	1489.75	High	0	7.419e-05	2.6
	FALSE	High	VNEILSNVDTGSNKINLDDIER		2.57558e-05	0	2	2	2	A0A0E3K2V0; A0A0E3M4D3	1	2458.24	High	0	7.759e-06	2.74
	FALSE	High	EALAEGLNDLREDNSLDKEFEK		0.035728	0	1	1	1	A0A0E3M4D3	2	2535.22	High	0	0.02297	1.57
	FALSE	High	EALAEGLNDLR		0.00193196	0	1	1	1	A0A0E3M4D3	0	1200.62	High	0	0.0009136	2.37
	FALSE	High	AKVNGALDDIENPIELLDQK		0.00980722	0	1	1	1	A0A0E3M4D3	1	2195.16	High	0	0.005489	1.48
	FALSE	High	KVNEILSNVDTGSNK		6.2328e-08	0	2	2	2	A0A0E3K2V0; A0A0E3M4D3	1	1617.84	High	0	1.008e-08	4.16
	FALSE	High	KVNEILSNVDTGSNKINLDDIER		1.59317e-06	0	2	2	1	A0A0E3K2V0; A0A0E3M4D3	2	2586.34	High	0	3.604e-07	3.42
FALSE	High	Master Protein	A0A0E3M5A2	Dehydrogenase OS=Clostridium scatologenes OX=1548 GN=CSCA_1082 PE=4 SV=1	0	58.22	59	11	26	11	1	262	28.3	5.5	62	11
	Checked	Confidence	Sequence	Modifications	Qvality PEP	Qvality q-value	# Protein Groups	# Proteins	# PSMs	Master Protein Accessions	# Missed Cleavages	Theo. MH+ [Da]	Confidence (by Search Engine): Sequest HT	Percolator q-Value (by Search Engine): Sequest HT	Percolator PEP (by Search Engine): Sequest HT	XCorr (by Search Engine): Sequest HT
	FALSE	High	SDLTEWMFDPESAVYK	1xOxidation [M7]	0.0185828	0	1	1	1	A0A0E3M5A2	0	1933.85	High	0	0.01112	0.82
	FALSE	High	SDLTEWMFDPESAVYK		0.000151082	0	1	1	1	A0A0E3M5A2	0	1917.86	High	0	5.474e-05	2.74
	FALSE	High	IMNSDVQGTWLFCK	1xCarbamidomethyl [C13]; 1xOxidation [M2]	2.44113e-05	0	1	1	3	A0A0E3M5A2	0	1714.79	High	0	7.343e-06	2.74
	FALSE	High	IMNSDVQGTWLFCK	1xCarbamidomethyl [C13]	0.00784441	0	1	1	1	A0A0E3M5A2	0	1698.8	High	0	0.004279	2.07
	FALSE	High	YGINVNTINPTVFR		8.05692e-05	0	1	1	3	A0A0E3M5A2	0	1607.85	High	0	2.742e-05	4.14
	FALSE	High	VDGIECGYSIGDPAIEADVIK	1xCarbamidomethyl [C6]	8.41819e-05	0	1	1	2	A0A0E3M5A2	0	2221.07	High	0	3.738e-05	2.25
	FALSE	High	VALLTGATGALGK		0.000868984	0	1	1	2	A0A0E3M5A2	0	1171.7	High	0	0.001213	3.45
	FALSE	High	FGEINVLLTAAGYNHPQPIVEQDLTEWQK		6.15905e-07	0	1	1	1	A0A0E3M5A2	0	3310.67	High	0	1.264e-07	4.45
	FALSE	High	AGIDLMAQSLACEWTAK	1xCarbamidomethyl [C12]; 1xOxidation [M6]	1.76106e-05	0	1	1	4	A0A0E3M5A2	0	1880.89	High	0	5.118e-06	3.44
	FALSE	High	AGIDLMAQSLACEWTAK	1xCarbamidomethyl [C12]	2.46504e-05	0	1	1	1	A0A0E3M5A2	0	1864.89	High	0	7.403e-06	3.86
	FALSE	High	ALCNELKVDGIECGYSIGDPAIEADVIK	2xCarbamidomethyl [C3; C13]	0.000117833	0	1	1	2	A0A0E3M5A2	1	3049.49	High	0	7.987e-05	4.51
	FALSE	High	AVAFGYGQAGMK	1xOxidation [M11]	0.0209653	0	1	1	1	A0A0E3M5A2	0	1215.58	High	0	0.01269	2.24
	FALSE	High	GKVALLTGATGALGK		0.000694492	0	1	1	2	A0A0E3M5A2	1	1356.82	High	0	0.0002943	2.11
	FALSE	High	LINNLFDVK		0.125974	0.000973251	1	1	2	A0A0E3M5A2	0	1075.61	High	0.0006845	0.09398	2.73
FALSE	High	Master Protein	A0A0E3M5S8	Aspartokinase OS=Clostridium scatologenes OX=1548 GN=CSCA_1690 PE=3 SV=1	0	57.842	54	15	25	15	1	401	43.7	5.67	33.75	15
	Checked	Confidence	Sequence	Modifications	Qvality PEP	Qvality q-value	# Protein Groups	# Proteins	# PSMs	Master Protein Accessions	# Missed Cleavages	Theo. MH+ [Da]	Confidence (by Search Engine): Sequest HT	Percolator q-Value (by Search Engine): Sequest HT	Percolator PEP (by Search Engine): Sequest HT	XCorr (by Search Engine): Sequest HT
	FALSE	High	IVVVAGFQGMNENGDITTLGR		1.0153e-05	0	1	1	1	A0A0E3M5S8	0	2191.12	High	0	2.787e-06	3.45
	FALSE	High	IVVVAGFQGMNENGDITTLGR	1xOxidation [M10]	0.000207391	0	1	1	2	A0A0E3M5S8	0	2207.11	High	0	9.581e-05	3
	FALSE	High	NISIIFDKLAK		0.0834924	0	1	1	1	A0A0E3M5S8	1	1261.75	High	0	0.05917	1.25
	FALSE	High	QSGVASSIFTIFAENDIDFK		0.00847824	0	1	1	2	A0A0E3M5S8	0	2189.08	High	0	0.004662	1.7
	FALSE	High	IPIYVASTHGNQK		0.00102057	0	1	1	2	A0A0E3M5S8	0	1427.76	High	0	0.0004511	2.91
	FALSE	High	VITGLSISDDVLMVTVNNVPYNSK		0.000743523	0	1	1	1	A0A0E3M5S8	0	2578.34	High	0	0.0003185	2.42
	FALSE	High	VITGLSISDDVLMVTVNNVPYNSK	1xOxidation [M13]	0.00126457	0	1	1	2	A0A0E3M5S8	0	2594.34	High	0	0.0005703	2.98
	FALSE	High	YGGTSVGTIDKIK		9.69618e-05	0	1	1	1	A0A0E3M5S8	1	1338.73	High	0	3.359e-05	3.63
	FALSE	High	YKIPIYVASTHGNQK		0.00129575	0	1	1	1	A0A0E3M5S8	1	1718.92	High	0	0.0005874	1.93
	FALSE	High	EDVSTINEVEK		0.00216096	0	1	1	1	A0A0E3M5S8	0	1262.61	High	0	0.001031	2.54
	FALSE	High	KKEGNDIVVVVSAMGK	1xOxidation [M14]	0.00101067	0	1	1	1	A0A0E3M5S8	2	1689.92	High	0	0.0004462	2.79
	FALSE	High	IFDIEIQNVENHLK		0.000201414	0	1	1	3	A0A0E3M5S8	0	1711.9	High	0	7.513e-05	2.35
	FALSE	High	LNCTCEIYTDVDGIYGVDPR	2xCarbamidomethyl [C3; C5]	0.11457	0.000973251	1	1	1	A0A0E3M5S8	0	2360.05	High	0.0006845	0.08429	0.9
	FALSE	High	KLDYISYEEMMEMASLGAGVMETR	2xOxidation [M10; M11]	0.114052	0.000973251	1	1	1	A0A0E3M5S8	1	2786.24	High	0.0006845	0.08371	1.12
	FALSE	High	NISIIFDK		0.139644	0.000973251	1	1	2	A0A0E3M5S8	0	949.535	High	0.0006845	0.1052	1.29
	FALSE	High	QVTTSEISISYTLDSK		0.275863	0.00674151	1	1	1	A0A0E3M5S8	0	1771.9	High	0.004747	0.2272	0.75
	FALSE	High	LSVVGIGMMK	2xOxidation [M8; M9]	0.296293	0.00713079	1	1	1	A0A0E3M5S8	0	1066.56	High	0.005328	0.2464	1.49
	FALSE	High	LSVVGIGMMK	1xOxidation [M9]	0.303344	0.00756901	1	1	1	A0A0E3M5S8	0	1050.57	High	0.005635	0.2539	1.14
FALSE	High	Master Protein	A0A0E3K1E7	Ribosome-recycling factor OS=Clostridium scatologenes OX=1548 GN=frr PE=3 SV=1	0	57.507	49	6	23	6	1	185	20.9	8.43	54.22	6
	Checked	Confidence	Sequence	Modifications	Qvality PEP	Qvality q-value	# Protein Groups	# Proteins	# PSMs	Master Protein Accessions	# Missed Cleavages	Theo. MH+ [Da]	Confidence (by Search Engine): Sequest HT	Percolator q-Value (by Search Engine): Sequest HT	Percolator PEP (by Search Engine): Sequest HT	XCorr (by Search Engine): Sequest HT
	FALSE	High	SDLGINPSSDGEMIR	1xOxidation [M13]	0.00531736	0	1	1	2	A0A0E3K1E7	0	1606.74	High	0	0.002791	2.83
	FALSE	High	SDLGINPSSDGEMIR		0.000118987	0	1	1	3	A0A0E3K1E7	0	1590.74	High	0	4.198e-05	3.81
	FALSE	High	LVIAELTEETRK		0.00144234	0	1	1	4	A0A0E3K1E7	1	1401.79	High	0	0.0006602	3.49
	FALSE	High	LVIAELTEETR		0.000324721	0	1	1	2	A0A0E3K1E7	0	1273.7	High	0	0.016	2.58
	FALSE	High	VLAIQPWDKGSFK		0.00052096	0	1	1	4	A0A0E3K1E7	1	1488.82	High	0	0.0002145	2.01
	FALSE	High	ESDISEDEIKKAEDEIQK		1.99898e-05	0	1	1	3	A0A0E3K1E7	2	2106.01	High	0	5.885e-06	3.12
	FALSE	High	ANPAMLDKIEAEYYGTMTPINQLANISVPEPR	2xOxidation [M5; M17]	4.16145e-06	0	1	1	2	A0A0E3K1E7	1	3578.75	High	0	1.039e-06	4.32
	FALSE	High	ANPAMLDKIEAEYYGTMTPINQLANISVPEPR	1xOxidation [M]	2.79493e-09	0	1	1	3	A0A0E3K1E7	1	3562.76	High	0	3.023e-06	5.62
FALSE	High	Master Protein	A0A0E3GS93	Dihydrolipoyl dehydrogenase OS=Clostridium scatologenes OX=1548 GN=CSCA_4546 PE=3 SV=1	0	57.463	46	15	22	15	1	459	49.1	6.18	35.93	15
	Checked	Confidence	Sequence	Modifications	Qvality PEP	Qvality q-value	# Protein Groups	# Proteins	# PSMs	Master Protein Accessions	# Missed Cleavages	Theo. MH+ [Da]	Confidence (by Search Engine): Sequest HT	Percolator q-Value (by Search Engine): Sequest HT	Percolator PEP (by Search Engine): Sequest HT	XCorr (by Search Engine): Sequest HT
	FALSE	High	IVVIGGGPGGYVAALK		0.0224288	0	1	1	2	A0A0E3GS93	0	1470.87	High	0	0.01373	1.46
	FALSE	High	QGIVAVENAILDKK		0.00758217	0	1	1	1	A0A0E3GS93	1	1497.86	High	0	0.004127	1.93
	FALSE	High	NVMTSDEVLNLK	1xOxidation [M3]	0.00344856	0	1	1	2	A0A0E3GS93	0	1378.69	High	0	0.001726	2.17
	FALSE	High	IIIATGSIPVVPR		0.00049377	0	1	1	1	A0A0E3GS93	0	1335.84	High	0	0.0002019	2.32
	FALSE	High	VITDEKDVIIGAAIIGER		0.000456733	0	1	1	2	A0A0E3GS93	1	1912.07	High	0	0.0001856	2.29
	FALSE	High	VGGTCLNVGCIPTK	2xCarbamidomethyl [C5; C10]	0.00210897	0	1	1	1	A0A0E3GS93	0	1475.73	High	0	0.001003	1.7
	FALSE	High	SMIVVGGGVIGCEIGQFLSR	1xCarbamidomethyl [C12]; 1xOxidation [M2]	6.45273e-06	0	1	1	1	A0A0E3GS93	0	2095.07	High	0	1.685e-06	2.71
	FALSE	High	ESISADKIIIATGSIPVVPR		1.22119e-07	0	1	1	2	A0A0E3GS93	1	2066.19	High	0	2.263e-08	4.75
	FALSE	High	FFVGDGISTVEVGEDNVVATLQSGK		0.0498485	0	1	1	1	A0A0E3GS93	0	2568.28	High	0	0.03325	1.24
	FALSE	High	ALLACSDVLNTVK	1xCarbamidomethyl [C5]	0.0010873	0	1	1	1	A0A0E3GS93	0	1403.76	High	0	0.0004836	2.31
	FALSE	High	ADFAAIMQR		0.00776858	0	1	1	1	A0A0E3GS93	0	1022.51	High	0	0.004248	1.77
	FALSE	High	AAMLGADVTVVEK	1xOxidation [M3]	0.0071181	0	1	1	2	A0A0E3GS93	0	1319.69	High	0	0.00386	1.98
	FALSE	High	AAMLGADVTVVEK		0.000347649	0	1	1	1	A0A0E3GS93	0	1303.69	High	0	0.0001377	2.4
	FALSE	High	GIEYLLENR		0.00856097	0	1	1	2	A0A0E3GS93	0	1106.58	High	0	0.004733	1.9
	FALSE	High	FGINFEADVK		0.239243	0.00502356	1	1	1	A0A0E3GS93	0	1139.57	High	0.003539	0.1931	0.93
	FALSE	High	AVPGCVFTEPEVASVGMK	1xCarbamidomethyl [C5]	0.269295	0.00630773	1	1	1	A0A0E3GS93	0	1877.91	High	0.004443	0.2212	0.24
FALSE	High	Master Protein	A0A0E3JMW6	Dihydroxyacetone kinase, L subunit OS=Clostridium scatologenes OX=1548 GN=CSCA_1467 PE=4 SV=1	0	56.379	65	9	18	9	1	214	22.7	6.37	31.83	9
	Checked	Confidence	Sequence	Modifications	Qvality PEP	Qvality q-value	# Protein Groups	# Proteins	# PSMs	Master Protein Accessions	# Missed Cleavages	Theo. MH+ [Da]	Confidence (by Search Engine): Sequest HT	Percolator q-Value (by Search Engine): Sequest HT	Percolator PEP (by Search Engine): Sequest HT	XCorr (by Search Engine): Sequest HT
	FALSE	High	IKDDTEAVIGDVLKK		1.34697e-05	0	1	1	3	A0A0E3JMW6	2	1643.92	High	0	3.793e-06	2.85
	FALSE	High	SVSSNEDTVIALEK		3.55282e-05	0	1	1	2	A0A0E3JMW6	0	1491.75	High	0	1.11e-05	2.52
	FALSE	High	SIGHQDPGATSSYLMLNTIYECIK	1xCarbamidomethyl [C22]; 1xOxidation [M15]	0.086641	0	1	1	1	A0A0E3JMW6	0	2714.28	High	0	0.06168	1.19
	FALSE	High	TMDLKDFLNVMNAALGGIK	1xOxidation [M11]	0.0172007	0	1	1	1	A0A0E3JMW6	1	2067.06	High	0	0.0102	1.59
	FALSE	High	TMVDAIVPAIESLNK		0.0156911	0	1	1	1	A0A0E3JMW6	0	1600.86	High	0	0.009249	1.62
	FALSE	High	AGMALVSNVGGASGPLYGTAFIK	1xOxidation [M3]	3.44851e-07	0	1	1	1	A0A0E3JMW6	0	2197.13	High	0	6.67e-08	3.53
	FALSE	High	AGMALVSNVGGASGPLYGTAFIK		3.42243e-08	0	1	1	2	A0A0E3JMW6	0	2181.14	High	0	5.209e-09	4.31
	FALSE	High	AFLSELDAAIGDGDHGINMEK	1xOxidation [M19]	0.00136708	0	1	1	1	A0A0E3JMW6	0	2219.03	High	0	0.0006213	2.55
	FALSE	High	AFLSELDAAIGDGDHGINMEK		9.90854e-06	0	1	1	2	A0A0E3JMW6	0	2203.03	High	0	2.712e-06	2.37
	FALSE	High	AELEDKTMVDAIVPAIESLNK		0.0815796	0	1	1	1	A0A0E3JMW6	1	2286.19	High	0	0.05754	1.06
	FALSE	High	GKAELEDKTMVDAIVPAIESLNK	1xOxidation [M10]	5.09571e-05	0	1	1	2	A0A0E3JMW6	2	2487.3	High	0	1.649e-05	2.95
	FALSE	High	GKAELEDKTMVDAIVPAIESLNK		0.0158436	0	1	1	1	A0A0E3JMW6	2	2471.31	High	0	0.009341	1.67
FALSE	High	Master Protein	A0A0E3K1K9	Ion-translocating oxidoreductase complex subunit G OS=Clostridium scatologenes OX=1548 GN=rnfG PE=3 SV=1	0	52.879	36	5	16	5	1	187	20.3	8.92	38.66	5
	Checked	Confidence	Sequence	Modifications	Qvality PEP	Qvality q-value	# Protein Groups	# Proteins	# PSMs	Master Protein Accessions	# Missed Cleavages	Theo. MH+ [Da]	Confidence (by Search Engine): Sequest HT	Percolator q-Value (by Search Engine): Sequest HT	Percolator PEP (by Search Engine): Sequest HT	XCorr (by Search Engine): Sequest HT
	FALSE	High	MLVAVTEDDKVIDYNIQSANETPGLGDNAAK	1xOxidation [M1]	2.76341e-06	0	1	1	4	A0A0E3K1K9	1	3307.6	High	0	6.608e-07	3.87
	FALSE	High	MLVAVTEDDKVIDYNIQSANETPGLGDNAAK		1.06252e-08	0	1	1	5	A0A0E3K1K9	1	3291.6	High	0	1.428e-09	5.55
	FALSE	High	SEDLEVVKDPSNTK		1.42116e-05	0	1	1	2	A0A0E3K1K9	1	1560.78	High	0	4.031e-06	3.33
	FALSE	High	LISDADKFEK		0.00158221	0	1	1	2	A0A0E3K1K9	1	1165.61	High	0	0.000733	2.11
	FALSE	High	KSEDLEVVKDPSNTK		1.25131e-07	0	1	1	2	A0A0E3K1K9	2	1688.87	High	0	2.169e-08	4.45
	FALSE	High	TVGYIIPVETK		0.174036	0.00191867	1	1	1	A0A0E3K1K9	0	1219.69	High	0.001346	0.1353	2.21
FALSE	High	Master Protein	A0A0E3M705	Elongation factor P OS=Clostridium scatologenes OX=1548 GN=efp PE=3 SV=1	0	52.252	52	4	11	4	1	185	20.9	5.05	31.1	4
	Checked	Confidence	Sequence	Modifications	Qvality PEP	Qvality q-value	# Protein Groups	# Proteins	# PSMs	Master Protein Accessions	# Missed Cleavages	Theo. MH+ [Da]	Confidence (by Search Engine): Sequest HT	Percolator q-Value (by Search Engine): Sequest HT	Percolator PEP (by Search Engine): Sequest HT	XCorr (by Search Engine): Sequest HT
	FALSE	High	NVITGGVTDTTFNPTAK		6.84138e-06	0	1	1	3	A0A0E3M705	0	1735.89	High	0	1.8e-06	4.13
	FALSE	High	GNTATNVLKPATVETGAVVHVPIFVNEGEMIR	1xOxidation [M30]	1.61664e-06	0	1	1	2	A0A0E3M705	0	3379.77	High	0	3.661e-07	3.47
	FALSE	High	GNTATNVLKPATVETGAVVHVPIFVNEGEMIR		6.75765e-12	0	1	1	2	A0A0E3M705	0	3363.77	High	0	4.24175e-13	5.63
	FALSE	High	GTTFEQDGQVYTVIDFLHVKPGK		0.00513939	0	1	1	2	A0A0E3M705	0	2579.31	High	0	0.002681	1.73
	FALSE	High	GEAFSVEAPNFVELQITQTDPGVK		4.14121e-06	0	1	1	2	A0A0E3M705	0	2576.29	High	0	0.0002259	3.8
FALSE	High	Master Protein	A0A0E3M993	Electron transfer flavoprotein alpha/beta-subunit OS=Clostridium scatologenes OX=1548 GN=CSCA_3688 PE=3 SV=1	0	52.032	47	9	17	9	1	259	28	6.58	31.66	9
	Checked	Confidence	Sequence	Modifications	Qvality PEP	Qvality q-value	# Protein Groups	# Proteins	# PSMs	Master Protein Accessions	# Missed Cleavages	Theo. MH+ [Da]	Confidence (by Search Engine): Sequest HT	Percolator q-Value (by Search Engine): Sequest HT	Percolator PEP (by Search Engine): Sequest HT	XCorr (by Search Engine): Sequest HT
	FALSE	High	QAIDGDTAQVGPEIAEHLGIPQITYVEK		0.0015977	0	1	2	1	A0A0E3M993	0	2992.53	High	0	0.0007409	2.06
	FALSE	High	ITVISMGPPQAEVALR	1xOxidation [M6]	0.00137376	0	1	1	3	A0A0E3M993	0	1697.93	High	0	0.002794	1.7
	FALSE	High	ITVISMGPPQAEVALR		0.00283839	0	1	1	1	A0A0E3M993	0	1681.93	High	0	0.001395	2.19
	FALSE	High	EALAMGADEAILITDR	1xOxidation [M5]	4.47707e-06	0	1	1	2	A0A0E3M993	0	1704.85	High	0	1.125e-06	3.27
	FALSE	High	EALAMGADEAILITDR		2.394e-05	0	1	1	2	A0A0E3M993	0	1688.85	High	0	7.16e-06	3.09
	FALSE	High	EGVPSIINPDDKNALEEALVLKENAGAK		0.0706153	0	1	1	1	A0A0E3M993	2	2934.54	High	0	0.04912	1.18
	FALSE	High	EGVPSIINPDDKNALEEALVLK		3.2526e-07	0	1	2	2	A0A0E3M993	1	2364.27	High	0	6.228e-08	4.96
	FALSE	High	AFAGADTLATSHALAGALKK		0.0070836	0	1	1	1	A0A0E3M993	1	1914.04	High	0	0.003824	0.97
	FALSE	High	AFAGADTLATSHALAGALK		3.2456e-06	0	1	1	2	A0A0E3M993	0	1785.95	High	0	7.919e-07	3.43
	FALSE	High	AWEDGYEDLTVK		0.00792098	0	1	1	1	A0A0E3M993	0	1425.65	High	0	0.004345	1.48
	FALSE	High	KAWEDGYEDLTVK		0.0215806	0	1	1	1	A0A0E3M993	1	1553.75	High	0	0.01316	1.68
FALSE	High	Master Protein	A0A0E3JRB8	NADH:flavin oxidoreductase/NADH oxidase OS=Clostridium scatologenes OX=1548 GN=CSCA_4467 PE=3 SV=1	0	51.169	28	14	16	14	1	664	73.4	5.68	28.24	14
	Checked	Confidence	Sequence	Modifications	Qvality PEP	Qvality q-value	# Protein Groups	# Proteins	# PSMs	Master Protein Accessions	# Missed Cleavages	Theo. MH+ [Da]	Confidence (by Search Engine): Sequest HT	Percolator q-Value (by Search Engine): Sequest HT	Percolator PEP (by Search Engine): Sequest HT	XCorr (by Search Engine): Sequest HT
	FALSE	High	LIPYNGIEVR		0.024815	0	1	1	1	A0A0E3JRB8	0	1173.66	High	0	0.01534	1.75
	FALSE	High	VIIVEALNK		0.0510424	0	1	1	1	A0A0E3JRB8	0	998.624	High	0	0.0342	1.72
	FALSE	High	VLIIGGGVAGCEAAR	1xCarbamidomethyl [C11]	0.000272468	0	1	1	1	A0A0E3JRB8	0	1442.78	High	0	0.0001052	2.38
	FALSE	High	VFTAADVLAGK		0.0133748	0	1	1	1	A0A0E3JRB8	0	1091.61	High	0	0.007743	1.64
	FALSE	High	VFSLGDDNKVFTAADVLAGK		0.000286076	0	1	1	1	A0A0E3JRB8	1	2067.08	High	0	0.000111	2.33
	FALSE	High	VFLQMSGGFGR	1xOxidation [M5]	0.0195962	0	1	1	1	A0A0E3JRB8	0	1214.6	High	0	0.01181	1.55
	FALSE	High	VTIPTNLGEFPPVAPSPIQHR		2.69688e-06	0	1	1	1	A0A0E3JRB8	0	2270.23	High	0	6.457e-07	3.19
	FALSE	High	FALAPMGPLGLADSEGGFNQR	1xOxidation [M6]	1.04259e-06	0	1	1	1	A0A0E3JRB8	0	2164.05	High	0	2.261e-07	3.75
	FALSE	High	EQILNSAADSIIIATGSTPK		3.20539e-07	0	1	1	2	A0A0E3JRB8	0	2029.08	High	0	6.141e-08	3.83
	FALSE	High	DGILEVETENR		0.0489129	0	1	1	1	A0A0E3JRB8	0	1274.62	High	0	0.03263	1.22
	FALSE	High	DCGNTTVIIGGGLVGCETALDLAK	2xCarbamidomethyl [C2; C16]	8.41819e-05	0	1	1	2	A0A0E3JRB8	0	2434.2	High	0	2.869e-05	2.67
	FALSE	High	KVIIVEALNK		0.00624276	0	1	1	1	A0A0E3JRB8	1	1126.72	High	0	0.003333	1.53
	FALSE	High	ILALNGPLCSANSEMLER	1xCarbamidomethyl [C9]; 1xOxidation [M15]	0.1794	0.00236205	1	1	1	A0A0E3JRB8	0	2003.99	High	0.001661	0.1399	0.97
	FALSE	High	EITIDEIK		0.25652	0.00545275	1	1	1	A0A0E3JRB8	0	960.525	High	0.00384	0.2093	1.52
FALSE	High	Master Protein	A0A0E3M9S7	Acetate kinase OS=Clostridium scatologenes OX=1548 GN=ackA PE=3 SV=1	0	51.087	33	10	15	10	1	399	43.2	6.16	32.41	10
	Checked	Confidence	Sequence	Modifications	Qvality PEP	Qvality q-value	# Protein Groups	# Proteins	# PSMs	Master Protein Accessions	# Missed Cleavages	Theo. MH+ [Da]	Confidence (by Search Engine): Sequest HT	Percolator q-Value (by Search Engine): Sequest HT	Percolator PEP (by Search Engine): Sequest HT	XCorr (by Search Engine): Sequest HT
	FALSE	High	IGIEGSILTQK		0.0101953	0	1	1	1	A0A0E3M9S7	0	1158.67	High	0	0.005738	2.19
	FALSE	High	VFVIPTDEELMIAR	1xOxidation [M11]	0.00242887	0	1	1	1	A0A0E3M9S7	0	1648.86	High	0	0.001173	2.31
	FALSE	High	VFVIPTDEELMIAR		0.000211473	0	1	1	1	A0A0E3M9S7	0	1632.87	High	0	7.938e-05	2.46
	FALSE	High	YAESVLINEDVMK	1xOxidation [M12]	0.00322138	0	1	1	1	A0A0E3M9S7	0	1526.74	High	0	0.001601	1.94
	FALSE	High	YAESVLINEDVMK		0.000541671	0	1	1	1	A0A0E3M9S7	0	1510.75	High	0	0.0002245	2.85
	FALSE	High	SGVFGVSGVSSDFRDIENAAK		6.34181e-07	0	1	1	2	A0A0E3M9S7	1	2142.05	High	0	1.301e-07	2.57
	FALSE	High	SGVFGVSGVSSDFR		0.00100087	0	1	1	1	A0A0E3M9S7	0	1400.68	High	0	0.0004425	2.19
	FALSE	High	ELNLSVDEINDLINKK		3.61294e-06	0	1	1	2	A0A0E3M9S7	1	1857	High	0	8.874e-07	3.77
	FALSE	High	AELAINLFDYR		0.00111411	0	1	1	1	A0A0E3M9S7	0	1324.69	High	0	0.0004977	2.12
	FALSE	High	ICEGLTYLGIK	1xCarbamidomethyl [C2]	0.00194139	0	1	1	1	A0A0E3M9S7	0	1266.68	High	0	0.0009167	2.03
	FALSE	High	LAPLHNPPNIIGINACK	1xCarbamidomethyl [C16]	0.00180461	0	1	1	2	A0A0E3M9S7	0	1842.01	High	0	0.0008465	2.49
	FALSE	High	IITCHLGNGASLCAVDGGK	2xCarbamidomethyl [C4; C13]	0.133544	0.000973251	1	1	1	A0A0E3M9S7	0	1942.95	High	0.0006845	0.1002	0.62
FALSE	High	Master Protein	A0A0E3M6X5	Histidinol-phosphate aminotransferase OS=Clostridium scatologenes OX=1548 GN=hisC PE=3 SV=1	0	50.165	42	10	18	10	1	366	41.7	6.65	28.95	10
	Checked	Confidence	Sequence	Modifications	Qvality PEP	Qvality q-value	# Protein Groups	# Proteins	# PSMs	Master Protein Accessions	# Missed Cleavages	Theo. MH+ [Da]	Confidence (by Search Engine): Sequest HT	Percolator q-Value (by Search Engine): Sequest HT	Percolator PEP (by Search Engine): Sequest HT	XCorr (by Search Engine): Sequest HT
	FALSE	High	NINMYPDSAAIK	1xOxidation [M4]	0.0151686	0	1	1	1	A0A0E3M6X5	0	1352.65	High	0	0.0089	1.63
	FALSE	High	NINMYPDSAAIK		0.0151686	0	1	1	1	A0A0E3M6X5	0	1336.66	High	0	0.00891	1.24
	FALSE	High	NIAETFINPGDEVMIATPTFGK	1xOxidation [M14]	0.000158627	0	1	1	2	A0A0E3M6X5	0	2381.17	High	0	5.79e-05	3
	FALSE	High	NIAETFINPGDEVMIATPTFGK		0.0571688	0	1	1	1	A0A0E3M6X5	0	2365.17	High	0	0.03878	0.99
	FALSE	High	LIFICNPNNPTGNIMTK	1xCarbamidomethyl [C5]; 1xOxidation [M15]	0.0579828	0	1	1	1	A0A0E3M6X5	0	1962.98	High	0	0.03948	1.4
	FALSE	High	LIFICNPNNPTGNIMTK	1xCarbamidomethyl [C5]	0.00681351	0	1	1	1	A0A0E3M6X5	0	1946.98	High	0	0.003672	1.31
	FALSE	High	YATDVSFLGGVVVNIPLNK		0.00125842	0	1	1	1	A0A0E3M6X5	0	2006.1	High	0	0.0005685	2.01
	FALSE	High	AYVPGKPIEDLKR		1.63691e-05	0	1	1	2	A0A0E3M6X5	1	1485.84	High	0	4.715e-06	2.78
	FALSE	High	IENIVVGSGGEELIK		0.00934266	0	1	1	2	A0A0E3M6X5	0	1556.85	High	0	0.005194	1.87
	FALSE	High	LASNENPLGPSPK		0.00124622	0	1	1	2	A0A0E3M6X5	0	1323.69	High	0	0.0005628	2.5
	FALSE	High	LAQAAALGALEDKEHIDKTVELNYK		0.000677775	0	1	1	1	A0A0E3M6X5	2	2740.45	High	0	0.0002871	1.98
	FALSE	High	LAQAAALGALEDKEHIDK		1.45145e-08	0	1	1	2	A0A0E3M6X5	1	1893.01	High	0	2.013e-09	4.05
	FALSE	High	LGYLLTSQEICEAMYK	1xCarbamidomethyl [C11]; 1xOxidation [M14]	0.224788	0.00370203	1	1	1	A0A0E3M6X5	0	1934.92	High	0.002606	0.1804	0.74
FALSE	High	Master Protein	A0A0E3JQ25	Chaperone protein DnaK OS=Clostridium scatologenes OX=1548 GN=dnaK PE=2 SV=1	0	49.928	37	13	16	13	1	626	66.7	5	28.17	13
	Checked	Confidence	Sequence	Modifications	Qvality PEP	Qvality q-value	# Protein Groups	# Proteins	# PSMs	Master Protein Accessions	# Missed Cleavages	Theo. MH+ [Da]	Confidence (by Search Engine): Sequest HT	Percolator q-Value (by Search Engine): Sequest HT	Percolator PEP (by Search Engine): Sequest HT	XCorr (by Search Engine): Sequest HT
	FALSE	High	NDDNVVDADYKVENDK		7.80357e-06	0	1	1	2	A0A0E3JQ25	1	1852.82	High	0	2.449e-05	2.95
	FALSE	High	IINEPTAASLAYGMDK	1xOxidation [M14]	0.00119858	0	1	1	1	A0A0E3JQ25	0	1709.84	High	0	0.0005394	1.92
	FALSE	High	IINEPTAASLAYGMDK		0.00272996	0	1	1	1	A0A0E3JQ25	0	1693.85	High	0	0.001337	1.9
	FALSE	High	IKADAEAYLGETVTQAVITVPAYFNDSQR		0.00698109	0	1	1	1	A0A0E3JQ25	1	3170.6	High	0	0.003764	2
	FALSE	High	VIGIDLGTTNSCVAVMEGGEPVVITNSEGAR	1xCarbamidomethyl [C12]; 1xOxidation [M16]	3.14526e-05	0	1	1	1	A0A0E3JQ25	0	3161.55	High	0	9.695e-06	3.06
	FALSE	High	TTPSVVSFQANGER		0.00056872	0	1	1	1	A0A0E3JQ25	0	1492.74	High	0	0.0002363	2.63
	FALSE	High	DLGDKVSAEDKSNIEEK		2.85771e-08	0	1	1	1	A0A0E3JQ25	2	1876.91	High	0	4.265e-09	4.45
	FALSE	High	AKFNELTHDLVQR		0.000701293	0	1	1	1	A0A0E3JQ25	1	1570.83	High	0	0.0002973	1.84
	FALSE	High	AVNAVKDGDDLEAIKK		0.000633079	0	1	1	1	A0A0E3JQ25	2	1685.91	High	0	0.0002666	2.82
	FALSE	High	ALQDAGLTINDVNK		0.00145646	0	1	1	1	A0A0E3JQ25	0	1471.78	High	0	0.0006695	1.9
	FALSE	High	IAGLEVLR		0.0195019	0	1	1	2	A0A0E3JQ25	0	870.541	High	0	0.01172	2.01
	FALSE	High	EANITITASTNLSDDEIDNAVK		0.248271	0.00502356	1	1	1	A0A0E3JQ25	0	2334.13	High	0.003539	0.2017	0.65
	FALSE	High	TNIDGKDYTPQEISAMVLQK		0.306915	0.00800638	1	1	1	A0A0E3JQ25	1	2251.13	High	0.005944	0.2565	0.82
	FALSE	High	QAITNPDKTIISIK		0.322737	0.00885682	1	1	1	A0A0E3JQ25	1	1541.89	High	0.006541	0.2716	0.78
FALSE	High	Master Protein	A0A0E3M9Q8	3-oxoacyl-[acyl-carrier-protein] synthase 2 OS=Clostridium scatologenes OX=1548 GN=CSCA_4172 PE=3 SV=1	0	49.22	29	10	14	10	1	412	44	6.15	23.72	10
	Checked	Confidence	Sequence	Modifications	Qvality PEP	Qvality q-value	# Protein Groups	# Proteins	# PSMs	Master Protein Accessions	# Missed Cleavages	Theo. MH+ [Da]	Confidence (by Search Engine): Sequest HT	Percolator q-Value (by Search Engine): Sequest HT	Percolator PEP (by Search Engine): Sequest HT	XCorr (by Search Engine): Sequest HT
	FALSE	High	VQDEECDLDYVPNK	1xCarbamidomethyl [C6]	0.0338975	0	1	1	1	A0A0E3M9Q8	0	1723.75	High	0	0.02168	1.32
	FALSE	High	VVITGLGAITPVGNDSNTFWDNIK		4.55536e-05	0	1	1	2	A0A0E3M9Q8	0	2531.31	High	0	1.46e-05	3.36
	FALSE	High	EAIKDSNLDVENVNKER		4.0567e-10	0	1	1	2	A0A0E3M9Q8	2	1972.99	High	0	3.889e-11	4.19
	FALSE	High	EAIKDSNLDVENVNK		2.89517e-05	0	1	1	2	A0A0E3M9Q8	1	1687.85	High	0	8.861e-06	2.54
	FALSE	High	DSNLDVENVNKER		0.00985492	0	1	1	1	A0A0E3M9Q8	1	1531.73	High	0	0.005525	1.4
	FALSE	High	DGFVMGEGAGILILESLEHAQK	1xOxidation [M5]	0.0353881	0	1	1	1	A0A0E3M9Q8	0	2330.17	High	0	0.02279	0.96
	FALSE	High	LAAEVKDFDASEYLDRK		2.82547e-05	0	1	1	1	A0A0E3M9Q8	2	1969.99	High	0	8.591e-06	2.65
	FALSE	High	FGVVIGSGIGGIGTIEK		9.14537e-05	0	1	1	1	A0A0E3M9Q8	0	1603.91	High	0	3.151e-05	3.9
	FALSE	High	FGVVIGSGIGGIGTIEKEHSVLQEK		0.0100969	0	1	1	2	A0A0E3M9Q8	1	2554.39	High	0	0.005658	1.96
	FALSE	High	DFDASEYLDR		0.135348	0.000973251	1	1	1	A0A0E3M9Q8	0	1230.53	High	0.0006845	0.1016	1.29
FALSE	High	Master Protein	A0A0E3K482	ATP-dependent Clp protease proteolytic subunit OS=Clostridium scatologenes OX=1548 GN=clpP PE=3 SV=1	0	47.655	39	6	19	6	1	194	21.5	5.17	46.18	6
	Checked	Confidence	Sequence	Modifications	Qvality PEP	Qvality q-value	# Protein Groups	# Proteins	# PSMs	Master Protein Accessions	# Missed Cleavages	Theo. MH+ [Da]	Confidence (by Search Engine): Sequest HT	Percolator q-Value (by Search Engine): Sequest HT	Percolator PEP (by Search Engine): Sequest HT	XCorr (by Search Engine): Sequest HT
	FALSE	High	RVALPNAEIMIHQPLGGFQGQATDIGIHAER	1xOxidation [M10]	0.00442	0	1	1	1	A0A0E3K482	1	3355.73	High	0	0.002279	2.23
	FALSE	High	TGQPLETIEKDTER		0.000180057	0	1	1	7	A0A0E3K482	1	1616.81	High	0	0.0001817	2.91
	FALSE	High	VALPNAEIMIHQPLGGFQGQATDIGIHAER	1xOxidation [M9]	6.9233e-07	0	1	1	3	A0A0E3K482	0	3199.63	High	0	2.148e-05	4.03
	FALSE	High	VALPNAEIMIHQPLGGFQGQATDIGIHAER		6.04978e-10	0	1	1	2	A0A0E3K482	0	3183.64	High	0	6.044e-11	4.8
	FALSE	High	DNFMSAEEAKEYGLIDEIMVK	1xOxidation [M]	4.42407e-05	0	1	1	2	A0A0E3K482	1	2448.13	High	0	1.411e-05	3.18
	FALSE	High	DNFMSAEEAKEYGLIDEIMVK		4.44569e-05	0	1	1	1	A0A0E3K482	1	2432.14	High	0	1.424e-05	2.72
	FALSE	High	EYGLIDEIMVK	1xOxidation [M9]	0.00401014	0	1	1	1	A0A0E3K482	0	1325.67	High	0	0.002048	2.35
	FALSE	High	EYGLIDEIMVK		0.0293593	0	1	1	1	A0A0E3K482	0	1309.67	High	0	0.01848	1.96
	FALSE	High	KLNTIFSER		0.0804519	0	1	1	1	A0A0E3K482	1	1107.62	High	0	0.05678	1.84
FALSE	High	Master Protein	A0A0E3JWQ8	Cobalamin B12-binding domain protein OS=Clostridium scatologenes OX=1548 GN=CSCA_0293 PE=4 SV=1	0	47.197	48	6	14	6	1	208	22.5	4.83	27.14	6
	Checked	Confidence	Sequence	Modifications	Qvality PEP	Qvality q-value	# Protein Groups	# Proteins	# PSMs	Master Protein Accessions	# Missed Cleavages	Theo. MH+ [Da]	Confidence (by Search Engine): Sequest HT	Percolator q-Value (by Search Engine): Sequest HT	Percolator PEP (by Search Engine): Sequest HT	XCorr (by Search Engine): Sequest HT
	FALSE	High	LVAAMADLEEDIVLEEVK	1xOxidation [M5]	0.000304787	0	1	1	2	A0A0E3JWQ8	0	2003.03	High	0	0.0001189	3.05
	FALSE	High	LVAAMADLEEDIVLEEVK		0.000103809	0	1	1	1	A0A0E3JWQ8	0	1987.03	High	0	3.61e-05	2.56
	FALSE	High	VLVGGGPVDDAAGEYMGSDIVCK	1xCarbamidomethyl [C22]; 1xOxidation [M16]	5.66931e-07	0	1	1	4	A0A0E3JWQ8	0	2325.07	High	0	1.154e-07	3.99
	FALSE	High	VLVGGGPVDDAAGEYMGSDIVCK	1xCarbamidomethyl [C22]	3.55282e-05	0	1	1	2	A0A0E3JWQ8	0	2309.08	High	0	1.109e-05	2.85
	FALSE	High	VVGISCLLTTCFDNVK	2xCarbamidomethyl [C6; C11]	2.38236e-05	0	1	1	1	A0A0E3JWQ8	0	1825.92	High	0	7.12e-06	3.62
	FALSE	High	SNGFEVIDLGVDIPTAK		2.14014e-05	0	1	1	1	A0A0E3JWQ8	0	1774.92	High	0	6.34e-06	3.47
	FALSE	High	AQGTPALEIIASLQEGMEIVGNRFEK	1xOxidation [M17]	0.000591329	0	1	1	2	A0A0E3JWQ8	1	2817.45	High	0	0.0002474	2.95
	FALSE	High	AQGTPALEIIASLQEGMEIVGNR	1xOxidation [M17]	3.08454e-05	0	1	1	1	A0A0E3JWQ8	0	2413.24	High	0	9.48e-06	2.53
FALSE	High	Master Protein	A0A0E3JYF6	4-hydroxy-tetrahydrodipicolinate reductase OS=Clostridium scatologenes OX=1548 GN=dapB PE=3 SV=1	0	46.763	43	8	15	8	1	250	27	5.69	14.58	8
	Checked	Confidence	Sequence	Modifications	Qvality PEP	Qvality q-value	# Protein Groups	# Proteins	# PSMs	Master Protein Accessions	# Missed Cleavages	Theo. MH+ [Da]	Confidence (by Search Engine): Sequest HT	Percolator q-Value (by Search Engine): Sequest HT	Percolator PEP (by Search Engine): Sequest HT	XCorr (by Search Engine): Sequest HT
	FALSE	High	TIEAMEDAEIAAGIDKNIDR	1xOxidation [M5]	0.00694725	0	1	1	1	A0A0E3JYF6	1	2191.05	High	0	0.003749	1.49
	FALSE	High	TIEAMEDAEIAAGIDKNIDR		0.00288015	0	1	1	1	A0A0E3JYF6	1	2175.06	High	0	0.001418	1.92
	FALSE	High	TIEAMEDAEIAAGIDK	1xOxidation [M5]	0.023649	0	1	1	1	A0A0E3JYF6	0	1692.8	High	0	0.01451	1.28
	FALSE	High	TPIVIATTGLSSENMDSIKK	1xOxidation [M15]	0.000930331	0	1	1	1	A0A0E3JYF6	1	2121.11	High	0	0.0004066	2.24
	FALSE	High	TPIVIATTGLSSENMDSIKK		1.785e-09	0	1	1	2	A0A0E3JYF6	1	2105.12	High	0	1.995e-10	4.4
	FALSE	High	TPIVIATTGLSSENMDSIK	1xOxidation [M15]	2.19293e-05	0	1	1	2	A0A0E3JYF6	0	1993.02	High	0	6.522e-06	2.97
	FALSE	High	TPIVIATTGLSSENMDSIK		2.00875e-05	0	1	1	3	A0A0E3JYF6	0	1977.02	High	0	5.896e-06	2.48
	FALSE	High	KVDAPSGTAYMIANAINDELNNSK	1xOxidation [M11]	0.00652192	0	1	1	1	A0A0E3JYF6	1	2552.23	High	0	0.003489	1.77
	FALSE	High	IAVFQSGNTSLGINVLTSLVKK		0.000309275	0	1	1	1	A0A0E3JYF6	1	2289.32	High	0	0.0001207	2.48
	FALSE	High	IAVFQSGNTSLGINVLTSLVK		0.032938	0	1	1	1	A0A0E3JYF6	0	2161.22	High	0	0.02096	0.96
	FALSE	High	GGTIAGEHTVIFAGMDEIVEIK	1xOxidation [M15]	0.233373	0.00461105	1	1	1	A0A0E3JYF6	0	2303.16	High	0.003246	0.1881	0.71
FALSE	High	Master Protein	A0A0E3M8V9	Beta-lactamase domain protein OS=Clostridium scatologenes OX=1548 GN=CSCA_4869 PE=4 SV=1	0	46.458	45	8	16	8	1	201	22.2	5.6	39.05	8
	Checked	Confidence	Sequence	Modifications	Qvality PEP	Qvality q-value	# Protein Groups	# Proteins	# PSMs	Master Protein Accessions	# Missed Cleavages	Theo. MH+ [Da]	Confidence (by Search Engine): Sequest HT	Percolator q-Value (by Search Engine): Sequest HT	Percolator PEP (by Search Engine): Sequest HT	XCorr (by Search Engine): Sequest HT
	FALSE	High	VFPGHGPESTIGK		0.0011584	0	1	1	4	A0A0E3M8V9	0	1325.68	High	0	0.001146	3.06
	FALSE	High	YILLTHGHADHTGAALR		1.92669e-06	0	1	1	3	A0A0E3M8V9	0	1845.97	High	0	4.455e-07	3.25
	FALSE	High	TDFQGGNFDAIIK		0.00103056	0	1	1	1	A0A0E3M8V9	0	1425.7	High	0	0.0004554	3.52
	FALSE	High	EKLMVLSDEIK	1xOxidation [M4]	0.00204823	0	1	1	2	A0A0E3M8V9	1	1320.71	High	0	0.0009715	2.34
	FALSE	High	DFNAPLCINSEDYELISK	1xCarbamidomethyl [C7]	1.46333e-05	0	1	1	2	A0A0E3M8V9	0	2127.99	High	0	4.039e-05	4.01
	FALSE	High	GAFMYGDIVNNIDQYIK	1xOxidation [M4]	5.81239e-05	0	1	1	1	A0A0E3M8V9	0	1976.94	High	0	1.904e-05	3.67
	FALSE	High	GAFMYGDIVNNIDQYIK		0.000377678	0	1	1	1	A0A0E3M8V9	0	1960.95	High	0	0.0001503	2.73
	FALSE	High	KDFNAPLCINSEDYELISK	1xCarbamidomethyl [C8]	0.105081	0.000973251	1	1	1	A0A0E3M8V9	1	2256.09	High	0.0006845	0.07649	1.43
	FALSE	High	LMVLSDEIK		0.246241	0.00502356	1	1	1	A0A0E3M8V9	0	1047.58	High	0.003539	0.1994	1.86
FALSE	High	Master Protein	A0A0E3JQ16	Pyruvate, phosphate dikinase OS=Clostridium scatologenes OX=1548 GN=CSCA_3517 PE=3 SV=1	0	44.914	23	17	22	13	1	877	97.7	5.4	22.35	17
	Checked	Confidence	Sequence	Modifications	Qvality PEP	Qvality q-value	# Protein Groups	# Proteins	# PSMs	Master Protein Accessions	# Missed Cleavages	Theo. MH+ [Da]	Confidence (by Search Engine): Sequest HT	Percolator q-Value (by Search Engine): Sequest HT	Percolator PEP (by Search Engine): Sequest HT	XCorr (by Search Engine): Sequest HT
	FALSE	High	IYEFDPFQK		0.0205648	0	2	2	1	A0A0E3GQU4; A0A0E3JQ16	0	1186.58	High	0	0.01245	1.62
	FALSE	High	NYDIVPEIMIPLIGEIK	1xOxidation [M9]	0.0831065	0	1	1	1	A0A0E3JQ16	0	1973.07	High	0	0.05897	1.43
	FALSE	High	YYEDGKVINEDIVSQVYR		0.000164934	0	1	1	1	A0A0E3JQ16	1	2190.07	High	0	6.023e-05	2.41
	FALSE	High	VINEDIVSQVYR		0.00423063	0	1	1	1	A0A0E3JQ16	0	1434.76	High	0	0.002165	2.48
	FALSE	High	YLVGTMIEIPR	1xOxidation [M6]	0.00603391	0	2	2	1	A0A0E3GQU4; A0A0E3JQ16	0	1307.7	High	0	0.003212	2.08
	FALSE	High	YLVGTMIEIPR		0.00446321	0	2	2	1	A0A0E3GQU4; A0A0E3JQ16	0	1291.71	High	0	0.002298	2.7
	FALSE	High	VSMPGMMDTILNLGLNDNTVEGLSR	3xOxidation [M3; M6; M7]	0.000163334	0	1	1	1	A0A0E3JQ16	0	2725.28	High	0	5.983e-05	2.02
	FALSE	High	VSMPGMMDTILNLGLNDNTVEGLSR		0.0613518	0	1	1	1	A0A0E3JQ16	0	2677.3	High	0	0.04197	0.83
	FALSE	High	FGNVENPLLVSVR		0.000390784	0	1	1	2	A0A0E3JQ16	0	1443.8	High	0	0.0001563	2.67
	FALSE	High	FGAQGVGLCR	1xCarbamidomethyl [C9]	0.00916303	0	1	1	1	A0A0E3JQ16	0	1064.53	High	0	0.005104	2.32
	FALSE	High	FDTDLSASDLKEVVK		0.00269037	0	1	1	1	A0A0E3JQ16	1	1666.85	High	0	0.001316	2.45
	FALSE	High	FDTDLSASDLK		0.0202694	0	1	1	1	A0A0E3JQ16	0	1211.58	High	0	0.01227	1.57
	FALSE	High	AVIEAAIDVKK		0.0596444	0	1	1	1	A0A0E3JQ16	1	1156.69	High	0	0.04055	1.33
	FALSE	High	KFGNVENPLLVSVR		0.0486816	0	1	1	1	A0A0E3JQ16	1	1571.89	High	0	0.03248	1.5
	FALSE	High	LETSPEDIEGMVAAEGILTVR		0.00566434	0	1	1	1	A0A0E3JQ16	0	2230.13	High	0	0.002994	1.49
	FALSE	High	LAVSYPEIAEMQTR		0.00612255	0	1	1	1	A0A0E3JQ16	0	1607.81	High	0	0.003266	0.88
	FALSE	High	FIQMFSDVVMGIEK	1xOxidation [M10]	0.0387483	0	2	2	1	A0A0E3GQU4; A0A0E3JQ16	0	1659.81	High	0	0.02517	1.18
	FALSE	High	FLGDYYDKK		0.070946	0	2	2	1	A0A0E3GQU4; A0A0E3JQ16	1	1148.56	High	0	0.04932	1.59
	FALSE	High	FIQMFSDVVMGIEK	2xOxidation [M4; M10]	0.0924215	0.000516017	2	2	1	A0A0E3GQU4; A0A0E3JQ16	0	1675.81	High	0.000363	0.06627	0.93
	FALSE	High	NYDIVPEIMIPLIGEIK		0.250313	0.00545275	1	1	1	A0A0E3JQ16	0	1957.07	High	0.00384	0.2032	1.02
	FALSE	High	VANEIIDKSGIELK		0.297459	0.00713079	1	1	1	A0A0E3JQ16	1	1528.86	High	0.005328	0.2477	1.23
FALSE	High	Master Protein	A0A0E3GS94	CO-methylating acetyl-CoA synthase OS=Clostridium scatologenes OX=1548 GN=CSCA_4551 PE=4 SV=1	0	44.744	20	10	15	10	1	708	76.6	5.05	25.56	10
	Checked	Confidence	Sequence	Modifications	Qvality PEP	Qvality q-value	# Protein Groups	# Proteins	# PSMs	Master Protein Accessions	# Missed Cleavages	Theo. MH+ [Da]	Confidence (by Search Engine): Sequest HT	Percolator q-Value (by Search Engine): Sequest HT	Percolator PEP (by Search Engine): Sequest HT	XCorr (by Search Engine): Sequest HT
	FALSE	High	MNLYQTVFTGSK	1xOxidation [M1]	0.00482448	0	1	1	1	A0A0E3GS94	0	1404.68	High	0	0.0025	1.83
	FALSE	High	LGLCGAVSWLDAK	1xCarbamidomethyl [C4]	7.30864e-05	0	1	1	1	A0A0E3GS94	0	1389.72	High	0	2.459e-05	2.5
	FALSE	High	ITNVGELEAALDVVR		2.6008e-05	0	1	1	2	A0A0E3GS94	0	1598.87	High	0	7.84e-06	3.52
	FALSE	High	SFGVPLVTGDVPGVAVVLGEFPDAETAAK		1.63247e-06	0	1	1	2	A0A0E3GS94	0	2842.49	High	0	3.697e-07	3.28
	FALSE	High	YVLSDAPYSEPCSGFISDPIIR	1xCarbamidomethyl [C12]	1.67729e-05	0	1	1	2	A0A0E3GS94	0	2486.19	High	0	0.0004892	2.72
	FALSE	High	ATLELNPTGPCQAVPK	1xCarbamidomethyl [C11]	0.00319017	0	1	1	1	A0A0E3GS94	0	1695.87	High	0	0.001583	2.29
	FALSE	High	KITNVGELEAALDVVR		0.000345959	0	1	1	1	A0A0E3GS94	1	1726.97	High	0	0.0001367	2.43
	FALSE	High	GLLTCLVGK	1xCarbamidomethyl [C5]	0.0566323	0	1	1	2	A0A0E3GS94	0	960.555	High	0.001016	0.1252	1.24
	FALSE	High	MNLYQTVFTGSK		0.0919969	0.000516017	1	1	1	A0A0E3GS94	0	1388.69	High	0.000363	0.06577	1.32
	FALSE	High	SLIVEEEMLDK	1xOxidation [M8]	0.159473	0.00144743	1	1	1	A0A0E3GS94	0	1321.66	High	0.001016	0.1222	1.28
	FALSE	High	GHPALGMDPIM	2xOxidation [M7; M11]	0.226673	0.00370203	1	1	1	A0A0E3GS94	0	1170.53	High	0.002606	0.1821	1.92
FALSE	High	Master Protein	A0A0E3M5J5	Uncharacterized protein OS=Clostridium scatologenes OX=1548 GN=CSCA_1088 PE=4 SV=1	0	44.614	49	9	12	9	1	281	30.8	6.92	25.27	9
	Checked	Confidence	Sequence	Modifications	Qvality PEP	Qvality q-value	# Protein Groups	# Proteins	# PSMs	Master Protein Accessions	# Missed Cleavages	Theo. MH+ [Da]	Confidence (by Search Engine): Sequest HT	Percolator q-Value (by Search Engine): Sequest HT	Percolator PEP (by Search Engine): Sequest HT	XCorr (by Search Engine): Sequest HT
	FALSE	High	QHVPVMLATVALGGHLR	1xOxidation [M6]	8.6868e-06	0	1	1	1	A0A0E3M5J5	0	1815.01	High	0	2.336e-06	3.49
	FALSE	High	VGMEDNVMWSAGVLAESNSQLVK	2xOxidation [M3; M8]	0.0553121	0	1	1	1	A0A0E3M5J5	0	2496.17	High	0	0.03745	1.04
	FALSE	High	TIITVAPTGAWPK		0.0016371	0	1	1	2	A0A0E3M5J5	0	1354.77	High	0	0.0007596	2.82
	FALSE	High	TPCHYQLVLGAAGGSSATIENLVYLK	1xCarbamidomethyl [C3]	1.14557e-09	0	1	1	1	A0A0E3M5J5	0	2762.42	High	0	1.224e-10	4.97
	FALSE	High	FEETVDLIK		0.0281181	0	1	1	2	A0A0E3M5J5	0	1093.58	High	0	0.02471	1.28
	FALSE	High	CDIVINCTTSGDLNATDETR	2xCarbamidomethyl [C1; C7]	0.00516444	0	1	1	1	A0A0E3M5J5	0	2254.99	High	0	0.002699	0.8
	FALSE	High	KCDIVINCTTSGDLNATDETR	2xCarbamidomethyl [C2; C8]	1.60095e-06	0	1	1	2	A0A0E3M5J5	1	2383.09	High	0	4.928e-06	4.08
	FALSE	High	IAGNEVATPADAR		0.00078065	0	1	1	1	A0A0E3M5J5	0	1284.65	High	0	0.0003349	2.26
	FALSE	High	GLLPEGSTWGALGIGK		3.38382e-05	0	1	1	1	A0A0E3M5J5	0	1555.85	High	0	1.048e-05	3.34
FALSE	High	Master Protein	A0A0E3JNS4	Beta-lactamase domain protein OS=Clostridium scatologenes OX=1548 GN=CSCA_2454 PE=4 SV=1	0	43.904	26	9	15	9	1	504	56.6	6.44	23.98	9
	Checked	Confidence	Sequence	Modifications	Qvality PEP	Qvality q-value	# Protein Groups	# Proteins	# PSMs	Master Protein Accessions	# Missed Cleavages	Theo. MH+ [Da]	Confidence (by Search Engine): Sequest HT	Percolator q-Value (by Search Engine): Sequest HT	Percolator PEP (by Search Engine): Sequest HT	XCorr (by Search Engine): Sequest HT
	FALSE	High	IYNLHGLSGHADR		0.000694492	0	1	1	2	A0A0E3JNS4	0	1452.73	High	0	0.0002957	2.63
	FALSE	High	LVYTGDLGNK		0.0264158	0	1	1	1	A0A0E3JNS4	0	1079.57	High	0	0.01643	1.74
	FALSE	High	QGLPPLEPLYTEK		0.00518962	0	1	1	2	A0A0E3JNS4	0	1484.8	High	0	0.002924	2.17
	FALSE	High	ILSVINSIEDLDSTDKELLIEK		1.44047e-09	0	1	1	2	A0A0E3JNS4	1	2487.34	High	0	1.576e-10	4.31
	FALSE	High	VILVHGDAEAQESFNELLLSK		3.7566e-06	0	1	1	3	A0A0E3JNS4	0	2312.21	High	0	9.274e-07	3.87
	FALSE	High	ESSIIFVGYQAEGTLGR		0.0121987	0	1	1	1	A0A0E3JNS4	0	1826.93	High	0	0.006972	1.23
	FALSE	High	GNETFNFNPK		0.00658562	0	1	1	1	A0A0E3JNS4	0	1167.54	High	0	0.003536	1.52
	FALSE	High	LFGEEVVVNAK		0.00261291	0	1	1	2	A0A0E3JNS4	0	1204.66	High	0	0.001273	2.17
	FALSE	High	GGNVIIPSFAVGR		0.0309495	0	1	1	1	A0A0E3JNS4	0	1286.72	High	0	0.01962	1.67
FALSE	High	Master Protein	A0A0E3K2Z0	Electron transfer flavoprotein alpha/beta-subunit OS=Clostridium scatologenes OX=1548 GN=CSCA_3687 PE=3 SV=1	0	42.289	41	13	19	13	1	334	35.7	5.53	24.79	13
	Checked	Confidence	Sequence	Modifications	Qvality PEP	Qvality q-value	# Protein Groups	# Proteins	# PSMs	Master Protein Accessions	# Missed Cleavages	Theo. MH+ [Da]	Confidence (by Search Engine): Sequest HT	Percolator q-Value (by Search Engine): Sequest HT	Percolator PEP (by Search Engine): Sequest HT	XCorr (by Search Engine): Sequest HT
	FALSE	High	IIPEMVAEIK		0.0237631	0	1	1	2	A0A0E3K2Z0	0	1142.65	High	0.000363	0.06666	1.64
	FALSE	High	LGTEVTALLLGSEADDIAK		0.00205823	0	1	1	1	A0A0E3K2Z0	0	1916.02	High	0	0.00098	1.82
	FALSE	High	LSTGLTADCTGLDIDAETK	1xCarbamidomethyl [C9]	0.00311346	0	1	1	2	A0A0E3K2Z0	0	1980.94	High	0	0.001548	1.32
	FALSE	High	VIYADSPLLK		0.0616409	0	1	1	1	A0A0E3K2Z0	0	1118.65	High	0	0.04209	1.18
	FALSE	High	VICELVQER	1xCarbamidomethyl [C3]	0.0515276	0	1	1	1	A0A0E3K2Z0	0	1145.6	High	0	0.03449	1.37
	FALSE	High	VADLAIVGDYK		0.00176979	0	1	1	1	A0A0E3K2Z0	0	1163.63	High	0	0.0008265	2.56
	FALSE	High	VADLAIVGDYKK		0.000718589	0	1	1	2	A0A0E3K2Z0	1	1291.73	High	0	0.000306	2.5
	FALSE	High	VALELIGK		0.0767984	0	1	1	2	A0A0E3K2Z0	0	842.535	High	0	0.05388	1.29
	FALSE	High	ELADVLGGTIAGSR		0.000294564	0	1	1	2	A0A0E3K2Z0	0	1358.73	High	0	0.0001144	2.94
	FALSE	High	ELADKLGTEVTALLLGSEADDIAK		0.00033599	0	1	1	1	A0A0E3K2Z0	1	2472.31	High	0	0.000132	2.39
	FALSE	High	ELAAYGADKVIYADSPLLK		0.00885691	0	1	1	1	A0A0E3K2Z0	1	2037.09	High	0	0.00491	2.37
	FALSE	High	EGFAPLKELADVLGGTIAGSR		0.0290789	0	1	1	1	A0A0E3K2Z0	1	2101.13	High	0	0.01833	1.26
	FALSE	High	DVMDIGEAQFIVSGGR	1xOxidation [M3]	6.45273e-06	0	1	1	1	A0A0E3K2Z0	0	1709.82	High	0	1.688e-06	3.38
	FALSE	High	DVMDIGEAQFIVSGGR		2.63911e-05	0	1	1	1	A0A0E3K2Z0	0	1693.82	High	0	7.994e-06	3.26
FALSE	High	Master Protein	A0A0E3GS92	Formate--tetrahydrofolate ligase OS=Clostridium scatologenes OX=1548 GN=fhs PE=3 SV=1	0	42.249	32	14	18	14	1	558	60	7.11	25.74	14
	Checked	Confidence	Sequence	Modifications	Qvality PEP	Qvality q-value	# Protein Groups	# Proteins	# PSMs	Master Protein Accessions	# Missed Cleavages	Theo. MH+ [Da]	Confidence (by Search Engine): Sequest HT	Percolator q-Value (by Search Engine): Sequest HT	Percolator PEP (by Search Engine): Sequest HT	XCorr (by Search Engine): Sequest HT
	FALSE	High	NDFQFSYDEKLPIKEK		0.0133748	0	1	1	1	A0A0E3GS92	2	2001	High	0	0.007721	1.46
	FALSE	High	MATHFADYVVTEAGFGADLGAEK	1xOxidation [M1]	0.016153	0	1	2	1	A0A0E3GS92	0	2416.11	High	0	0.00952	1.4
	FALSE	High	IYGADDAVFTAQAEK		0.0453379	0	1	1	1	A0A0E3GS92	0	1598.77	High	0	0.0299	0.85
	FALSE	High	NTIVALREPSLGPVFGVK		0.00100576	0	1	2	1	A0A0E3GS92	1	1897.09	High	0	0.0004449	2.56
	FALSE	High	LILCTAINPTPAGEGK	1xCarbamidomethyl [C4]	2.38236e-05	0	1	2	2	A0A0E3GS92	0	1654.88	High	0	7.117e-06	3.44
	FALSE	High	LPAVVAINEFPTDTQAELK		1.26701e-06	0	1	1	1	A0A0E3GS92	0	2056.1	High	0	2.793e-07	3.33
	FALSE	High	VYKLPAVVAINEFPTDTQAELK		0.000164132	0	1	1	1	A0A0E3GS92	1	2446.32	High	0	5.997e-05	2.68
	FALSE	High	TTTSIGVADALSK		0.000674481	0	1	2	1	A0A0E3GS92	0	1263.68	High	0	0.0002848	3.2
	FALSE	High	EPSLGPVFGVK		0.010146	0	1	2	2	A0A0E3GS92	0	1129.63	High	0	0.02781	1.67
	FALSE	High	AGVPEDDIELYGK		0.000948641	0	1	1	2	A0A0E3GS92	0	1405.68	High	0	0.0007542	2.27
	FALSE	High	ADLNNENLDALEK		0.000126769	0	1	1	1	A0A0E3GS92	0	1458.71	High	0	4.523e-05	2.94
	FALSE	High	FIVDGLGGK		0.0112338	0	1	1	2	A0A0E3GS92	0	905.509	High	0	0.006394	1.31
	FALSE	High	VPAAERIDVDENGVISGLF		0.135955	0.000973251	1	1	1	A0A0E3GS92	1	2001.03	High	0.0006845	0.1023	1.82
	FALSE	High	NDFQFSYDEKLPIK		0.292812	0.00713079	1	1	1	A0A0E3GS92	1	1743.86	High	0.005028	0.243	0.86
FALSE	High	Master Protein	A0A0E3M666	Nitroreductase OS=Clostridium scatologenes OX=1548 GN=CSCA_1853 PE=4 SV=1	0	40.897	35	6	17	6	1	199	23	6.96	35.33	6
	Checked	Confidence	Sequence	Modifications	Qvality PEP	Qvality q-value	# Protein Groups	# Proteins	# PSMs	Master Protein Accessions	# Missed Cleavages	Theo. MH+ [Da]	Confidence (by Search Engine): Sequest HT	Percolator q-Value (by Search Engine): Sequest HT	Percolator PEP (by Search Engine): Sequest HT	XCorr (by Search Engine): Sequest HT
	FALSE	High	LIGQMPFGKPTAQPDDK		1.28917e-05	0	1	1	2	A0A0E3M666	0	1842.94	High	0	3.62e-06	3.69
	FALSE	High	LIGQMPFGKPTAQPDDKQFEPLENR	1xOxidation [M5]	1.70104e-07	0	1	1	6	A0A0E3M666	1	2872.43	High	0	5.825e-08	4.16
	FALSE	High	LIGQMPFGKPTAQPDDKQFEPLENR		1.20414e-05	0	1	1	1	A0A0E3M666	1	2856.43	High	0	3.36e-06	3.41
	FALSE	High	LIGQMPFGKPTAQPDDK	1xOxidation [M5]	1.85805e-05	0	1	1	2	A0A0E3M666	0	1858.94	High	0	5.43e-06	2.54
	FALSE	High	IKEIIEYAVK		0.00606331	0	1	1	2	A0A0E3M666	1	1205.71	High	0	0.005892	2.07
	FALSE	High	INSFQNGYGTVLFFEDNSVIEGLQEK		0.0422176	0	1	1	1	A0A0E3M666	0	2948.43	High	0	0.0276	2.27
	FALSE	High	EWSIQNNWK		0.0804519	0	1	1	2	A0A0E3M666	0	1204.57	High	0.003539	0.1961	2.19
	FALSE	High	EIIEYAVK		0.183319	0.00236205	1	1	1	A0A0E3M666	0	964.535	High	0.001661	0.1429	1.55
FALSE	High	Master Protein	A0A0E3K3B4	Thiamine pyrophosphate enzyme OS=Clostridium scatologenes OX=1548 GN=CSCA_1341 PE=4 SV=1	0	39.602	44	6	11	6	1	249	26.8	6.67	26.2	6
	Checked	Confidence	Sequence	Modifications	Qvality PEP	Qvality q-value	# Protein Groups	# Proteins	# PSMs	Master Protein Accessions	# Missed Cleavages	Theo. MH+ [Da]	Confidence (by Search Engine): Sequest HT	Percolator q-Value (by Search Engine): Sequest HT	Percolator PEP (by Search Engine): Sequest HT	XCorr (by Search Engine): Sequest HT
	FALSE	High	LVAEVIDELGILDK		8.43645e-06	0	1	1	1	A0A0E3K3B4	0	1526.87	High	0	2.269e-06	2.78
	FALSE	High	VSEMISTLTGACYVER	1xCarbamidomethyl [C12]; 1xOxidation [M4]	5.72802e-05	0	1	1	2	A0A0E3K3B4	0	1831.86	High	0	1.877e-05	2.94
	FALSE	High	VSEMISTLTGACYVER	1xCarbamidomethyl [C12]	0.00499157	0	1	1	2	A0A0E3K3B4	0	1815.86	High	0	0.002598	2.08
	FALSE	High	VVFTYQGDGDLAAIGTAEIVHAATR		3.87424e-09	0	1	1	1	A0A0E3K3B4	0	2575.32	High	0	4.686e-10	5.08
	FALSE	High	TNPDKVVFTYQGDGDLAAIGTAEIVHAATR		3.44851e-07	0	1	1	2	A0A0E3K3B4	1	3130.58	High	0	3.227e-05	4.08
	FALSE	High	ENMIPYYPLGVK	1xOxidation [M3]	0.0355576	0	1	1	1	A0A0E3K3B4	0	1439.72	High	0	0.02289	1.8
	FALSE	High	ENMIPYYPLGVK		0.058808	0	1	1	1	A0A0E3K3B4	0	1423.73	High	0	0.03998	1.76
	FALSE	High	GENLTGIFVNNCIYGMTGGQMAPTTLPGQVTETTPYGR	1xCarbamidomethyl [C12]; 2xOxidation [M16; M21]	0.0475413	0	1	1	1	A0A0E3K3B4	0	4077.9	High	0	0.03157	1.13
FALSE	High	Master Protein	A0A0E3K2C1	Thiamine-phosphate synthase OS=Clostridium scatologenes OX=1548 GN=thiE PE=3 SV=1	0	39.354	51	8	12	8	1	204	22.2	7.33	28.14	8
	Checked	Confidence	Sequence	Modifications	Qvality PEP	Qvality q-value	# Protein Groups	# Proteins	# PSMs	Master Protein Accessions	# Missed Cleavages	Theo. MH+ [Da]	Confidence (by Search Engine): Sequest HT	Percolator q-Value (by Search Engine): Sequest HT	Percolator PEP (by Search Engine): Sequest HT	XCorr (by Search Engine): Sequest HT
	FALSE	High	NVVEEAILGGVTLVQVR		6.3728e-07	0	1	1	2	A0A0E3K2C1	0	1796.03	High	0	0.002488	3.86
	FALSE	High	IIGISAGNVK		0.0124374	0	1	1	1	A0A0E3K2C1	0	971.588	High	0	0.007153	2.51
	FALSE	High	IPSVAIGGIDETNFK		4.17275e-05	0	1	1	2	A0A0E3K2C1	0	1560.83	High	0	1.325e-05	2.58
	FALSE	High	VPIIINDRIDIAQAIDAEGVHLGQSDMPIK	1xOxidation [M27]	2.24703e-05	0	1	1	1	A0A0E3K2C1	1	3257.72	High	0	6.683e-06	2.72
	FALSE	High	EFYNVALEVK		0.00212961	0	1	1	2	A0A0E3K2C1	0	1211.63	High	0	0.05033	2.33
	FALSE	High	EVLSTGINGISVISAILGKDDIR		9.20484e-08	0	1	1	2	A0A0E3K2C1	1	2370.32	High	0	1.553e-08	4.74
	FALSE	High	EVLSTGINGISVISAILGK		0.000479541	0	1	1	1	A0A0E3K2C1	0	1871.08	High	0	0.0001963	2.2
	FALSE	High	VPIIINDR		0.254438	0.00545275	1	1	1	A0A0E3K2C1	0	939.562	High	0.00384	0.2075	1.21
FALSE	High	Master Protein	A0A0E3K368	ATP synthase subunit beta OS=Clostridium scatologenes OX=1548 GN=atpD PE=3 SV=1	0	39.284	36	10	11	10	1	466	50.8	4.87	24.97	10
	Checked	Confidence	Sequence	Modifications	Qvality PEP	Qvality q-value	# Protein Groups	# Proteins	# PSMs	Master Protein Accessions	# Missed Cleavages	Theo. MH+ [Da]	Confidence (by Search Engine): Sequest HT	Percolator q-Value (by Search Engine): Sequest HT	Percolator PEP (by Search Engine): Sequest HT	XCorr (by Search Engine): Sequest HT
	FALSE	High	LVTEVEQHVGDDIVR		0.00258759	0	1	1	1	A0A0E3K368	0	1708.89	High	0	0.001263	2.62
	FALSE	High	QGSITSVQAVYVPADDLTDPAPATTFAHLDATTVLSR		0.00296552	0	1	1	1	A0A0E3K368	0	3828.93	High	0	0.001463	1.67
	FALSE	High	IGLFGGAGVGK		0.0016371	0	1	1	1	A0A0E3K368	0	975.562	High	0	0.0007616	1.92
	FALSE	High	IVGEEHYEIASSVK		0.00119858	0	1	1	1	A0A0E3K368	0	1560.79	High	0	0.0005399	1.91
	FALSE	High	VIDLIAPYQR		0.0517719	0	1	1	1	A0A0E3K368	0	1187.68	High	0	0.03465	2.37
	FALSE	High	VVQVIGPVVDIK		0.00104065	0	1	1	1	A0A0E3K368	0	1265.78	High	0	0.000462	2.36
	FALSE	High	TVLIQELINNIAK		0.000546976	0	1	1	1	A0A0E3K368	0	1468.87	High	0	0.0002266	3.69
	FALSE	High	ELQDIIAILGVDELPETDR		5.12061e-05	0	1	1	1	A0A0E3K368	0	2139.12	High	0	1.655e-05	3.24
	FALSE	High	GVDAVDTGAPISVPVGEEVLGR		4.85062e-07	0	1	1	2	A0A0E3K368	0	2137.11	High	0	9.718e-08	3.93
	FALSE	High	FTQAGSEVSALLGR		0.0148061	0	1	1	1	A0A0E3K368	0	1435.75	High	0	0.008638	1.35
FALSE	High	Master Protein	A0A0E3K436	Acetyl-CoA synthase corrinoid iron-sulfur protein large subunit OS=Clostridium scatologenes OX=1548 GN=CSCA_4549 PE=4 SV=1	0	38.705	36	12	18	12	1	450	49.6	5.91	28.7	12
	Checked	Confidence	Sequence	Modifications	Qvality PEP	Qvality q-value	# Protein Groups	# Proteins	# PSMs	Master Protein Accessions	# Missed Cleavages	Theo. MH+ [Da]	Confidence (by Search Engine): Sequest HT	Percolator q-Value (by Search Engine): Sequest HT	Percolator PEP (by Search Engine): Sequest HT	XCorr (by Search Engine): Sequest HT
	FALSE	High	QNIFTDPQKPMR	1xOxidation [M11]	0.00586044	0	1	1	2	A0A0E3K436	0	1490.74	High	0	0.06373	1.82
	FALSE	High	QNIFTDPQKPMR		0.0190369	0	1	1	2	A0A0E3K436	0	1474.75	High	0	0.01141	2.08
	FALSE	High	NLVLDPGSASIK		0.0400632	0	1	1	1	A0A0E3K436	0	1213.68	High	0	0.02614	1.77
	FALSE	High	LSEATAPLMK		0.00278364	0	1	1	1	A0A0E3K436	0	1060.57	High	0	0.001368	2.67
	FALSE	High	VFGYPSILFVDELSK		0.00124622	0	1	1	1	A0A0E3K436	0	1713.91	High	0	0.0005617	1.87
	FALSE	High	YGSLIVLSDMDYVR	1xOxidation [M10]	0.0180521	0	1	1	1	A0A0E3K436	0	1646.81	High	0	0.0108	1.95
	FALSE	High	YGSLIVLSDMDYVR		0.000139069	0	1	1	1	A0A0E3K436	0	1630.81	High	0	4.986e-05	3.85
	FALSE	High	VAYALICEDASVAK	1xCarbamidomethyl [C7]	9.50899e-05	0	1	1	1	A0A0E3K436	0	1509.76	High	0	3.289e-05	1.94
	FALSE	High	EAFENTVQIR		0.0176213	0	1	1	1	A0A0E3K436	0	1206.61	High	0	0.01048	2.64
	FALSE	High	DNYAAFVELVK		0.0115654	0	1	1	1	A0A0E3K436	0	1268.65	High	0	0.00658	2.04
	FALSE	High	IGEDMKVEFAALK		0.0158436	0	1	1	1	A0A0E3K436	1	1450.76	High	0	0.009307	1.77
	FALSE	High	FTSSVIAEFVK		0.00256251	0	1	1	1	A0A0E3K436	0	1227.66	High	0	0.00125	2.24
	FALSE	High	GDLEEKLPGWDVTVGTTEAMFIPK		0.00980722	0	1	1	1	A0A0E3K436	1	2633.32	High	0	0.005475	2.06
	FALSE	High	FAVLLSDSMDDAEVDAK	1xOxidation [M9]	0.117196	0.000973251	1	1	1	A0A0E3K436	0	1841.85	High	0.0006845	0.08629	1.18
	FALSE	High	IGEDMKVEFAALK	1xOxidation [M5]	0.166615	0.00144743	1	1	2	A0A0E3K436	1	1466.76	High	0.001346	0.1322	1.04
FALSE	High	Master Protein	A0A0E3MB13	Phosphoserine aminotransferase OS=Clostridium scatologenes OX=1548 GN=serC PE=3 SV=1	0	38.529	41	10	16	10	1	360	40	6.73	22.28	10
	Checked	Confidence	Sequence	Modifications	Qvality PEP	Qvality q-value	# Protein Groups	# Proteins	# PSMs	Master Protein Accessions	# Missed Cleavages	Theo. MH+ [Da]	Confidence (by Search Engine): Sequest HT	Percolator q-Value (by Search Engine): Sequest HT	Percolator PEP (by Search Engine): Sequest HT	XCorr (by Search Engine): Sequest HT
	FALSE	High	ILVADMSSDILSEPVDVTK	1xOxidation [M6]	0.00898684	0	1	1	1	A0A0E3MB13	0	2048.05	High	0	0.004983	1.4
	FALSE	High	ISDDADYVYICHNETVHGLK	1xCarbamidomethyl [C11]	0.000139748	0	1	1	2	A0A0E3MB13	0	2349.08	High	0	5.024e-05	2.56
	FALSE	High	VNVIASSEDKNFTYVPDLK		0.00404936	0	1	1	1	A0A0E3MB13	1	2139.1	High	0	0.002061	1.76
	FALSE	High	YGLIFAGVQK		0.0081949	0	1	1	2	A0A0E3MB13	0	1095.62	High	0	0.004498	2.97
	FALSE	High	YNDIPETGDKILVADMSSDILSEPVDVTK	1xOxidation [M16]	0.0228652	0	1	1	1	A0A0E3MB13	1	3180.55	High	0	0.01401	1.86
	FALSE	High	YNDIPETGDKILVADMSSDILSEPVDVTK		0.000972035	0	1	1	1	A0A0E3MB13	1	3164.56	High	0	0.0004263	2.85
	FALSE	High	SKAFEEIIGDAEK		0.00117545	0	1	1	1	A0A0E3MB13	1	1436.73	High	0	0.0005269	2.31
	FALSE	High	SLMNVPFVTDSAELDAK	1xOxidation [M3]	0.00655369	0	1	1	2	A0A0E3MB13	0	1852.9	High	0	0.003522	1.76
	FALSE	High	SLMNVPFVTDSAELDAK		0.0324683	0	1	1	1	A0A0E3MB13	0	1836.9	High	0	0.02071	1.61
	FALSE	High	EDLLTDEVLPGTPTVLR		3.06954e-05	0	1	1	2	A0A0E3MB13	0	1868	High	0	9.424e-06	2.74
	FALSE	High	ASIYNAMSIEGVK	1xOxidation [M7]	0.0026773	0	1	1	1	A0A0E3MB13	0	1398.69	High	0	0.001305	1.98
	FALSE	High	EIMNIPDNYK	1xOxidation [M3]	0.116139	0.000973251	1	1	1	A0A0E3MB13	0	1252.59	High	0.0006845	0.08562	1.46
FALSE	High	Master Protein	A0A0E3JQR5	Probable transaldolase OS=Clostridium scatologenes OX=1548 GN=tal PE=3 SV=1	0	37.941	38	7	21	7	1	214	23.3	5.21	46.4	7
	Checked	Confidence	Sequence	Modifications	Qvality PEP	Qvality q-value	# Protein Groups	# Proteins	# PSMs	Master Protein Accessions	# Missed Cleavages	Theo. MH+ [Da]	Confidence (by Search Engine): Sequest HT	Percolator q-Value (by Search Engine): Sequest HT	Percolator PEP (by Search Engine): Sequest HT	XCorr (by Search Engine): Sequest HT
	FALSE	High	WGVLDGVTTNPSLIAK		1.36017e-05	0	1	1	3	A0A0E3JQR5	0	1670.91	High	0	3.834e-06	3.27
	FALSE	High	TNVTLIFSAQQALLAAK		8.79566e-05	0	1	1	3	A0A0E3JQR5	0	1789.02	High	0	3.017e-05	4.04
	FALSE	High	EGIRTNVTLIFSAQQALLAAK		2.28505e-06	0	1	1	1	A0A0E3JQR5	1	2244.27	High	0	5.355e-07	3.42
	FALSE	High	AGASFVSPFMGR	1xOxidation [M10]	0.00868658	0	1	1	3	A0A0E3JQR5	0	1242.59	High	0	0.004804	2.69
	FALSE	High	AGASFVSPFMGR		0.00856097	0	1	1	1	A0A0E3JQR5	0	1226.6	High	0	0.004719	2.79
	FALSE	High	AGADISTIPYK		0.00279723	0	1	1	2	A0A0E3JQR5	0	1135.6	High	0	0.00137	3.57
	FALSE	High	IFIDTANVEEIKR		2.75745e-05	0	1	1	5	A0A0E3JQR5	1	1547.84	High	0	8.395e-06	3.53
	FALSE	High	IPMCEEGLK	1xCarbamidomethyl [C4]	0.140268	0.000973251	1	1	2	A0A0E3JQR5	0	1076.51	High	0.0006845	0.1059	1.26
	FALSE	High	IPMCEEGLK	1xCarbamidomethyl [C4]; 1xOxidation [M3]	0.164444	0.00144743	1	1	1	A0A0E3JQR5	0	1092.51	High	0.001016	0.1267	1.35
FALSE	High	Master Protein	A0A0E3GQU2	Aminotransferase class I and II OS=Clostridium scatologenes OX=1548 GN=CSCA_2041 PE=4 SV=1	0	37.253	32	8	12	8	1	438	48.4	5.29	22.59	8
	Checked	Confidence	Sequence	Modifications	Qvality PEP	Qvality q-value	# Protein Groups	# Proteins	# PSMs	Master Protein Accessions	# Missed Cleavages	Theo. MH+ [Da]	Confidence (by Search Engine): Sequest HT	Percolator q-Value (by Search Engine): Sequest HT	Percolator PEP (by Search Engine): Sequest HT	XCorr (by Search Engine): Sequest HT
	FALSE	High	NILSCEGFDTSK	1xCarbamidomethyl [C5]	0.00444155	0	1	1	1	A0A0E3GQU2	0	1370.63	High	0	0.002292	1.91
	FALSE	High	NNPGALLVIPYDNPTGQLYDYETLK		9.07632e-06	0	1	1	2	A0A0E3GQU2	0	2808.41	High	0	2.464e-06	3.28
	FALSE	High	YSGTAGFEECQNAFK	1xCarbamidomethyl [C10]	0.000208404	0	1	1	1	A0A0E3GQU2	0	1708.73	High	0	7.829e-05	1.6
	FALSE	High	EVKPEAVINVGIGNVSLPTNPAMQK	1xOxidation [M23]	0.00477777	0	1	1	1	A0A0E3GQU2	0	2621.4	High	0	0.00248	2.53
	FALSE	High	EVKPEAVINVGIGNVSLPTNPAMQK		0.000219881	0	1	1	1	A0A0E3GQU2	0	2605.4	High	0	8.269e-05	2.19
	FALSE	High	GVQTTLLVAPLK		0.011018	0	1	1	1	A0A0E3GQU2	0	1239.77	High	0	0.006232	2.76
	FALSE	High	IGAVITDNPEYHER		2.89517e-05	0	1	1	2	A0A0E3GQU2	0	1613.79	High	0	8.833e-06	3.04
	FALSE	High	GFYDIPSGENNPGSTQFR		1.0923e-05	0	1	1	2	A0A0E3GQU2	0	1985.9	High	0	3.01e-06	2.78
	FALSE	High	ISFVGTPEDMMKVPELFVK	2xOxidation [M10; M11]	0.245232	0.00502356	1	1	1	A0A0E3GQU2	1	2199.11	High	0.003539	0.1989	0.71
FALSE	High	Master Protein	A0A0E3JQI4	Selenoprotein B, glycine/betaine/sarcosine/D-proline reductase family OS=Clostridium scatologenes OX=1548 GN=CSCA_3835 PE=4 SV=1	0	36.691	46	11	16	11	1	348	37.7	5.8	17.12	11
	Checked	Confidence	Sequence	Modifications	Qvality PEP	Qvality q-value	# Protein Groups	# Proteins	# PSMs	Master Protein Accessions	# Missed Cleavages	Theo. MH+ [Da]	Confidence (by Search Engine): Sequest HT	Percolator q-Value (by Search Engine): Sequest HT	Percolator PEP (by Search Engine): Sequest HT	XCorr (by Search Engine): Sequest HT
	FALSE	High	VLPVDVLR		0.0345522	0	1	1	1	A0A0E3JQI4	0	910.572	High	0	0.02212	1.78
	FALSE	High	YDIEGIENLTDETNETAHGGYDPTYANADSDR		0.00157453	0	1	1	1	A0A0E3JQI4	0	3546.51	High	0	0.0007299	1.83
	FALSE	High	VVHYINQFYGGVGGEEK		0.00211927	0	1	1	2	A0A0E3JQI4	0	1895.93	High	0	0.001013	1.8
	FALSE	High	EGFVGPGMGLNGLLK		0.0083963	0	1	1	1	A0A0E3JQI4	0	1488.79	High	0	0.004625	1.95
	FALSE	High	FGKYDIEGIENLTDETNETAHGGYDPTYANADSDR		0.000361471	0	1	1	2	A0A0E3JQI4	1	3878.69	High	0	0.0001436	1.76
	FALSE	High	KGDAEIVATVVCGDSYYNENEK	1xCarbamidomethyl [C12]	0.0141065	0	1	1	1	A0A0E3JQI4	1	2461.12	High	0	0.008184	1.48
	FALSE	High	KYNPDLFIAGPAFNAGR		0.0118491	0	1	1	2	A0A0E3JQI4	1	1850.95	High	0	0.006755	2.99
	FALSE	High	YYYSTVGNGTAVASSK		0.0760868	0	1	1	1	A0A0E3JQI4	0	1667.79	High	0	0.05336	0.89
	FALSE	High	GEEIGSPEEEHFIER		8.90109e-06	0	1	1	2	A0A0E3JQI4	0	1757.8	High	0	2.41e-06	3.76
	FALSE	High	AEVLDMIK		0.167345	0.00144743	1	1	1	A0A0E3JQI4	0	918.496	High	0.001346	0.1293	0.81
	FALSE	High	EGFVGPGMGLNGLLK	1xOxidation [M8]	0.17253	0.00191867	1	1	1	A0A0E3JQI4	0	1504.78	High	0.001346	0.1334	0.96
	FALSE	High	EIYIVETK		0.295129	0.00713079	1	1	1	A0A0E3JQI4	0	994.546	High	0.005328	0.2457	1.67
FALSE	High	Master Protein	A0A0E3M7N3	Fatty acid/phospholipid synthesis protein PlsX OS=Clostridium scatologenes OX=1548 GN=CSCA_3832 PE=4 SV=1	0	35.876	37	11	12	11	1	383	40.9	5.22	20.19	11
	Checked	Confidence	Sequence	Modifications	Qvality PEP	Qvality q-value	# Protein Groups	# Proteins	# PSMs	Master Protein Accessions	# Missed Cleavages	Theo. MH+ [Da]	Confidence (by Search Engine): Sequest HT	Percolator q-Value (by Search Engine): Sequest HT	Percolator PEP (by Search Engine): Sequest HT	XCorr (by Search Engine): Sequest HT
	FALSE	High	IGLTTFGSEHGIEEMIK		7.16754e-05	0	1	1	1	A0A0E3M7N3	0	1861.94	High	0	2.403e-05	2.21
	FALSE	High	IIAEVFNEIAEGIESGTFSK		0.00238202	0	1	1	2	A0A0E3M7N3	0	2154.1	High	0	0.001153	2.18
	FALSE	High	YGDFDVVLIGPK		0.000196565	0	1	1	1	A0A0E3M7N3	0	1322.7	High	0	7.328e-05	3.11
	FALSE	High	SKYGDFDVVLIGPK		0.00122814	0	1	1	1	A0A0E3M7N3	1	1537.83	High	0	0.0005527	1.82
	FALSE	High	SLMELQHGGYDIK	1xOxidation [M3]	0.00750886	0	1	1	1	A0A0E3M7N3	0	1506.73	High	0	0.004086	1.32
	FALSE	High	VDCDLEVVEAEDAEDGHKK	1xCarbamidomethyl [C3]	0.00237044	0	1	1	1	A0A0E3M7N3	1	2157.96	High	0	0.001141	2.03
	FALSE	High	ELILATTTGTTSTNR		0.00466297	0	1	1	1	A0A0E3M7N3	0	1578.83	High	0	0.002412	2
	FALSE	High	EPTVGILNVDGAR		0.000962609	0	1	1	1	A0A0E3M7N3	0	1340.72	High	0	0.0004219	2.23
	FALSE	High	AVGIKEPTVGILNVDGAR		6.34533e-05	0	1	1	1	A0A0E3M7N3	1	1809.02	High	0	2.108e-05	2.52
	FALSE	High	LANTAGLNNIIDK		0.00448498	0	1	1	1	A0A0E3M7N3	0	1356.75	High	0	0.002307	2.07
	FALSE	High	ASGAPLICEALR	1xCarbamidomethyl [C8]	0.113535	0.000973251	1	1	1	A0A0E3M7N3	0	1257.66	High	0.0006845	0.08341	1.39
FALSE	High	Master Protein	A0A0E3K2I5	Acyl-CoA dehydrogenase domain protein OS=Clostridium scatologenes OX=1548 GN=CSCA_3689 PE=3 SV=1	0	35.653	34	9	14	9	1	379	41.3	6.83	20.39	9
	Checked	Confidence	Sequence	Modifications	Qvality PEP	Qvality q-value	# Protein Groups	# Proteins	# PSMs	Master Protein Accessions	# Missed Cleavages	Theo. MH+ [Da]	Confidence (by Search Engine): Sequest HT	Percolator q-Value (by Search Engine): Sequest HT	Percolator PEP (by Search Engine): Sequest HT	XCorr (by Search Engine): Sequest HT
	FALSE	High	IGIAAQALGISEGALDEAIK		1.62103e-05	0	1	1	2	A0A0E3K2I5	0	1940.07	High	0	4.657e-06	2.33
	FALSE	High	ITEIYEGTSQVQK		0.000708161	0	1	1	1	A0A0E3K2I5	0	1495.76	High	0	0.000302	3.31
	FALSE	High	AVQLFGGYGYTK		0.00367381	0	1	1	1	A0A0E3K2I5	0	1303.67	High	0	0.001857	2.19
	FALSE	High	ASSTTELIFEDVKVPVENLIGK		0.000154056	0	1	1	2	A0A0E3K2I5	1	2389.29	High	0	5.588e-05	2.35
	FALSE	High	ASSTTELIFEDVK		0.058808	0	1	2	1	A0A0E3K2I5	0	1439.73	High	0	0.03995	1.03
	FALSE	High	GMPGFSFGK	1xOxidation [M2]	0.0121987	0	1	1	2	A0A0E3K2I5	0	943.434	High	0	0.006981	1.84
	FALSE	High	LFAADTAMEVTTK	1xOxidation [M8]	0.000916831	0	1	1	1	A0A0E3K2I5	0	1413.69	High	0	0.0004006	1.86
	FALSE	High	LFAADTAMEVTTK		0.000835762	0	1	1	1	A0A0E3K2I5	0	1397.7	High	0	0.0003625	2.73
	FALSE	High	GLPYTVDAAR		0.0202694	0	1	1	1	A0A0E3K2I5	0	1062.56	High	0	0.01226	1.46
	FALSE	High	VCATTSTILSAHTSLCASLIQQFGSEEQK	2xCarbamidomethyl [C2; C16]	0.325221	0.00928151	1	1	1	A0A0E3K2I5	0	3167.53	High	0.006841	0.2742	1.23
	FALSE	High	GMPGFSFGK		0.323977	0.00928151	1	1	1	A0A0E3K2I5	0	927.439	High	0.006841	0.273	0.87
FALSE	High	Master Protein	A0A0E3M8B7	5-methyltetrahydrofolate corrinoid iron-sulfur protein methyltransferase OS=Clostridium scatologenes OX=1548 GN=CSCA_4550 PE=4 SV=1	0	35.604	34	8	15	8	1	261	28.9	5.01	24.99	8
	Checked	Confidence	Sequence	Modifications	Qvality PEP	Qvality q-value	# Protein Groups	# Proteins	# PSMs	Master Protein Accessions	# Missed Cleavages	Theo. MH+ [Da]	Confidence (by Search Engine): Sequest HT	Percolator q-Value (by Search Engine): Sequest HT	Percolator PEP (by Search Engine): Sequest HT	XCorr (by Search Engine): Sequest HT
	FALSE	High	MAYCTEMLER	1xCarbamidomethyl [C4]; 2xOxidation [M1; M7]	0.011678	0	1	1	1	A0A0E3M8B7	0	1335.54	High	0	0.006659	2.09
	FALSE	High	MAYCTEMLER	1xCarbamidomethyl [C4]; 1xOxidation [M1]	0.00086476	0	1	1	1	A0A0E3M8B7	0	1319.54	High	0	0.0003766	2.11
	FALSE	High	MAYCTEMLER	1xCarbamidomethyl [C4]	0.0464269	0	1	1	1	A0A0E3M8B7	0	1303.55	High	0	0.03082	1.49
	FALSE	High	WGVQLLQK		0.0693071	0	1	1	2	A0A0E3M8B7	0	971.567	High	0.0006845	0.07426	2.17
	FALSE	High	TCCGLSNVSNGAPK	2xCarbamidomethyl [C2; C3]	0.000563204	0	1	1	1	A0A0E3M8B7	0	1464.66	High	0	0.0002334	2.07
	FALSE	High	EFDNVPLALDTTNK		0.00365597	0	1	1	1	A0A0E3M8B7	0	1576.79	High	0	0.001841	2.27
	FALSE	High	EFDNVPLALDTTNKK		0.00325289	0	1	1	3	A0A0E3M8B7	1	1704.88	High	0	0.006769	2.49
	FALSE	High	AIEERNPEQILKR		0.011018	0	1	1	1	A0A0E3M8B7	2	1595.89	High	0	0.006244	1.65
	FALSE	High	IENIDLAAEYEAMCIALCAK	2xCarbamidomethyl [C14; C18]; 1xOxidation [M13]	0.024815	0	1	1	1	A0A0E3M8B7	0	2314.08	High	0	0.01537	1.46
	FALSE	High	IENIDLAAEYEAMCIALCAK	2xCarbamidomethyl [C14; C18]	7.89702e-07	0	1	1	2	A0A0E3M8B7	0	2298.08	High	0	1.658e-07	3.93
	FALSE	High	MDKFIVIGER		0.0937063	0.000516017	1	1	1	A0A0E3M8B7	1	1207.65	High	0.000363	0.06744	1.12
FALSE	High	Master Protein	A0A0E3MA38	Pyruvate carboxylase OS=Clostridium scatologenes OX=1548 GN=CSCA_4563 PE=4 SV=1	0	35.409	17	12	14	12	1	1145	127	6.21	15.37	12
	Checked	Confidence	Sequence	Modifications	Qvality PEP	Qvality q-value	# Protein Groups	# Proteins	# PSMs	Master Protein Accessions	# Missed Cleavages	Theo. MH+ [Da]	Confidence (by Search Engine): Sequest HT	Percolator q-Value (by Search Engine): Sequest HT	Percolator PEP (by Search Engine): Sequest HT	XCorr (by Search Engine): Sequest HT
	FALSE	High	NAGVATIPGVQKPIESEEDAVEFAR		1.86207e-06	0	1	1	2	A0A0E3MA38	0	2627.33	High	0	4.29e-07	3.13
	FALSE	High	MGSDIFFHGLR	1xOxidation [M1]	0.0164685	0	1	1	1	A0A0E3MA38	0	1295.62	High	0	0.009748	1.65
	FALSE	High	IVLDEKDLIESYK		0.00112502	0	1	1	1	A0A0E3MA38	1	1564.85	High	0	0.0005024	1.9
	FALSE	High	QVEAGQLLIR		0.0128043	0	1	1	1	A0A0E3MA38	0	1126.66	High	0	0.007388	1.73
	FALSE	High	ITTEDPSNNFAPDTGK		0.00911867	0	1	1	1	A0A0E3MA38	0	1706.79	High	0	0.005077	1.42
	FALSE	High	VIEFTPAIALSEEKR		0.0112884	0	1	1	1	A0A0E3MA38	1	1702.94	High	0	0.006407	1.63
	FALSE	High	EVGIASQDDIKPR		9.95695e-06	0	1	1	1	A0A0E3MA38	0	1427.75	High	0	2.721e-06	3.33
	FALSE	High	ESAQSGIDVFR		0.00446321	0	1	1	1	A0A0E3MA38	0	1208.59	High	0	0.002305	1.92
	FALSE	High	CDTNFIANHPELFDISSSPDEELR	1xCarbamidomethyl [C1]	0.00473152	0	1	1	1	A0A0E3MA38	0	2806.26	High	0	0.002448	1.17
	FALSE	High	IESVGESIAMADPDNEKEIGASIPGNIVK	1xOxidation [M10]	0.00827487	0	1	1	1	A0A0E3MA38	1	2999.49	High	0	0.004547	1.61
	FALSE	High	IESVGESIAMADPDNEKEIGASIPGNIVK		0.141523	0.000973251	1	1	1	A0A0E3MA38	1	2983.49	High	0.0006845	0.1071	0.85
	FALSE	High	NDITPETILDK		0.184111	0.00236205	1	1	1	A0A0E3MA38	0	1258.65	High	0.001661	0.144	1.71
	FALSE	High	GVDAIHPGYGFLSENAEFAR		0.208399	0.00370203	1	1	1	A0A0E3MA38	0	2150.03	High	0.002606	0.1651	0.75
FALSE	High	Master Protein	A0A0E3JMU1	Putative transcriptional regulator, GntR family OS=Clostridium scatologenes OX=1548 GN=CSCA_1367 PE=4 SV=1	0	34.93	46	11	16	11	1	394	44.4	6.02	12.31	11
	Checked	Confidence	Sequence	Modifications	Qvality PEP	Qvality q-value	# Protein Groups	# Proteins	# PSMs	Master Protein Accessions	# Missed Cleavages	Theo. MH+ [Da]	Confidence (by Search Engine): Sequest HT	Percolator q-Value (by Search Engine): Sequest HT	Percolator PEP (by Search Engine): Sequest HT	XCorr (by Search Engine): Sequest HT
	FALSE	High	QGADLQCSTLDQR	1xCarbamidomethyl [C7]	6.70929e-06	0	1	1	1	A0A0E3JMU1	0	1491.69	High	0	1.766e-06	3.23
	FALSE	High	LGWICAAPEILEK	1xCarbamidomethyl [C5]	0.000934875	0	1	1	1	A0A0E3JMU1	0	1499.79	High	0	0.0004095	2.29
	FALSE	High	LKEGLDAAEILK		0.00139399	0	1	1	2	A0A0E3JMU1	1	1299.75	High	0	0.0006378	2.52
	FALSE	High	LTEMPEIISFAGGLPAPELFPVK	1xOxidation [M4]	0.0343874	0	1	1	2	A0A0E3JMU1	0	2472.31	High	0.001346	0.1302	1.5
	FALSE	High	LTEMPEIISFAGGLPAPELFPVK		0.0171178	0	1	1	1	A0A0E3JMU1	0	2456.31	High	0	0.01014	1.08
	FALSE	High	VTVTADNIAMTTGSQQGIEFSAK		0.00177843	0	1	1	2	A0A0E3JMU1	0	2369.17	High	0	0.000831	0.97
	FALSE	High	VTVTADNIAMTTGSQQGIEFSAK	1xOxidation [M10]	3.58762e-05	0	1	1	1	A0A0E3JMU1	0	2385.16	High	0	1.118e-05	2.12
	FALSE	High	TLMLESLDKYFPK	1xOxidation [M3]	0.0432337	0	1	1	1	A0A0E3JMU1	1	1600.83	High	0	0.02842	1.16
	FALSE	High	EGLDAAEILK		0.0334144	0	1	1	1	A0A0E3JMU1	0	1058.57	High	0	0.02133	2.15
	FALSE	High	IFVNEGDVIICESPSYLGAINAFK	1xCarbamidomethyl [C11]	0.0293593	0	1	1	1	A0A0E3JMU1	0	2656.33	High	0	0.01844	1.06
	FALSE	High	ENVAYVPGGSFFPNGGHPNYFR		0.140268	0.000973251	1	1	1	A0A0E3JMU1	0	2426.13	High	0.0006845	0.1056	0.98
	FALSE	High	FVEIPMDEHGMIIEDLEK	2xOxidation [M6; M11]	0.126542	0.000973251	1	1	1	A0A0E3JMU1	0	2177.01	High	0.0006845	0.09438	0.92
	FALSE	High	MIYTIPDFQNPTGITMPDDR	2xOxidation [M1; M16]	0.261784	0.00589531	1	1	1	A0A0E3JMU1	0	2357.08	High	0.004155	0.2141	0.4
FALSE	High	Master Protein	A0A0E3MA50	Inosine-5'-monophosphate dehydrogenase OS=Clostridium scatologenes OX=1548 GN=guaB PE=3 SV=1	0	34.381	34	12	14	12	1	484	52.1	6.38	17.82	12
	Checked	Confidence	Sequence	Modifications	Qvality PEP	Qvality q-value	# Protein Groups	# Proteins	# PSMs	Master Protein Accessions	# Missed Cleavages	Theo. MH+ [Da]	Confidence (by Search Engine): Sequest HT	Percolator q-Value (by Search Engine): Sequest HT	Percolator PEP (by Search Engine): Sequest HT	XCorr (by Search Engine): Sequest HT
	FALSE	High	QAYTFDDVLLVPNKSEVLPR		9.85483e-08	0	1	1	1	A0A0E3MA50	1	2304.22	High	0	1.67e-08	3.8
	FALSE	High	NMSIEEQAMEVDR	2xOxidation [M2; M9]	0.00487164	0	1	1	1	A0A0E3MA50	0	1583.67	High	0	0.00253	1.48
	FALSE	High	ISGVPITVDGK		0.00609286	0	1	1	1	A0A0E3MA50	0	1085.62	High	0	0.003242	2.36
	FALSE	High	YGVPIIADGGIK		0.0156911	0	1	1	1	A0A0E3MA50	0	1202.68	High	0	0.009218	1.56
	FALSE	High	VVSGVGVPQLTAVMDCAEEAK	1xCarbamidomethyl [C16]	0.0215806	0	1	1	1	A0A0E3MA50	0	2160.07	High	0	0.01312	0.95
	FALSE	High	TLVELDENATFVVQTSAGLR		0.000560467	0	1	1	1	A0A0E3MA50	0	2163.13	High	0	0.0002325	1.51
	FALSE	High	DIVFETEYSR		0.0334144	0	1	1	1	A0A0E3MA50	0	1258.6	High	0	0.02139	2.01
	FALSE	High	EVSLTTNLTK		0.0204658	0	1	1	2	A0A0E3MA50	0	1105.61	High	0	0.01237	2.32
	FALSE	High	ENYPDLQVIAGNVATAEATR		0.00127075	0	1	1	2	A0A0E3MA50	0	2132.06	High	0	0.0005731	1.76
	FALSE	High	ENLITAPEDTTIEQAK		0.000351054	0	1	1	1	A0A0E3MA50	0	1772.89	High	0	0.000139	1.92
	FALSE	High	DLILAGADCVK	1xCarbamidomethyl [C9]	0.103651	0.000973251	1	1	1	A0A0E3MA50	0	1174.61	High	0.0006845	0.0755	1.88
	FALSE	High	QAYTFDDVLLVPNK		0.21921	0.00370203	1	1	1	A0A0E3MA50	0	1622.84	High	0.002606	0.1754	1.14
FALSE	High	Master Protein	A0A0E3K479	Orotate phosphoribosyltransferase OS=Clostridium scatologenes OX=1548 GN=pyrE PE=3 SV=1	0	33.473	42	7	13	7	1	193	21.3	8.02	26.53	7
	Checked	Confidence	Sequence	Modifications	Qvality PEP	Qvality q-value	# Protein Groups	# Proteins	# PSMs	Master Protein Accessions	# Missed Cleavages	Theo. MH+ [Da]	Confidence (by Search Engine): Sequest HT	Percolator q-Value (by Search Engine): Sequest HT	Percolator PEP (by Search Engine): Sequest HT	XCorr (by Search Engine): Sequest HT
	FALSE	High	RAEGVEVDYPLYSAVK		4.19314e-05	0	1	1	4	A0A0E3K479	1	1795.92	High	0	1.331e-05	4.28
	FALSE	High	EVGALLEGHFLLSSGK		2.12395e-06	0	1	1	3	A0A0E3K479	0	1656.9	High	0	4.949e-07	3.73
	FALSE	High	ELGGEVVGIICIVDR	1xCarbamidomethyl [C11]	2.46504e-05	0	1	1	1	A0A0E3K479	0	1628.87	High	0	7.402e-06	3.39
	FALSE	High	AIISEDVITTGK		0.00990285	0	1	1	2	A0A0E3K479	0	1246.69	High	0	0.006128	1.85
	FALSE	High	AEGVEVDYPLYSAVK		0.00021669	0	1	1	1	A0A0E3K479	0	1639.82	High	0	8.172e-05	2.96
	FALSE	High	SFLEVANIIK		0.147295	0.000973251	1	1	1	A0A0E3K479	0	1133.66	High	0.0006845	0.1118	2.21
	FALSE	High	MENTDKMVIDTLK	2xOxidation [M1; M7]	0.247254	0.00502356	1	1	1	A0A0E3K479	1	1569.75	High	0.003539	0.2008	1.1
FALSE	High	Master Protein	A0A0E3K3S7	50S ribosomal protein L4 OS=Clostridium scatologenes OX=1548 GN=rplD PE=3 SV=1	0	32.67	32	5	8	5	1	206	22.8	9.83	24.6	5
	Checked	Confidence	Sequence	Modifications	Qvality PEP	Qvality q-value	# Protein Groups	# Proteins	# PSMs	Master Protein Accessions	# Missed Cleavages	Theo. MH+ [Da]	Confidence (by Search Engine): Sequest HT	Percolator q-Value (by Search Engine): Sequest HT	Percolator PEP (by Search Engine): Sequest HT	XCorr (by Search Engine): Sequest HT
	FALSE	High	NIQGVEILPVNNLNVYDLLK		0.000187215	0	1	1	2	A0A0E3K3S7	0	2268.26	High	0	0.0001226	3.63
	FALSE	High	SEVSGGGIKPWR		4.9248e-05	0	1	1	2	A0A0E3K3S7	0	1272.67	High	0	1.589e-05	3.1
	FALSE	High	VNDEQIVVLENLELETPK		0.00183117	0	1	1	1	A0A0E3K3S7	0	2082.1	High	0	0.0008585	4.04
	FALSE	High	TLIVTSESNENAYK		0.00256251	0	1	1	1	A0A0E3K3S7	0	1568.78	High	0	0.001246	1.75
	FALSE	High	KTLIVTSESNENAYK		7.02528e-07	0	1	1	2	A0A0E3K3S7	1	1696.88	High	0	1.462e-07	3.41
FALSE	High	Master Protein	A0A0E3JMT7	Pyruvate ferredoxin/flavodoxin oxidoreductase OS=Clostridium scatologenes OX=1548 GN=CSCA_1342 PE=4 SV=1	0	31.917	45	6	12	6	1	176	18.9	5.36	16.03	6
	Checked	Confidence	Sequence	Modifications	Qvality PEP	Qvality q-value	# Protein Groups	# Proteins	# PSMs	Master Protein Accessions	# Missed Cleavages	Theo. MH+ [Da]	Confidence (by Search Engine): Sequest HT	Percolator q-Value (by Search Engine): Sequest HT	Percolator PEP (by Search Engine): Sequest HT	XCorr (by Search Engine): Sequest HT
	FALSE	High	VISIPAQTIAEEIGSKK		6.66224e-05	0	1	2	2	A0A0E3JMT7	1	1784.02	High	0	2.216e-05	3.05
	FALSE	High	VISIPAQTIAEEIGSK		0.000170658	0	1	2	2	A0A0E3JMT7	0	1655.92	High	0	6.261e-05	2.6
	FALSE	High	ETGIVSIEALLESLK		0.00080381	0	1	2	1	A0A0E3JMT7	0	1601.9	High	0	0.000347	2.35
	FALSE	High	ADTIVVMNRPSLEK	1xOxidation [M7]	0.0295005	0	1	2	1	A0A0E3JMT7	0	1588.84	High	0	0.01853	1.24
	FALSE	High	ADTIVVMNRPSLEK		0.032938	0	1	2	2	A0A0E3JMT7	0	1572.84	High	0	0.02102	1.5
	FALSE	High	IANMILLGALVK	1xOxidation [M4]	0.000359713	0	1	2	1	A0A0E3JMT7	0	1271.78	High	0	0.0001423	2.63
	FALSE	High	GGTANCSVILTDEAIGSPIVTK	1xCarbamidomethyl [C6]	0.0121987	0	1	2	2	A0A0E3JMT7	0	2203.13	High	0	0.006997	1.55
	FALSE	High	IANMILLGALVK		0.232406	0.00461105	1	2	1	A0A0E3JMT7	0	1255.78	High	0.003246	0.1872	3.37
FALSE	High	Master Protein	A0A0E3K2R4	ATP synthase subunit alpha OS=Clostridium scatologenes OX=1548 GN=atpA PE=3 SV=1	0	31.271	22	10	15	10	1	504	55.2	6.2	20.16	10
	Checked	Confidence	Sequence	Modifications	Qvality PEP	Qvality q-value	# Protein Groups	# Proteins	# PSMs	Master Protein Accessions	# Missed Cleavages	Theo. MH+ [Da]	Confidence (by Search Engine): Sequest HT	Percolator q-Value (by Search Engine): Sequest HT	Percolator PEP (by Search Engine): Sequest HT	XCorr (by Search Engine): Sequest HT
	FALSE	High	LSSAIEEFKK		0.0475413	0	1	1	1	A0A0E3K2R4	1	1151.63	High	0	0.03157	1.81
	FALSE	High	VVNSLGQPIDGKGPIK		0.000541671	0	1	1	2	A0A0E3K2R4	1	1621.93	High	0	0.0002237	2.29
	FALSE	High	TAIATDTIINQK		0.00088178	0	1	1	2	A0A0E3K2R4	0	1288.71	High	0	0.002892	3.2
	FALSE	High	ELAAFAQFGSDLDGESKR		0.000886087	0	1	1	2	A0A0E3K2R4	1	1940.93	High	0	0.0003858	2.37
	FALSE	High	DVLIIYDDLSK		0.00803724	0	1	1	1	A0A0E3K2R4	0	1293.69	High	0	0.004404	2.08
	FALSE	High	KIETVDSGTIIQIGDGIAR		0.00126457	0	1	1	2	A0A0E3K2R4	1	1986.09	High	0	0.0005712	2.86
	FALSE	High	IETVDSGTIIQIGDGIAR		0.000286076	0	1	1	1	A0A0E3K2R4	0	1857.99	High	0	0.0001109	1.39
	FALSE	High	LMDIEVESIK	1xOxidation [M2]	0.105562	0.000973251	1	1	1	A0A0E3K2R4	0	1192.61	High	0.0006845	0.07692	1.29
	FALSE	High	AIDSFIPIGK		0.118261	0.000973251	1	1	1	A0A0E3K2R4	0	1060.6	High	0.0006845	0.08719	2.02
	FALSE	High	LDLAQYR		0.17178	0.00191867	1	1	1	A0A0E3K2R4	0	878.473	High	0.001346	0.1329	1.3
	FALSE	High	LMDIEVESIK		0.229525	0.00370203	1	1	1	A0A0E3K2R4	0	1176.62	High	0.002606	0.1844	0.98
FALSE	High	Master Protein	A0A0E3JP69	L-methionine gamma-lyase OS=Clostridium scatologenes OX=1548 GN=CSCA_2942 PE=3 SV=1	0	31.115	27	8	13	8	1	400	43.1	6.04	22.99	8
	Checked	Confidence	Sequence	Modifications	Qvality PEP	Qvality q-value	# Protein Groups	# Proteins	# PSMs	Master Protein Accessions	# Missed Cleavages	Theo. MH+ [Da]	Confidence (by Search Engine): Sequest HT	Percolator q-Value (by Search Engine): Sequest HT	Percolator PEP (by Search Engine): Sequest HT	XCorr (by Search Engine): Sequest HT
	FALSE	High	LSVGLEDAEDIISDLK		7.34029e-07	0	1	1	1	A0A0E3JP69	0	1716.89	High	0	1.53e-07	3.96
	FALSE	High	VYYPGLESFEYNGLAK		0.00292252	0	1	1	2	A0A0E3JP69	0	1849.9	High	0	0.001441	2.19
	FALSE	High	VVYLETPANPTLK		0.0121397	0	1	1	2	A0A0E3JP69	0	1444.8	High	0	0.006955	1.95
	FALSE	High	FAGEENGYIYSR		8.25567e-05	0	1	1	1	A0A0E3JP69	0	1405.64	High	0	2.808e-05	2.17
	FALSE	High	FGVDVTFVDATNIEDIKK		0.000426611	0	1	1	2	A0A0E3JP69	1	2011.04	High	0	0.0001726	3.08
	FALSE	High	GGVAEGALVMNSLK	1xOxidation [M10]	0.032938	0	1	1	2	A0A0E3JP69	0	1361.71	High	0	0.02104	1.8
	FALSE	High	GGVAEGALVMNSLK		0.00049377	0	1	1	1	A0A0E3JP69	0	1345.71	High	0	0.0002024	1.78
	FALSE	High	FLEAHPAISK		0.00795955	0	1	1	1	A0A0E3JP69	0	1112.61	High	0	0.004351	2.66
	FALSE	High	QALDLIVK		0.263913	0.00630773	1	1	1	A0A0E3JP69	0	899.556	High	0.004443	0.2166	1.64
FALSE	High	Master Protein	A0A0E3JQP5	Proline racemase OS=Clostridium scatologenes OX=1548 GN=CSCA_3979 PE=3 SV=1	0	29.396	27	7	11	7	1	335	36.1	5.26	14.29	7
	Checked	Confidence	Sequence	Modifications	Qvality PEP	Qvality q-value	# Protein Groups	# Proteins	# PSMs	Master Protein Accessions	# Missed Cleavages	Theo. MH+ [Da]	Confidence (by Search Engine): Sequest HT	Percolator q-Value (by Search Engine): Sequest HT	Percolator PEP (by Search Engine): Sequest HT	XCorr (by Search Engine): Sequest HT
	FALSE	High	SEDADVQNVVVFGQGQVDR		0.000513399	0	1	1	1	A0A0E3JQP5	0	2061.98	High	0	0.0002113	1.85
	FALSE	High	IIHAVNEQVEIQHPILK		0.0134398	0	1	1	3	A0A0E3JQP5	0	1981.12	High	0	0.02706	2.32
	FALSE	High	VINTVESHTMGEPTR	1xOxidation [M10]	3.94422e-06	0	1	1	2	A0A0E3JQP5	0	1686.81	High	0	9.784e-07	2.99
	FALSE	High	VINTVESHTMGEPTR		1.47766e-05	0	1	1	1	A0A0E3JQP5	0	1670.82	High	0	4.219e-06	3.06
	FALSE	High	TVDLCEFYAPAKSEDADVQNVVVFGQGQVDR	1xCarbamidomethyl [C5]	0.0143823	0	1	1	1	A0A0E3JQP5	1	3456.64	High	0	0.008383	1.44
	FALSE	High	TVDLCEFYAPAK	1xCarbamidomethyl [C5]	0.00668234	0	1	1	1	A0A0E3JQP5	0	1413.67	High	0	0.003599	2.04
	FALSE	High	ASDVGIDLIPK		0.221057	0.00370203	1	1	1	A0A0E3JQP5	0	1127.63	High	0.002606	0.1764	1.24
	FALSE	High	GEIEVGGQIVNESIICTK	1xCarbamidomethyl [C16]	0.262847	0.00589531	1	1	1	A0A0E3JQP5	0	1945.99	High	0.004443	0.215	0.49
FALSE	High	Master Protein	A0A0E3JR43	30S ribosomal protein S3 OS=Clostridium scatologenes OX=1548 GN=rpsC PE=3 SV=1	0	29.259	35	6	9	6	1	223	24.5	9.86	16.87	6
	Checked	Confidence	Sequence	Modifications	Qvality PEP	Qvality q-value	# Protein Groups	# Proteins	# PSMs	Master Protein Accessions	# Missed Cleavages	Theo. MH+ [Da]	Confidence (by Search Engine): Sequest HT	Percolator q-Value (by Search Engine): Sequest HT	Percolator PEP (by Search Engine): Sequest HT	XCorr (by Search Engine): Sequest HT
	FALSE	High	NFADNLVEDNKIR		0.000648693	0	1	1	1	A0A0E3JR43	1	1547.78	High	0	0.0002733	1.73
	FALSE	High	IVTDKNILINIVEVK		6.88964e-07	0	1	1	2	A0A0E3JR43	1	1711.04	High	0	1.429e-07	3.81
	FALSE	High	SAEGDAQLMAESIAQQLEKR	1xOxidation [M9]	0.00109261	0	1	1	1	A0A0E3JR43	1	2191.07	High	0	0.0004851	1.63
	FALSE	High	TEQYHEGTIPLQTLR		0.000608874	0	1	1	2	A0A0E3JR43	0	1785.91	High	0	0.0002548	2.72
	FALSE	High	ADIDYGFAEADTTYGK		7.46867e-06	0	1	1	2	A0A0E3JR43	0	1736.76	High	0	1.982e-06	3.09
	FALSE	High	SAEGDAQLMAESIAQQLEK		0.16088	0.00144743	1	1	1	A0A0E3JR43	0	2018.97	High	0.001016	0.1235	0.9
FALSE	High	Master Protein	A0A0E3GRR4	Formiminotransferase-cyclodeaminase OS=Clostridium scatologenes OX=1548 GN=CSCA_3651 PE=4 SV=1	0	28.776	46	7	9	7	1	212	23.7	5.41	19.15	7
	Checked	Confidence	Sequence	Modifications	Qvality PEP	Qvality q-value	# Protein Groups	# Proteins	# PSMs	Master Protein Accessions	# Missed Cleavages	Theo. MH+ [Da]	Confidence (by Search Engine): Sequest HT	Percolator q-Value (by Search Engine): Sequest HT	Percolator PEP (by Search Engine): Sequest HT	XCorr (by Search Engine): Sequest HT
	FALSE	High	NALSDAGVAASLTETAVEGAILNVK		8.74809e-07	0	1	1	2	A0A0E3GRR4	0	2414.28	High	0	1.861e-07	3.85
	FALSE	High	QSLEIPLEVANK		0.000877494	0	1	1	2	A0A0E3GRR4	0	1340.74	High	0	0.01138	2.31
	FALSE	High	INIMGLKDESYKNELR	1xOxidation [M4]	7.28887e-06	0	1	1	1	A0A0E3GRR4	2	1939	High	0	1.931e-06	2.92
	FALSE	High	VGILKDEFLELMER	1xOxidation [M12]	0.0596444	0	1	1	1	A0A0E3GRR4	1	1707.9	High	0	0.04055	0.87
	FALSE	High	DTNAFLSLMK		0.00761909	0	1	1	1	A0A0E3GRR4	0	1139.58	High	0	0.00416	2.5
	FALSE	High	EYMEYEDKLQK	1xOxidation [M3]	0.00843717	0	1	1	1	A0A0E3GRR4	1	1491.67	High	0	0.004657	2.12
	FALSE	High	DFVDELASK		0.0661371	0	1	1	1	A0A0E3GRR4	0	1023.5	High	0	0.0456	1.22
FALSE	High	Master Protein	A0A0E3K1X6	Aldehyde oxidase and xanthine dehydrogenase molybdopterin binding OS=Clostridium scatologenes OX=1548 GN=CSCA_3243 PE=3 SV=1	0	28.415	11	8	10	8	1	909	98.4	6.05	16.5	8
	Checked	Confidence	Sequence	Modifications	Qvality PEP	Qvality q-value	# Protein Groups	# Proteins	# PSMs	Master Protein Accessions	# Missed Cleavages	Theo. MH+ [Da]	Confidence (by Search Engine): Sequest HT	Percolator q-Value (by Search Engine): Sequest HT	Percolator PEP (by Search Engine): Sequest HT	XCorr (by Search Engine): Sequest HT
	FALSE	High	IVQNPTGGTFGYK		0.0520174	0	1	1	1	A0A0E3K1X6	0	1381.71	High	0	0.03482	1.68
	FALSE	High	LTLAADVGTIVNK		0.000143196	0	1	1	1	A0A0E3K1X6	0	1314.76	High	0	5.176e-05	2.86
	FALSE	High	VLAALEELKK		0.0412247	0	1	1	1	A0A0E3K1X6	1	1113.69	High	0	0.027	1.63
	FALSE	High	TIIADPETSLADVLRK		0.00966549	0	1	1	1	A0A0E3K1X6	1	1741.97	High	0	0.005405	1.39
	FALSE	High	TIIADPETSLADVLR		0.000259508	0	1	1	1	A0A0E3K1X6	0	1613.87	High	0	9.965e-05	3.35
	FALSE	High	KGECGACSVILDGK	2xCarbamidomethyl [C4; C7]	0.00140079	0	1	1	2	A0A0E3K1X6	1	1493.71	High	0	0.0006396	2.1
	FALSE	High	HTTLTGCGIPQVK	1xCarbamidomethyl [C7]	0.00736435	0	1	1	1	A0A0E3K1X6	0	1411.74	High	0	0.004006	2.11
	FALSE	High	GESLLGSDAIRPSALAK		0.000151082	0	1	1	2	A0A0E3K1X6	0	1684.92	High	0	5.474e-05	2.77
FALSE	High	Master Protein	A0A0E3GQU4	Pyruvate, phosphate dikinase OS=Clostridium scatologenes OX=1548 GN=CSCA_2051 PE=3 SV=1	0	28.402	18	12	15	8	1	879	98.2	5.33	15.69	12
	Checked	Confidence	Sequence	Modifications	Qvality PEP	Qvality q-value	# Protein Groups	# Proteins	# PSMs	Master Protein Accessions	# Missed Cleavages	Theo. MH+ [Da]	Confidence (by Search Engine): Sequest HT	Percolator q-Value (by Search Engine): Sequest HT	Percolator PEP (by Search Engine): Sequest HT	XCorr (by Search Engine): Sequest HT
	FALSE	High	IYEFDPFQK		0.0205648	0	2	2	1	A0A0E3GQU4; A0A0E3JQ16	0	1186.58	High	0	0.01245	1.62
	FALSE	High	YLVGTMIEIPR	1xOxidation [M6]	0.00603391	0	2	2	1	A0A0E3GQU4; A0A0E3JQ16	0	1307.7	High	0	0.003212	2.08
	FALSE	High	YLVGTMIEIPR		0.00446321	0	2	2	1	A0A0E3GQU4; A0A0E3JQ16	0	1291.71	High	0	0.002298	2.7
	FALSE	High	AIIEAAIDVK		0.0753815	0	1	1	1	A0A0E3GQU4	0	1042.61	High	0	0.05278	1.33
	FALSE	High	FGSVDNPLLVSVR		3.82228e-05	0	1	1	2	A0A0E3GQU4	0	1402.77	High	0	1.202e-05	3.22
	FALSE	High	AVFGEYLINAQGEDVVAGIR		7.67366e-05	0	1	1	1	A0A0E3GQU4	0	2121.1	High	0	2.588e-05	2.18
	FALSE	High	KFEDILDEVK		0.023649	0	1	1	1	A0A0E3GQU4	1	1235.65	High	0	0.01455	2
	FALSE	High	IAVDLVAEGLVTKK		0.019882	0	1	1	1	A0A0E3GQU4	1	1455.88	High	0	0.01197	1.28
	FALSE	High	FIQMFSDVVMGIEK	1xOxidation [M10]	0.0387483	0	2	2	1	A0A0E3GQU4; A0A0E3JQ16	0	1659.81	High	0	0.02517	1.18
	FALSE	High	FLGDYYDKK		0.070946	0	2	2	1	A0A0E3GQU4; A0A0E3JQ16	1	1148.56	High	0	0.04932	1.59
	FALSE	High	FIQMFSDVVMGIEK	2xOxidation [M4; M10]	0.0924215	0.000516017	2	2	1	A0A0E3GQU4; A0A0E3JQ16	0	1675.81	High	0.000363	0.06627	0.93
	FALSE	High	VSMPGMMDTILNLGLNDETVEGLSK	3xOxidation [M3; M6; M7]	0.125408	0.000973251	1	1	1	A0A0E3GQU4	0	2712.28	High	0.0006845	0.09319	1.16
	FALSE	High	KFGSVDNPLLVSVR		0.142154	0.000973251	1	1	1	A0A0E3GQU4	1	1530.86	High	0.0006845	0.1073	1.64
	FALSE	High	NLGMPVPEGFTLSTEACTK	1xCarbamidomethyl [C17]; 1xOxidation [M4]	0.228571	0.00370203	1	1	1	A0A0E3GQU4	0	2067.97	High	0.002606	0.1835	1.06
FALSE	High	Master Protein	A0A0E3K372	Uracil phosphoribosyltransferase OS=Clostridium scatologenes OX=1548 GN=upp PE=3 SV=1	0	28.038	50	8	11	8	1	209	22.9	7.8	13.29	8
	Checked	Confidence	Sequence	Modifications	Qvality PEP	Qvality q-value	# Protein Groups	# Proteins	# PSMs	Master Protein Accessions	# Missed Cleavages	Theo. MH+ [Da]	Confidence (by Search Engine): Sequest HT	Percolator q-Value (by Search Engine): Sequest HT	Percolator PEP (by Search Engine): Sequest HT	XCorr (by Search Engine): Sequest HT
	FALSE	High	LNENGYIVPGLGDAGDR		0.0159976	0	1	1	1	A0A0E3K372	0	1759.86	High	0	0.009447	1.35
	FALSE	High	LMCLIAAPEGVK	1xCarbamidomethyl [C3]	0.0026773	0	1	1	1	A0A0E3K372	0	1301.7	High	0	0.00131	2.25
	FALSE	High	LPQDIGDREVIVTDPMLATGGSAVDAITLLK	1xOxidation [M16]	1.61134e-09	0	1	1	1	A0A0E3K372	1	3224.71	High	0	1.786e-10	4.64
	FALSE	High	LPQDIGDREVIVTDPMLATGGSAVDAITLLK		0.00247664	0	1	1	1	A0A0E3K372	1	3208.71	High	0	0.001198	2.4
	FALSE	High	VAIVPILR		0.035728	0	1	1	2	A0A0E3K372	0	880.598	High	0.0006845	0.09913	1.66
	FALSE	High	DLQLEEVEIETPICK	1xCarbamidomethyl [C14]	0.0213736	0	1	1	1	A0A0E3K372	0	1815.9	High	0	0.01297	1.2
	FALSE	High	EVIVTDPMLATGGSAVDAITLLK		0.000199461	0	1	1	1	A0A0E3K372	0	2314.26	High	0	7.432e-05	2.34
	FALSE	High	TLKPVEYFCK	1xCarbamidomethyl [C9]	0.114052	0.000973251	1	1	1	A0A0E3K372	0	1284.67	High	0.0006845	0.08393	1.28
	FALSE	High	AGLGMVDGMLK	1xOxidation [M9]	0.149266	0.000973251	1	1	1	A0A0E3K372	0	1107.55	High	0.0006845	0.1136	1.06
	FALSE	High	AGLGMVDGMLK	2xOxidation [M5; M9]	0.206641	0.00329313	1	1	1	A0A0E3K372	0	1123.55	High	0.002314	0.1637	0.64
FALSE	High	Master Protein	A0A0E3JZI5	Homoserine dehydrogenase OS=Clostridium scatologenes OX=1548 GN=CSCA_1208 PE=3 SV=1	0	27.711	24	7	9	7	1	427	46.7	5.34	14.77	7
	Checked	Confidence	Sequence	Modifications	Qvality PEP	Qvality q-value	# Protein Groups	# Proteins	# PSMs	Master Protein Accessions	# Missed Cleavages	Theo. MH+ [Da]	Confidence (by Search Engine): Sequest HT	Percolator q-Value (by Search Engine): Sequest HT	Percolator PEP (by Search Engine): Sequest HT	XCorr (by Search Engine): Sequest HT
	FALSE	High	IVVEVIGGLEPAK		0.000113327	0	1	1	1	A0A0E3JZI5	0	1323.79	High	0	3.985e-05	3.05
	FALSE	High	SLEIVDKIK		0.0512844	0	1	1	1	A0A0E3JZI5	1	1044.63	High	0	0.0343	1.78
	FALSE	High	AGYDIEIAK		0.0195019	0	1	1	1	A0A0E3JZI5	0	979.509	High	0	0.01177	1.59
	FALSE	High	GVDVPGEILTTDADEIFNDDSIK		9.27498e-07	0	1	1	2	A0A0E3JZI5	0	2463.18	High	0	1.981e-07	3.55
	FALSE	High	IALLGLGNVGK		0.0558366	0	1	1	2	A0A0E3JZI5	0	1054.66	High	0.001016	0.1256	1.48
	FALSE	High	GAGELPTGSAVVGDIISVLR		2.04829e-05	0	1	1	1	A0A0E3JZI5	0	1911.05	High	0	6.049e-06	2.88
	FALSE	High	NDREGVNTEDIQYTNR		0.0945721	0.000516017	1	1	1	A0A0E3JZI5	1	1923.88	High	0.000363	0.06785	1.63
FALSE	High	Master Protein	A0A0E3K2T7	Respiratory-chain NADH dehydrogenase domain 51 kDa subunit OS=Clostridium scatologenes OX=1548 GN=CSCA_3977 PE=4 SV=1	0	27.434	26	8	9	8	1	449	48.7	7.85	12.79	8
	Checked	Confidence	Sequence	Modifications	Qvality PEP	Qvality q-value	# Protein Groups	# Proteins	# PSMs	Master Protein Accessions	# Missed Cleavages	Theo. MH+ [Da]	Confidence (by Search Engine): Sequest HT	Percolator q-Value (by Search Engine): Sequest HT	Percolator PEP (by Search Engine): Sequest HT	XCorr (by Search Engine): Sequest HT
	FALSE	High	MHVGAPDVPVVK	1xOxidation [M1]	0.000630001	0	1	1	1	A0A0E3K2T7	0	1264.67	High	0	0.0002643	2.12
	FALSE	High	IKETDSIIDTVYEAGIVGAGGAGFPTHIK		2.0672e-07	0	1	1	1	A0A0E3K2T7	1	2959.54	High	0	3.788e-08	4.38
	FALSE	High	ITDTEIVIEANDVQTEDYVK		0.0119067	0	1	1	1	A0A0E3K2T7	0	2295.12	High	0	0.006802	1.93
	FALSE	High	ESNVFFQVPVGTSIK		0.00124016	0	1	1	1	A0A0E3K2T7	0	1651.87	High	0	0.000559	2.13
	FALSE	High	CVVLNTETLANITR	1xCarbamidomethyl [C1]	0.00127695	0	1	1	1	A0A0E3K2T7	0	1603.85	High	0	0.0005779	2.17
	FALSE	High	KPVIDKDITIAGK		0.000921309	0	1	1	2	A0A0E3K2T7	1	1397.84	High	0	0.000403	1.99
	FALSE	High	LFNFPLK		0.0716118	0	1	1	1	A0A0E3K2T7	0	878.513	High	0	0.04987	0.93
	FALSE	High	AVDDRKPVIDKDITIAGK		0.198038	0.00282562	1	1	1	A0A0E3K2T7	2	1954.1	High	0.001987	0.1559	1.64
FALSE	High	Master Protein	A0A0E3K1F8	Phosphate acetyltransferase OS=Clostridium scatologenes OX=1548 GN=CSCA_2820 PE=3 SV=1	0	27.297	29	6	9	6	1	334	35.6	5.87	17.62	6
	Checked	Confidence	Sequence	Modifications	Qvality PEP	Qvality q-value	# Protein Groups	# Proteins	# PSMs	Master Protein Accessions	# Missed Cleavages	Theo. MH+ [Da]	Confidence (by Search Engine): Sequest HT	Percolator q-Value (by Search Engine): Sequest HT	Percolator PEP (by Search Engine): Sequest HT	XCorr (by Search Engine): Sequest HT
	FALSE	High	TIVLPEGEEER		0.0178786	0	1	1	2	A0A0E3K1F8	0	1271.65	High	0	0.01069	1.95
	FALSE	High	AASLGVNLEGVNVVDPETSENTAK		0.000240041	0	1	1	2	A0A0E3K1F8	0	2414.2	High	0	9.141e-05	2.28
	FALSE	High	AEAVGPVCQGFAKPINDLSR	1xCarbamidomethyl [C8]	0.000962609	0	1	1	1	A0A0E3K1F8	0	2129.08	High	0	0.0004219	2.17
	FALSE	High	ANVLVFPDIQAGNIGYK		7.12875e-07	0	1	1	1	A0A0E3K1F8	0	1818.97	High	0	1.484e-07	3.57
	FALSE	High	GCSAEDIVNVVAITAVQAQAQEK	1xCarbamidomethyl [C2]	4.18178e-06	0	1	1	2	A0A0E3K1F8	0	2401.2	High	0	1.045e-06	3.96
	FALSE	High	EKAASLGVNLEGVNVVDPETSENTAK		0.225729	0.00370203	1	1	1	A0A0E3K1F8	1	2671.34	High	0.002606	0.1811	0.9
FALSE	High	Master Protein	A0A0E3GSA0	Redox-sensing transcriptional repressor Rex OS=Clostridium scatologenes OX=1548 GN=rex PE=3 SV=1	0	26.823	31	7	12	7	1	214	24	6.35	24.8	7
	Checked	Confidence	Sequence	Modifications	Qvality PEP	Qvality q-value	# Protein Groups	# Proteins	# PSMs	Master Protein Accessions	# Missed Cleavages	Theo. MH+ [Da]	Confidence (by Search Engine): Sequest HT	Percolator q-Value (by Search Engine): Sequest HT	Percolator PEP (by Search Engine): Sequest HT	XCorr (by Search Engine): Sequest HT
	FALSE	High	NISMAVIKR		0.0693071	0	1	1	1	A0A0E3GSA0	1	1031.6	High	0	0.04815	1.54
	FALSE	High	IRDIEIKDIDYLPNYLK		0.0039713	0	1	1	2	A0A0E3GSA0	2	2121.16	High	0	0.002026	2.26
	FALSE	High	TGFNLDAIFDINPK		0.00198925	0	1	1	1	A0A0E3GSA0	0	1564.8	High	0	0.0009418	3.59
	FALSE	High	IGFTASQIR		0.0244594	0	1	1	2	A0A0E3GSA0	0	992.552	High	0.005028	0.2447	2.04
	FALSE	High	ENHIEIGIICVPANSAQK	1xCarbamidomethyl [C10]	0.000177443	0	1	1	3	A0A0E3GSA0	0	1993.02	High	0	6.546e-05	4.42
	FALSE	High	DIEIKDIDYLPNYLK		1.51411e-05	0	1	1	2	A0A0E3GSA0	1	1851.97	High	0	4.332e-06	4.15
	FALSE	High	DIDYLPNYLK		0.0789712	0	1	1	1	A0A0E3GSA0	0	1253.64	High	0	0.05566	2.49
FALSE	High	Master Protein	A0A0E3M9R2	Putative lipoprotein OS=Clostridium scatologenes OX=1548 GN=CSCA_2653 PE=4 SV=1	0	26.778	29	5	7	5	1	213	23.5	8.92	14.67	5
	Checked	Confidence	Sequence	Modifications	Qvality PEP	Qvality q-value	# Protein Groups	# Proteins	# PSMs	Master Protein Accessions	# Missed Cleavages	Theo. MH+ [Da]	Confidence (by Search Engine): Sequest HT	Percolator q-Value (by Search Engine): Sequest HT	Percolator PEP (by Search Engine): Sequest HT	XCorr (by Search Engine): Sequest HT
	FALSE	High	IGVSQNEINDAVK		0.00328472	0	1	1	1	A0A0E3M9R2	0	1386.72	High	0	0.001643	2.48
	FALSE	High	VTVTAQVASQNDKTADVK		1.46966e-07	0	1	1	2	A0A0E3M9R2	1	1874.98	High	0	2.597e-08	4.07
	FALSE	High	STYFDLEAISMK		0.0210667	0	1	1	1	A0A0E3M9R2	0	1404.67	High	0	0.01278	1.27
	FALSE	High	AAIAEFENSGITDEKELK		1.7355e-05	0	1	1	1	A0A0E3M9R2	1	1964.98	High	0	5.041e-06	3.1
	FALSE	High	AAIAEFENSGITDEK		0.00095793	0	1	1	1	A0A0E3M9R2	0	1594.76	High	0	0.0004206	2.17
	FALSE	High	STYFDLEAISMK	1xOxidation [M11]	0.193852	0.00236205	1	1	1	A0A0E3M9R2	0	1420.67	High	0.001987	0.1527	0.92
FALSE	High	Master Protein	A0A0E3K519	Cobalamin B12-binding domain protein OS=Clostridium scatologenes OX=1548 GN=CSCA_5049 PE=4 SV=1	0	26.683	34	5	7	5	1	210	21.7	5.3	11.83	5
	Checked	Confidence	Sequence	Modifications	Qvality PEP	Qvality q-value	# Protein Groups	# Proteins	# PSMs	Master Protein Accessions	# Missed Cleavages	Theo. MH+ [Da]	Confidence (by Search Engine): Sequest HT	Percolator q-Value (by Search Engine): Sequest HT	Percolator PEP (by Search Engine): Sequest HT	XCorr (by Search Engine): Sequest HT
	FALSE	High	IVVCSALLTTTMPALKK	1xCarbamidomethyl [C4]; 1xOxidation [M12]	0.0418176	0	1	1	1	A0A0E3K519	1	1862.05	High	0	0.0273	1.11
	FALSE	High	IVVCSALLTTTMPALK	1xCarbamidomethyl [C4]	1.19246e-05	0	1	1	1	A0A0E3K519	0	1717.96	High	0	3.32e-06	2.35
	FALSE	High	IVDLGVDVPDAK		0.00022974	0	1	1	2	A0A0E3K519	0	1240.68	High	0	8.705e-05	2.49
	FALSE	High	IMVGGAPVTAEFADSIGADAYTPDAGSAAIK	1xOxidation [M2]	1.97311e-08	0	1	1	1	A0A0E3K519	0	2982.44	High	0	2.829e-09	4.55
	FALSE	High	IMVGGAPVTAEFADSIGADAYTPDAGSAAIK		5.61743e-05	0	1	1	1	A0A0E3K519	0	2966.45	High	0	1.836e-05	2.44
	FALSE	High	GLVQEALDEGSK		0.00911867	0	1	1	1	A0A0E3K519	0	1245.63	High	0	0.005062	1.49
FALSE	High	Master Protein	A0A0E3GRY1	PrdA domain-containing protein OS=Clostridium scatologenes OX=1548 GN=CSCA_3986 PE=4 SV=1	0	26.537	57	4	6	4	1	138	15.3	4.34	14.82	4
	Checked	Confidence	Sequence	Modifications	Qvality PEP	Qvality q-value	# Protein Groups	# Proteins	# PSMs	Master Protein Accessions	# Missed Cleavages	Theo. MH+ [Da]	Confidence (by Search Engine): Sequest HT	Percolator q-Value (by Search Engine): Sequest HT	Percolator PEP (by Search Engine): Sequest HT	XCorr (by Search Engine): Sequest HT
	FALSE	High	TEEGTIIQASNLEDPDIFPDMVDSGLLTIPK		3.02499e-05	0	1	1	1	A0A0E3GRY1	0	3358.66	High	0	9.282e-06	3.6
	FALSE	High	TEEGTIIQASNLEDPDIFPDMVDSGLLTIPK	1xOxidation [M21]	1.53642e-05	0	1	1	1	A0A0E3GRY1	0	3374.66	High	0	4.384e-06	3.55
	FALSE	High	TIDSLTPLTPDILEGVKEVEDK		0.000939441	0	1	1	1	A0A0E3GRY1	1	2412.28	High	0	0.000411	1.45
	FALSE	High	TIDSLTPLTPDILEGVK		9.05666e-05	0	1	1	1	A0A0E3GRY1	0	1812	High	0	3.11e-05	3.11
	FALSE	High	IEEQDKEVVEEEIVSQEIVDNAEGR		3.64629e-08	0	1	1	2	A0A0E3GRY1	1	2886.39	High	0	5.582e-09	4.57
FALSE	High	Master Protein	A0A0E3K109	Iron-containing alcohol dehydrogenase OS=Clostridium scatologenes OX=1548 GN=CSCA_2937 PE=3 SV=1	0	26.515	25	8	13	8	1	387	42.8	6.65	20.5	8
	Checked	Confidence	Sequence	Modifications	Qvality PEP	Qvality q-value	# Protein Groups	# Proteins	# PSMs	Master Protein Accessions	# Missed Cleavages	Theo. MH+ [Da]	Confidence (by Search Engine): Sequest HT	Percolator q-Value (by Search Engine): Sequest HT	Percolator PEP (by Search Engine): Sequest HT	XCorr (by Search Engine): Sequest HT
	FALSE	High	MSIANEAIEK		0.0831065	0	1	1	1	A0A0E3K109	0	1105.56	High	0	0.05872	1.57
	FALSE	High	IVNILKEENIDFCELSGVEPNPR	1xCarbamidomethyl [C13]	0.000204381	0	1	1	2	A0A0E3K109	1	2685.36	High	0	7.659e-05	3.27
	FALSE	High	EYFVSLGLPTTLK		0.017284	0	1	1	1	A0A0E3K109	0	1467.81	High	0	0.01026	2.05
	FALSE	High	EVGIGEDRLEEMAK	1xOxidation [M12]	0.00957214	0	1	1	1	A0A0E3K109	1	1591.76	High	0	0.005352	1.8
	FALSE	High	EVGIGEDRLEEMAK		0.000233124	0	1	1	1	A0A0E3K109	1	1575.77	High	0	8.857e-05	3.14
	FALSE	High	AIAAGYYYEGDPWDIVVNPR		2.52585e-05	0	1	1	1	A0A0E3K109	0	2269.09	High	0	7.627e-06	2.15
	FALSE	High	ALDEKDVLNIFK		0.00101561	0	1	1	3	A0A0E3K109	1	1404.77	High	0	0.0004478	3.66
	FALSE	High	TKEYFVSLGLPTTLK		0.166615	0.00144743	1	1	2	A0A0E3K109	1	1696.95	High	0.005028	0.2368	0.94
	FALSE	High	EVGIGEDRLEEMAKK	1xOxidation [M12]	0.247254	0.00502356	1	1	1	A0A0E3K109	2	1719.86	High	0.003539	0.2005	1.36
FALSE	High	Master Protein	A0A0E3M8V7	Flagellin OS=Clostridium scatologenes OX=1548 GN=CSCA_3188 PE=3 SV=1	0	26.494	36	9	11	9	1	403	42.7	6.19	13.01	9
	Checked	Confidence	Sequence	Modifications	Qvality PEP	Qvality q-value	# Protein Groups	# Proteins	# PSMs	Master Protein Accessions	# Missed Cleavages	Theo. MH+ [Da]	Confidence (by Search Engine): Sequest HT	Percolator q-Value (by Search Engine): Sequest HT	Percolator PEP (by Search Engine): Sequest HT	XCorr (by Search Engine): Sequest HT
	FALSE	High	NILTQAAQSMLAQAK		6.17581e-06	0	1	1	1	A0A0E3M8V7	0	1587.85	High	0	1.607e-06	3.04
	FALSE	High	NSQDSISMIQTAEGALNETHSILQR	1xOxidation [M8]	0.0148061	0	1	1	1	A0A0E3M8V7	0	2759.33	High	0	0.00865	1.2
	FALSE	High	LLNGDVVGVNAEVK		0.024815	0	1	1	1	A0A0E3M8V7	0	1426.79	High	0	0.01532	1.57
	FALSE	High	VNDKYAANSAISTIQNAIEK		0.00847824	0	1	1	1	A0A0E3M8V7	1	2150.11	High	0	0.004666	1.48
	FALSE	High	VGESFTLVFNK		0.0148061	0	1	1	1	A0A0E3M8V7	0	1240.66	High	0	0.008666	2.11
	FALSE	High	TAIQDEVNQLADEIDR		7.16358e-07	0	1	1	1	A0A0E3M8V7	0	1829.89	High	0	1.49e-07	3.62
	FALSE	High	SQPEQVLQLLR		0.00393284	0	1	1	2	A0A0E3M8V7	0	1310.74	High	0	0.002002	2.63
	FALSE	High	HVDAATDTSNAITAQIGANSGQTMQIGIDDMR	2xOxidation [M24; M31]	0.0789712	0	1	1	1	A0A0E3M8V7	0	3334.53	High	0	0.0555	0.98
	FALSE	High	NILTQAAQSMLAQAK	1xOxidation [M10]	0.189741	0.00236205	1	1	1	A0A0E3M8V7	0	1603.85	High	0.001661	0.1484	0.9
	FALSE	High	YAANSAISTIQNAIEK		0.193024	0.00236205	1	1	1	A0A0E3M8V7	0	1693.88	High	0.001661	0.1515	0.85
FALSE	High	Master Protein	A0A0E3K3K9	GMP synthase [glutamine-hydrolyzing] OS=Clostridium scatologenes OX=1548 GN=guaA PE=3 SV=1	0	26.478	21	7	8	7	1	510	57	5.81	13.43	7
	Checked	Confidence	Sequence	Modifications	Qvality PEP	Qvality q-value	# Protein Groups	# Proteins	# PSMs	Master Protein Accessions	# Missed Cleavages	Theo. MH+ [Da]	Confidence (by Search Engine): Sequest HT	Percolator q-Value (by Search Engine): Sequest HT	Percolator PEP (by Search Engine): Sequest HT	XCorr (by Search Engine): Sequest HT
	FALSE	High	IPYEVLDLVSR		0.00534328	0	1	1	1	A0A0E3K3K9	0	1303.73	High	0	0.002802	2.57
	FALSE	High	VIGTTSQCPVAAMENTEK	1xCarbamidomethyl [C8]; 1xOxidation [M13]	0.0305076	0	1	1	1	A0A0E3K3K9	0	1951.91	High	0	0.01929	0.72
	FALSE	High	VLGEITEEKLEITR		0.000228623	0	1	1	2	A0A0E3K3K9	1	1629.91	High	0	8.63e-05	2.61
	FALSE	High	SHHNVGGLPEDMQFK	1xOxidation [M12]	0.0733025	0	1	1	1	A0A0E3K3K9	0	1711.79	High	0	0.05118	1.13
	FALSE	High	EADAIFREEIANAGLDEK		0.0043772	0	1	1	1	A0A0E3K3K9	1	1990.97	High	0	0.002249	1.61
	FALSE	High	AVTSSDAMTSEWAR	1xOxidation [M8]	1.81332e-05	0	1	1	1	A0A0E3K3K9	0	1527.67	High	0	5.274e-06	2.5
	FALSE	High	GIIFTGGPNSVYGEGAPR		1.3802e-05	0	1	1	1	A0A0E3K3K9	0	1791.9	High	0	3.909e-06	3.24
FALSE	High	Master Protein	A0A0E3GQA2	3-hydroxyacyl-CoA dehydrogenase OS=Clostridium scatologenes OX=1548 GN=CSCA_1091 PE=4 SV=1	0	26.44	40	10	12	10	1	311	34.9	6.27	20.89	10
	Checked	Confidence	Sequence	Modifications	Qvality PEP	Qvality q-value	# Protein Groups	# Proteins	# PSMs	Master Protein Accessions	# Missed Cleavages	Theo. MH+ [Da]	Confidence (by Search Engine): Sequest HT	Percolator q-Value (by Search Engine): Sequest HT	Percolator PEP (by Search Engine): Sequest HT	XCorr (by Search Engine): Sequest HT
	FALSE	High	MVEAGELGFK	1xOxidation [M1]	0.0750311	0	1	1	1	A0A0E3GQA2	0	1096.53	High	0	0.0524	0.75
	FALSE	High	ITLTEDMK		0.03406	0	1	1	1	A0A0E3GQA2	0	950.486	High	0	0.02183	2.13
	FALSE	High	IVGTHFWNPPYLIPLVEVVK		3.33284e-07	0	1	1	1	A0A0E3GQA2	0	2321.31	High	0	6.396e-08	3
	FALSE	High	VNKDVPGFVANR		0.036071	0	1	1	1	A0A0E3GQA2	1	1315.71	High	0	0.02319	2.01
	FALSE	High	SIEAAPIVR		0.0189452	0	1	1	1	A0A0E3GQA2	0	955.557	High	0	0.01138	2.09
	FALSE	High	EAISIVENGIADAK		0.00102555	0	1	1	1	A0A0E3GQA2	0	1429.75	High	0	0.0004525	2.01
	FALSE	High	DADFIIECIPENMELK	1xCarbamidomethyl [C8]	0.00283839	0	1	1	1	A0A0E3GQA2	0	1936.9	High	0	0.001398	2.75
	FALSE	High	GIVTDADIAELFSR		0.000258246	0	1	1	1	A0A0E3GQA2	0	1506.78	High	0	9.909e-05	3.14
	FALSE	High	DVPGFVANR		0.103651	0.000973251	1	1	2	A0A0E3GQA2	0	974.505	High	0.001661	0.1476	1.97
	FALSE	High	EDTIFATNTSVMSITEISEK	1xOxidation [M12]	0.234343	0.00461105	1	1	1	A0A0E3GQA2	0	2232.06	High	0.003246	0.1888	0.74
	FALSE	High	MVEAGELGFK		0.257566	0.00545275	1	1	1	A0A0E3GQA2	0	1080.54	High	0.00384	0.2107	0.95
FALSE	High	Master Protein	A0A0E3JQZ8	Ribose-phosphate pyrophosphokinase OS=Clostridium scatologenes OX=1548 GN=prs PE=3 SV=1	0	26.404	37	8	11	8	1	319	34.7	7.96	18.26	8
	Checked	Confidence	Sequence	Modifications	Qvality PEP	Qvality q-value	# Protein Groups	# Proteins	# PSMs	Master Protein Accessions	# Missed Cleavages	Theo. MH+ [Da]	Confidence (by Search Engine): Sequest HT	Percolator q-Value (by Search Engine): Sequest HT	Percolator PEP (by Search Engine): Sequest HT	XCorr (by Search Engine): Sequest HT
	FALSE	High	IYEDISVSK		0.0410288	0	1	1	1	A0A0E3JQZ8	0	1053.55	High	0	0.0268	1.65
	FALSE	High	ILSVAPVFAEAIK		0.00165312	0	1	1	1	A0A0E3JQZ8	0	1357.81	High	0	0.00077	2.17
	FALSE	High	LVADILTAAGADR		0.000400423	0	1	1	2	A0A0E3JQZ8	0	1285.71	High	0	0.0001608	2.51
	FALSE	High	VSTFSDGEISVDINETVR		0.000439269	0	1	1	1	A0A0E3JQZ8	0	1967.96	High	0	0.000178	1.5
	FALSE	High	EVYACCTHAVLSGPAIDR	2xCarbamidomethyl [C5; C6]	0.000877494	0	1	1	1	A0A0E3JQZ8	0	2018.94	High	0	0.000381	2.09
	FALSE	High	ELVMLNTINLSQDK	1xOxidation [M4]	0.00439854	0	1	1	1	A0A0E3JQZ8	0	1633.85	High	0	0.002265	1.76
	FALSE	High	GFADREDIVVVSPDLGSVTR		0.000513399	0	1	1	2	A0A0E3JQZ8	1	2132.1	High	0	0.0002113	2.7
	FALSE	High	ELVMLNTINLSQDK		0.158077	0.00144743	1	1	1	A0A0E3JQZ8	0	1617.85	High	0.001016	0.1212	1.64
	FALSE	High	IFTGTSHPELAK		0.275863	0.00674151	1	1	1	A0A0E3JQZ8	0	1300.69	High	0.004747	0.2277	0.35
FALSE	High	Master Protein	A0A0E3JQX2	Biotin carboxyl carrier protein of acetyl-CoA carboxylase OS=Clostridium scatologenes OX=1548 GN=CSCA_4173 PE=4 SV=1	0	26.403	36	7	12	7	1	172	19.6	5	27.3	7
	Checked	Confidence	Sequence	Modifications	Qvality PEP	Qvality q-value	# Protein Groups	# Proteins	# PSMs	Master Protein Accessions	# Missed Cleavages	Theo. MH+ [Da]	Confidence (by Search Engine): Sequest HT	Percolator q-Value (by Search Engine): Sequest HT	Percolator PEP (by Search Engine): Sequest HT	XCorr (by Search Engine): Sequest HT
	FALSE	High	RLDIDEVVEEK		0.0119645	0	1	1	4	A0A0E3JQX2	1	1344.7	High	0	0.006844	3.6
	FALSE	High	RLDIDEVVEEKK		0.0767984	0	1	1	1	A0A0E3JQX2	2	1472.8	High	0	0.05377	2.64
	FALSE	High	SETEGLQENKKDETMVK	1xOxidation [M15]	0.00980722	0	1	1	1	A0A0E3JQX2	2	1981.94	High	0	0.005479	1.67
	FALSE	High	SETEGLQENKKDETMVK		4.0811e-06	0	1	1	1	A0A0E3JQX2	2	1965.94	High	0	1.018e-06	4.16
	FALSE	High	SSSPDKPAFVEVGTK		3.35099e-05	0	1	1	2	A0A0E3JQX2	0	1548.79	High	0	1.038e-05	2.72
	FALSE	High	EIVSPIVGTFYR		0.0156154	0	1	1	1	A0A0E3JQX2	0	1380.75	High	0	0.009173	1.75
	FALSE	High	KDETMVKEDLNVK		0.0376549	0	1	1	1	A0A0E3JQX2	2	1548.79	High	0	0.02441	1.14
	FALSE	High	LDIDEVVEEK		0.00475459	0	1	1	1	A0A0E3JQX2	0	1188.6	High	0	0.002462	2.26
FALSE	High	Master Protein	A0A0E3MAQ6	Selenoprotein B, glycine/betaine/sarcosine/D-proline reductase family OS=Clostridium scatologenes OX=1548 GN=CSCA_3834 PE=4 SV=1	0	26.257	79	3	4	3	1	77	8.6	6.28	11.91	3
	Checked	Confidence	Sequence	Modifications	Qvality PEP	Qvality q-value	# Protein Groups	# Proteins	# PSMs	Master Protein Accessions	# Missed Cleavages	Theo. MH+ [Da]	Confidence (by Search Engine): Sequest HT	Percolator q-Value (by Search Engine): Sequest HT	Percolator PEP (by Search Engine): Sequest HT	XCorr (by Search Engine): Sequest HT
	FALSE	High	IVPTIAIPHPLGNPSLDDKDEFELR		8.4634e-12	0	1	1	2	A0A0E3MAQ6	1	2786.47	High	0	5.427e-13	5
	FALSE	High	ALETPVDKQTVFEK		0.000309275	0	1	1	1	A0A0E3MAQ6	1	1604.85	High	0	0.0001209	2.76
	FALSE	High	AGLPIVHMCTVVPISLTVGANR	1xCarbamidomethyl [C9]; 1xOxidation [M8]	0.266056	0.00630773	1	1	1	A0A0E3MAQ6	0	2321.25	High	0.004443	0.2183	0.45
FALSE	High	Master Protein	A0A0E3M8X1	Phosphoglycerate mutase OS=Clostridium scatologenes OX=1548 GN=CSCA_3234 PE=4 SV=1	0	25.92	42	7	11	7	1	197	23.1	8.65	12.5	7
	Checked	Confidence	Sequence	Modifications	Qvality PEP	Qvality q-value	# Protein Groups	# Proteins	# PSMs	Master Protein Accessions	# Missed Cleavages	Theo. MH+ [Da]	Confidence (by Search Engine): Sequest HT	Percolator q-Value (by Search Engine): Sequest HT	Percolator PEP (by Search Engine): Sequest HT	XCorr (by Search Engine): Sequest HT
	FALSE	High	NIDSFTPEGGESFNDVR		0.000481884	0	1	1	1	A0A0E3M8X1	0	1883.84	High	0	0.0001965	1.91
	FALSE	High	NYFPEQFKER		0.0345522	0	1	1	2	A0A0E3M8X1	1	1357.65	High	0	0.0221	1.83
	FALSE	High	YIGITDIPLNEEGVLQAK		1.69372e-05	0	1	1	2	A0A0E3M8X1	0	1973.06	High	0	5.434e-06	3.51
	FALSE	High	ELIEINMGKWEGK		0.0834924	0	1	1	1	A0A0E3M8X1	1	1546.79	High	0	0.05916	1.27
	FALSE	High	CVETANIILEDRNVEK	1xCarbamidomethyl [C1]	0.01679	0	1	1	2	A0A0E3M8X1	1	1902.96	High	0	0.009929	1.53
	FALSE	High	CVETANIILEDR	1xCarbamidomethyl [C1]	0.000807736	0	1	1	2	A0A0E3M8X1	0	1432.71	High	0	0.0003483	2.4
	FALSE	High	QVLESIIK		0.134744	0.000973251	1	1	1	A0A0E3M8X1	0	929.567	High	0.0006845	0.1012	1.14
FALSE	High	Master Protein	A0A0E3MB51	Asparagine--tRNA ligase OS=Clostridium scatologenes OX=1548 GN=asnS PE=3 SV=1	0	25.184	14	7	7	7	1	463	52.9	6	15.29	7
	Checked	Confidence	Sequence	Modifications	Qvality PEP	Qvality q-value	# Protein Groups	# Proteins	# PSMs	Master Protein Accessions	# Missed Cleavages	Theo. MH+ [Da]	Confidence (by Search Engine): Sequest HT	Percolator q-Value (by Search Engine): Sequest HT	Percolator PEP (by Search Engine): Sequest HT	XCorr (by Search Engine): Sequest HT
	FALSE	High	ISYTEAVDILKK		0.000267208	0	1	1	1	A0A0E3MB51	1	1379.78	High	0	0.0001025	2.43
	FALSE	High	ISYTEAVDILK		0.00153664	0	1	1	1	A0A0E3MB51	0	1251.68	High	0	0.0007093	2.02
	FALSE	High	TVAAADLLVPGVGEIVGGSQREER		6.9233e-07	0	1	1	1	A0A0E3MB51	1	2423.29	High	0	1.436e-07	5.07
	FALSE	High	TVAAADLLVPGVGEIVGGSQR		2.52585e-05	0	1	1	1	A0A0E3MB51	0	2009.1	High	0	7.615e-06	2.84
	FALSE	High	KPIFVTDYPK		0.000291707	0	1	1	1	A0A0E3MB51	0	1207.67	High	0	0.0001134	2.93
	FALSE	High	LDNVANSDFGR		0.0489129	0	1	1	1	A0A0E3MB51	0	1207.57	High	0	0.03255	1.01
	FALSE	High	DVIPFPR		0.27147	0.00630773	1	1	1	A0A0E3MB51	0	843.472	High	0.004443	0.2232	1.24
FALSE	High	Master Protein	A0A0E3M8M1	Uncharacterized protein OS=Clostridium scatologenes OX=1548 GN=CSCA_1694 PE=4 SV=1	0	24.836	29	6	9	6	1	205	23.6	6.4	10.85	6
	Checked	Confidence	Sequence	Modifications	Qvality PEP	Qvality q-value	# Protein Groups	# Proteins	# PSMs	Master Protein Accessions	# Missed Cleavages	Theo. MH+ [Da]	Confidence (by Search Engine): Sequest HT	Percolator q-Value (by Search Engine): Sequest HT	Percolator PEP (by Search Engine): Sequest HT	XCorr (by Search Engine): Sequest HT
	FALSE	High	LNEGDVLSITK		0.00080381	0	1	1	1	A0A0E3M8M1	0	1188.65	High	0	0.0003465	2.76
	FALSE	High	VTDFNLMMAEGCSGK	1xCarbamidomethyl [C12]	0.0067149	0	1	1	1	A0A0E3M8M1	0	1659.72	High	0	0.003605	1.34
	FALSE	High	VQIEESTFTHLPGISR		3.5779e-06	0	1	1	3	A0A0E3M8M1	0	1813.94	High	0	8.803e-07	3.46
	FALSE	High	SFKLNEGDVLSITK		0.00475459	0	1	1	1	A0A0E3M8M1	1	1550.84	High	0	0.002462	1.23
	FALSE	High	FDQDSFSGDWNTK		0.00188548	0	1	1	1	A0A0E3M8M1	0	1546.64	High	0	0.0008866	1.79
	FALSE	High	KFDQDSFSGDWNTK		0.0746823	0	1	1	2	A0A0E3M8M1	1	1674.74	High	0	0.05234	1.35
FALSE	High	Master Protein	A0A0E3GSJ4	NUDIX hydrolase OS=Clostridium scatologenes OX=1548 GN=CSCA_5051 PE=4 SV=1	0	24.826	41	5	7	5	1	184	21	5.73	15.28	5
	Checked	Confidence	Sequence	Modifications	Qvality PEP	Qvality q-value	# Protein Groups	# Proteins	# PSMs	Master Protein Accessions	# Missed Cleavages	Theo. MH+ [Da]	Confidence (by Search Engine): Sequest HT	Percolator q-Value (by Search Engine): Sequest HT	Percolator PEP (by Search Engine): Sequest HT	XCorr (by Search Engine): Sequest HT
	FALSE	High	NFLLEEQAK		0.0462071	0	1	1	2	A0A0E3GSJ4	0	1091.57	High	0	0.03063	1.76
	FALSE	High	QHLESEEEIEVVLVNENNLK		0.00776858	0	1	1	1	A0A0E3GSJ4	0	2365.19	High	0	0.004239	1.74
	FALSE	High	SGETVNWESIER		0.000815647	0	1	1	1	A0A0E3GSJ4	0	1406.65	High	0	0.0003523	2.97
	FALSE	High	VANVEIDETIKENLNPK		6.56191e-07	0	1	1	2	A0A0E3GSJ4	1	1926.02	High	0	1.352e-07	4.94
	FALSE	High	TISPELYSNAALLTDTVR		5.22978e-08	0	1	1	1	A0A0E3GSJ4	0	1964.03	High	0	8.3e-09	3.86
FALSE	High	Master Protein	A0A0E3K397	D-proline reductase (Dithiol) OS=Clostridium scatologenes OX=1548 GN=CSCA_3974 PE=4 SV=1	0	24.747	55	6	12	5	1	150	16.2	5.35	19.8	6
	Checked	Confidence	Sequence	Modifications	Qvality PEP	Qvality q-value	# Protein Groups	# Proteins	# PSMs	Master Protein Accessions	# Missed Cleavages	Theo. MH+ [Da]	Confidence (by Search Engine): Sequest HT	Percolator q-Value (by Search Engine): Sequest HT	Percolator PEP (by Search Engine): Sequest HT	XCorr (by Search Engine): Sequest HT
	FALSE	High	LKELAEEGFIK		0.010048	0	1	1	2	A0A0E3K397	1	1276.71	High	0	0.005648	1.89
	FALSE	High	VAIATAAGVHLK		0.000320008	0	1	1	2	A0A0E3K397	0	1150.69	High	0	0.0001252	2.62
	FALSE	High	EIAPTHIGFMGGGGNQEK	1xOxidation [M10]	0.0410288	0	1	1	2	A0A0E3K397	0	1858.88	High	0	0.02681	1.19
	FALSE	High	DINCMFPIDR	1xCarbamidomethyl [C4]; 1xOxidation [M5]	0.0068467	0	2	2	2	A0A0E3K2T9; A0A0E3K397	0	1296.57	High	0	0.003683	1.7
	FALSE	High	DINCMFPIDR	1xCarbamidomethyl [C4]	0.0148779	0	2	2	1	A0A0E3K2T9; A0A0E3K397	0	1280.58	High	0	0.008682	1.84
	FALSE	High	FNLAGDFTFR		0.00652192	0	1	1	1	A0A0E3K397	0	1187.58	High	0	0.003505	2.51
	FALSE	High	GLQSEIFVPITPPPVWAPVTK		0.000111139	0	1	1	2	A0A0E3K397	0	2276.27	High	0	3.895e-05	3.76
FALSE	High	Master Protein	A0A0E3M6S9	Thiamine diphosphokinase OS=Clostridium scatologenes OX=1548 GN=CSCA_2832 PE=4 SV=1	0	24.497	45	7	7	7	1	212	23.9	5.21	12.37	7
	Checked	Confidence	Sequence	Modifications	Qvality PEP	Qvality q-value	# Protein Groups	# Proteins	# PSMs	Master Protein Accessions	# Missed Cleavages	Theo. MH+ [Da]	Confidence (by Search Engine): Sequest HT	Percolator q-Value (by Search Engine): Sequest HT	Percolator PEP (by Search Engine): Sequest HT	XCorr (by Search Engine): Sequest HT
	FALSE	High	NFTDTELVLNK		0.00367381	0	1	1	1	A0A0E3M6S9	0	1293.67	High	0	0.001856	2.05
	FALSE	High	IVIVSGGEAPSYELIENELK		1.95507e-06	0	1	1	1	A0A0E3M6S9	0	2160.14	High	0	4.521e-07	3.06
	FALSE	High	YKLQEYFLK		0.0245773	0	1	1	1	A0A0E3M6S9	1	1231.67	High	0	0.01518	1.72
	FALSE	High	DSSFLICADSGGNCLYK	2xCarbamidomethyl [C7; C14]	0.00920762	0	1	1	1	A0A0E3M6S9	0	1906.83	High	0	0.005129	1.05
	FALSE	High	ALELGGTEIILLGCTGTR	1xCarbamidomethyl [C14]	1.43427e-07	0	1	1	1	A0A0E3M6S9	0	1874.01	High	0	2.524e-08	3.85
	FALSE	High	ALEFFQR		0.0699583	0	1	1	1	A0A0E3M6S9	0	910.478	High	0	0.04862	1.69
	FALSE	High	DDHNCIQIVDKPIK	1xCarbamidomethyl [C5]	0.00732866	0	1	1	1	A0A0E3M6S9	0	1694.85	High	0	0.003973	1.93
FALSE	High	Master Protein	A0A0E3M9N1	DegT/DnrJ/EryC1/StrS aminotransferase OS=Clostridium scatologenes OX=1548 GN=CSCA_2663 PE=3 SV=1	0	24.127	31	8	8	8	1	392	43.9	6.48	14.34	8
	Checked	Confidence	Sequence	Modifications	Qvality PEP	Qvality q-value	# Protein Groups	# Proteins	# PSMs	Master Protein Accessions	# Missed Cleavages	Theo. MH+ [Da]	Confidence (by Search Engine): Sequest HT	Percolator q-Value (by Search Engine): Sequest HT	Percolator PEP (by Search Engine): Sequest HT	XCorr (by Search Engine): Sequest HT
	FALSE	High	NREDIIFVSDSSHAFGAK		0.000220955	0	1	1	1	A0A0E3M9N1	1	1992.98	High	0	8.333e-05	2.76
	FALSE	High	CNLTDIGSAIGLVQLTR	1xCarbamidomethyl [C1]	0.000357965	0	1	1	1	A0A0E3M9N1	0	1830.97	High	0	0.0001419	2
	FALSE	High	AIYTVDIAGVPVDYDAVR		0.000174868	0	1	1	1	A0A0E3M9N1	0	1937	High	0	6.439e-05	3.25
	FALSE	High	AVALNSATAGLELVLK		8.50065e-05	0	1	1	1	A0A0E3M9N1	0	1569.92	High	0	2.911e-05	3.5
	FALSE	High	KIPFSPPDIGEEEIQAVTEVLR		9.23495e-05	0	1	1	1	A0A0E3M9N1	1	2467.31	High	0	3.18e-05	2.83
	FALSE	High	GIKPIFVDVK		0.12826	0.000973251	1	1	1	A0A0E3M9N1	0	1115.68	High	0.0006845	0.09577	1.12
	FALSE	High	YLSEKDWAIIPFEK		0.102239	0.000973251	1	1	1	A0A0E3M9N1	1	1738.91	High	0.0006845	0.07415	1.28
	FALSE	High	AIFDVYTK		0.189741	0.00236205	1	1	1	A0A0E3M9N1	0	956.509	High	0.001661	0.1491	0.79
FALSE	High	Master Protein	A0A0E3K383	Elongation factor G OS=Clostridium scatologenes OX=1548 GN=fusA PE=3 SV=1	0	24.095	23	10	11	10	1	689	76.4	5.15	8.83	10
	Checked	Confidence	Sequence	Modifications	Qvality PEP	Qvality q-value	# Protein Groups	# Proteins	# PSMs	Master Protein Accessions	# Missed Cleavages	Theo. MH+ [Da]	Confidence (by Search Engine): Sequest HT	Percolator q-Value (by Search Engine): Sequest HT	Percolator PEP (by Search Engine): Sequest HT	XCorr (by Search Engine): Sequest HT
	FALSE	High	LHCNAVPIQLPIGSEDQFK	1xCarbamidomethyl [C3]	0.0111254	0	1	1	2	A0A0E3K383	0	2166.1	High	0	0.0063	1.3
	FALSE	High	VLDGAVTVLDAK		0.00117545	0	1	1	1	A0A0E3K383	0	1200.68	High	0	0.0005269	1.76
	FALSE	High	VEIVIPEEYMGDVIGDVNSR	1xOxidation [M10]	0.0128043	0	1	1	1	A0A0E3K383	0	2250.1	High	0	0.007379	1.68
	FALSE	High	SGDLGAVVGLK		0.0444845	0	1	1	1	A0A0E3K383	0	1015.58	High	0	0.02931	1.47
	FALSE	High	EYIGPIDNGIQEAAESGTIAGYPVINFK		9.28007e-05	0	1	1	1	A0A0E3K383	0	2966.48	High	0	3.202e-05	3.78
	FALSE	High	AFVPLSEMFGYATTLR		0.0013277	0	1	1	1	A0A0E3K383	0	1802.91	High	0	0.0006042	1.6
	FALSE	High	GGVEPQTETVWR		0.0218949	0	1	1	1	A0A0E3K383	0	1358.67	High	0	0.01336	1.39
	FALSE	High	GIIDLVNNEAIIYEDDLGK		0.00365597	0	1	1	1	A0A0E3K383	0	2104.08	High	0	0.00185	1.48
	FALSE	High	LVDGSYHDVDSSEMAFK	1xOxidation [M14]	0.244225	0.00502356	1	1	1	A0A0E3K383	0	1915.84	High	0.003539	0.1982	0.8
	FALSE	High	DRLHCNAVPIQLPIGSEDQFK	1xCarbamidomethyl [C5]	0.250313	0.00545275	1	1	1	A0A0E3K383	1	2437.23	High	0.00384	0.2039	1.42
FALSE	High	Master Protein	A0A0E3GQQ9	Seryl-tRNA synthetase OS=Clostridium scatologenes OX=1548 GN=CSCA_1876 PE=4 SV=1	0	23.98	18	6	6	6	1	425	48.3	5.63	14.7	6
	Checked	Confidence	Sequence	Modifications	Qvality PEP	Qvality q-value	# Protein Groups	# Proteins	# PSMs	Master Protein Accessions	# Missed Cleavages	Theo. MH+ [Da]	Confidence (by Search Engine): Sequest HT	Percolator q-Value (by Search Engine): Sequest HT	Percolator PEP (by Search Engine): Sequest HT	XCorr (by Search Engine): Sequest HT
	FALSE	High	QEMIVVCEPK	1xCarbamidomethyl [C7]	0.00612255	0	1	1	1	A0A0E3GQQ9	0	1232.6	High	0	0.003265	1.64
	FALSE	High	LGLVDEVIELDAELR		2.33637e-05	0	1	1	1	A0A0E3GQQ9	0	1683.92	High	0	6.971e-06	2.47
	FALSE	High	YFEVGSCSNLGDAQAR	1xCarbamidomethyl [C7]	3.27739e-06	0	1	1	1	A0A0E3GQQ9	0	1773.79	High	0	7.967e-07	3.05
	FALSE	High	TLECCSGDLADLK	2xCarbamidomethyl [C4; C5]	0.000661461	0	1	1	1	A0A0E3GQQ9	0	1481.66	High	0	0.0002788	2.26
	FALSE	High	SVDVEAWSPR		0.00750886	0	1	1	1	A0A0E3GQQ9	0	1145.56	High	0	0.004085	2.41
	FALSE	High	FIDTILPEDTLPR		0.000141117	0	1	1	1	A0A0E3GQQ9	0	1529.82	High	0	5.069e-05	2.86
FALSE	High	Master Protein	A0A0E3GSG6	Uncharacterized protein OS=Clostridium scatologenes OX=1548 GN=CSCA_4911 PE=4 SV=1	0	23.824	49	5	8	5	1	230	24.8	5.64	13.52	5
	Checked	Confidence	Sequence	Modifications	Qvality PEP	Qvality q-value	# Protein Groups	# Proteins	# PSMs	Master Protein Accessions	# Missed Cleavages	Theo. MH+ [Da]	Confidence (by Search Engine): Sequest HT	Percolator q-Value (by Search Engine): Sequest HT	Percolator PEP (by Search Engine): Sequest HT	XCorr (by Search Engine): Sequest HT
	FALSE	High	YLEMAEGYVTNVALDENNEVIGYK	1xOxidation [M4]	0.000171492	0	1	1	1	A0A0E3GSG6	0	2750.29	High	0	6.283e-05	2.09
	FALSE	High	YLEMAEGYVTNVALDENNEVIGYK		0.00110331	0	1	1	1	A0A0E3GSG6	0	2734.29	High	0	0.0004927	2.29
	FALSE	High	TILEALNTDLVCDAINTAMR	1xCarbamidomethyl [C12]	0.00365597	0	1	1	1	A0A0E3GSG6	0	2234.12	High	0	0.001845	2.81
	FALSE	High	TQTAFSEGGLPIGAGLEDLGK		1.61225e-07	0	1	1	2	A0A0E3GSG6	0	2061.05	High	0	2.871e-08	3.78
	FALSE	High	GANHQSAPIPEEGKWVR		0.06552	0	1	1	1	A0A0E3GSG6	1	1875.95	High	0	0.04522	1.79
	FALSE	High	DGIIQEALVETIGCSGMTHSAAMASEILPGK	1xCarbamidomethyl [C14]; 2xOxidation [M17; M23]	0.164444	0.00144743	1	1	1	A0A0E3GSG6	0	3218.54	High	0.001016	0.1267	1.3
	FALSE	High	DGIIQEALVETIGCSGMTHSAAMASEILPGK	1xCarbamidomethyl [C14]	0.183319	0.00236205	1	1	1	A0A0E3GSG6	0	3186.55	High	0.001661	0.1433	0.88
FALSE	High	Master Protein	A0A0E3JMX4	Beta-lactamase domain protein OS=Clostridium scatologenes OX=1548 GN=CSCA_1492 PE=3 SV=1	0	23.296	26	8	10	8	1	391	44.2	5.3	9.59	8
	Checked	Confidence	Sequence	Modifications	Qvality PEP	Qvality q-value	# Protein Groups	# Proteins	# PSMs	Master Protein Accessions	# Missed Cleavages	Theo. MH+ [Da]	Confidence (by Search Engine): Sequest HT	Percolator q-Value (by Search Engine): Sequest HT	Percolator PEP (by Search Engine): Sequest HT	XCorr (by Search Engine): Sequest HT
	FALSE	High	IKDLNIDIVAPSHGPVHIDDVQK		0.00052096	0	1	1	2	A0A0E3JMX4	1	2523.36	High	0	0.0002153	2.34
	FALSE	High	DLNIDIVAPSHGPVHIDDVQK		0.00336564	0	1	1	1	A0A0E3JMX4	0	2282.18	High	0	0.001685	1.64
	FALSE	High	AEAHEITSMDINDVIALIEK	1xOxidation [M9]	0.00133419	0	1	1	1	A0A0E3JMX4	0	2228.11	High	0	0.0006063	2.15
	FALSE	High	AEAHEITSMDINDVIALIEK		3.57018e-05	0	1	1	1	A0A0E3JMX4	0	2212.12	High	0	1.113e-05	3.36
	FALSE	High	AYPEATVIASK		0.011018	0	1	1	1	A0A0E3JMX4	0	1149.62	High	0	0.006242	2.06
	FALSE	High	DGYFDEFLSNIK		0.00903057	0	1	1	1	A0A0E3JMX4	0	1447.67	High	0	0.005	2.02
	FALSE	High	KVDYVIVQHTELDHSGSLAK		0.025419	0	1	1	1	A0A0E3JMX4	1	2239.17	High	0	0.01577	1.77
	FALSE	High	VFDIIMETK		0.221057	0.00370203	1	1	1	A0A0E3JMX4	0	1095.58	High	0.002606	0.1771	0.81
	FALSE	High	FVLMGLDR	1xOxidation [M4]	0.320266	0.00885682	1	1	1	A0A0E3JMX4	0	966.508	High	0.006541	0.27	1.12
FALSE	High	Master Protein	A0A0E3JP19	30S ribosomal protein S2 OS=Clostridium scatologenes OX=1548 GN=rpsB PE=3 SV=1	0	23.239	29	7	8	7	1	233	26.2	6.83	17.39	7
	Checked	Confidence	Sequence	Modifications	Qvality PEP	Qvality q-value	# Protein Groups	# Proteins	# PSMs	Master Protein Accessions	# Missed Cleavages	Theo. MH+ [Da]	Confidence (by Search Engine): Sequest HT	Percolator q-Value (by Search Engine): Sequest HT	Percolator PEP (by Search Engine): Sequest HT	XCorr (by Search Engine): Sequest HT
	FALSE	High	NGIYIIDLQK		0.0391196	0	1	1	1	A0A0E3JP19	0	1176.66	High	0	0.02535	2.24
	FALSE	High	MAPYIFTER	1xOxidation [M1]	0.0646045	0	1	1	1	A0A0E3JP19	0	1143.55	High	0	0.04437	1.56
	FALSE	High	QLLEAGVHFGHQTR		0.000212507	0	1	1	2	A0A0E3JP19	0	1592.83	High	0	7.978e-05	2.27
	FALSE	High	SVSEEGKDVLFVGTKK		0.000192771	0	1	1	1	A0A0E3JP19	2	1722.93	High	0	7.166e-05	3.02
	FALSE	High	SVSEEGKDVLFVGTK		2.6008e-05	0	1	1	1	A0A0E3JP19	1	1594.83	High	0	7.843e-06	3.16
	FALSE	High	KVEEAYNFIR		0.0032371	0	1	1	1	A0A0E3JP19	1	1268.66	High	0	0.001617	2.86
	FALSE	High	IADAIIEGR		0.0187632	0	1	1	1	A0A0E3JP19	0	957.536	High	0	0.01126	2.09
FALSE	High	Master Protein	A0A0E3MC15	Cell shape-determining protein MreB OS=Clostridium scatologenes OX=1548 GN=mreB PE=3 SV=1	0	22.897	28	8	10	8	1	336	35.6	5.08	12.79	8
	Checked	Confidence	Sequence	Modifications	Qvality PEP	Qvality q-value	# Protein Groups	# Proteins	# PSMs	Master Protein Accessions	# Missed Cleavages	Theo. MH+ [Da]	Confidence (by Search Engine): Sequest HT	Percolator q-Value (by Search Engine): Sequest HT	Percolator PEP (by Search Engine): Sequest HT	XCorr (by Search Engine): Sequest HT
	FALSE	High	VVNITESEVR		0.0295005	0	1	1	1	A0A0E3MC15	0	1145.62	High	0	0.01859	2.23
	FALSE	High	VAGDELDQAIISYIKK		0.0111795	0	1	1	1	A0A0E3MC15	1	1762.96	High	0	0.006334	2
	FALSE	High	VAGDELDQAIISYIK		9.14537e-05	0	1	1	1	A0A0E3MC15	0	1634.86	High	0	3.148e-05	3.55
	FALSE	High	DMGIDLGTANTLIYVK		0.00487164	0	1	1	1	A0A0E3MC15	0	1723.89	High	0	0.002539	1.32
	FALSE	High	ALDTIDKIIASR		0.00185813	0	1	1	1	A0A0E3MC15	1	1315.76	High	0	0.000875	1.9
	FALSE	High	DALSEPVSQIIDSIK		3.82228e-05	0	1	1	1	A0A0E3MC15	0	1614.86	High	0	1.204e-05	3.11
	FALSE	High	DMGIDLGTANTLIYVK	1xOxidation [M2]	0.13	0.000973251	1	1	1	A0A0E3MC15	0	1739.89	High	0.0006845	0.0974	0.45
	FALSE	High	IVICFPSGVTEVEKR	1xCarbamidomethyl [C4]	0.130585	0.000973251	1	1	2	A0A0E3MC15	1	1733.93	High	0.0006845	0.09762	1.08
	FALSE	High	EYSLMIGER	1xOxidation [M5]	0.159473	0.00144743	1	1	1	A0A0E3MC15	0	1113.52	High	0.001016	0.1223	1.25
FALSE	High	Master Protein	A0A0E3M751	Uncharacterized protein OS=Clostridium scatologenes OX=1548 GN=CSCA_2853 PE=3 SV=1	0	22.769	39	7	11	7	1	207	24.1	4.86	17.3	7
	Checked	Confidence	Sequence	Modifications	Qvality PEP	Qvality q-value	# Protein Groups	# Proteins	# PSMs	Master Protein Accessions	# Missed Cleavages	Theo. MH+ [Da]	Confidence (by Search Engine): Sequest HT	Percolator q-Value (by Search Engine): Sequest HT	Percolator PEP (by Search Engine): Sequest HT	XCorr (by Search Engine): Sequest HT
	FALSE	High	TFITPFDREDIYIIAK		0.0109117	0	1	1	2	A0A0E3M751	1	1942.03	High	0	0.006187	2.49
	FALSE	High	SNIEVIEVIK		0.026543	0	1	1	1	A0A0E3M751	0	1143.66	High	0	0.01651	1.94
	FALSE	High	EAIILGDMIAASCK	1xCarbamidomethyl [C13]; 1xOxidation [M8]	0.0218949	0	1	1	1	A0A0E3M751	0	1507.75	High	0	0.01332	1.65
	FALSE	High	EAIILGDMIAASCK	1xCarbamidomethyl [C13]	0.00105084	0	1	1	2	A0A0E3M751	0	1491.75	High	0	0.0004665	1.88
	FALSE	High	DMDDIIDLIESAASR	1xOxidation [M2]	4.87432e-07	0	1	1	1	A0A0E3M751	0	1679.78	High	0	9.737e-08	2.72
	FALSE	High	ASNMLVEFLK		0.0804519	0	1	1	1	A0A0E3M751	0	1151.61	High	0	0.05678	1.91
	FALSE	High	ASNMLVEFLK	1xOxidation [M4]	0.0834924	0	1	1	1	A0A0E3M751	0	1167.61	High	0	0.05901	1.17
	FALSE	High	FVMLNVSK	1xOxidation [M3]	0.0607775	0	1	1	1	A0A0E3M751	0	953.512	High	0	0.0415	1.27
	FALSE	High	RAIGDLFR		0.175554	0.00236205	1	1	1	A0A0E3M751	1	947.542	High	0.001661	0.1363	2.43
FALSE	High	Master Protein	A0A0E3JQD9	3-hydroxybutyryl-CoA dehydratase OS=Clostridium scatologenes OX=1548 GN=CSCA_3692 PE=3 SV=1	0	22.46	29	6	8	6	1	259	28.3	5.62	13.79	6
	Checked	Confidence	Sequence	Modifications	Qvality PEP	Qvality q-value	# Protein Groups	# Proteins	# PSMs	Master Protein Accessions	# Missed Cleavages	Theo. MH+ [Da]	Confidence (by Search Engine): Sequest HT	Percolator q-Value (by Search Engine): Sequest HT	Percolator PEP (by Search Engine): Sequest HT	XCorr (by Search Engine): Sequest HT
	FALSE	High	VVAPEELMNEAK	1xOxidation [M8]	0.000697884	0	1	1	1	A0A0E3JQD9	0	1345.67	High	0	0.0002969	2.13
	FALSE	High	VVAPEELMNEAK		0.00080381	0	1	1	1	A0A0E3JQD9	0	1329.67	High	0	0.0003462	1.97
	FALSE	High	FGQPEVGLGIIPGFAGTQR		2.83927e-05	0	1	2	2	A0A0E3JQD9	0	1944.03	High	0	0.0003741	2.89
	FALSE	High	AFVAGADIAEMKDKTPEQAR	1xOxidation [M11]	0.000921309	0	1	1	1	A0A0E3JQD9	2	2164.07	High	0	0.000402	2.33
	FALSE	High	KFAELGLAIFR		0.0212708	0	1	1	1	A0A0E3JQD9	1	1264.74	High	0	0.01293	1.69
	FALSE	High	ELIYTADMIK		0.119877	0.000973251	1	1	1	A0A0E3JQD9	0	1196.62	High	0.0006845	0.08857	1.23
	FALSE	High	AKFGQPEVGLGIIPGFAGTQR		0.27366	0.00630773	1	2	1	A0A0E3JQD9	1	2143.17	High	0.004443	0.2256	0.93
FALSE	High	Master Protein	A0A0E3K3I7	Carbon monoxide dehydrogenase OS=Clostridium scatologenes OX=1548 GN=CSCA_4539 PE=4 SV=1	0	22.126	14	6	9	6	1	630	67.7	6.1	13.56	6
	Checked	Confidence	Sequence	Modifications	Qvality PEP	Qvality q-value	# Protein Groups	# Proteins	# PSMs	Master Protein Accessions	# Missed Cleavages	Theo. MH+ [Da]	Confidence (by Search Engine): Sequest HT	Percolator q-Value (by Search Engine): Sequest HT	Percolator PEP (by Search Engine): Sequest HT	XCorr (by Search Engine): Sequest HT
	FALSE	High	NDIIVVVTGCAAQAAAK	1xCarbamidomethyl [C10]	0.00111411	0	1	1	1	A0A0E3K3I7	0	1700.9	High	0	0.0004959	2.56
	FALSE	High	VQHDFGHIETIK		0.000340938	0	1	1	2	A0A0E3K3I7	0	1423.73	High	0	0.0001347	2.72
	FALSE	High	SIALELLHTSPDGDIK		3.17607e-05	0	1	1	3	A0A0E3K3I7	0	1708.91	High	0	9.78e-06	3.38
	FALSE	High	FNVATEGKDIYDIAHDIAK		0.038564	0	1	1	1	A0A0E3K3I7	1	2120.07	High	0	0.02504	1.42
	FALSE	High	GICGATADVIVSR	1xCarbamidomethyl [C3]	0.00144234	0	1	1	1	A0A0E3K3I7	0	1318.68	High	0	0.000661	2.33
	FALSE	High	VLSIDKTTLEMLDK		0.227621	0.00370203	1	1	1	A0A0E3K3I7	1	1605.88	High	0.002606	0.1831	1.06
FALSE	High	Master Protein	A0A0E3GS34	Elongation factor G OS=Clostridium scatologenes OX=1548 GN=CSCA_4251 PE=3 SV=1	0	21.669	17	7	8	7	1	696	77.4	5.4	11.19	7
	Checked	Confidence	Sequence	Modifications	Qvality PEP	Qvality q-value	# Protein Groups	# Proteins	# PSMs	Master Protein Accessions	# Missed Cleavages	Theo. MH+ [Da]	Confidence (by Search Engine): Sequest HT	Percolator q-Value (by Search Engine): Sequest HT	Percolator PEP (by Search Engine): Sequest HT	XCorr (by Search Engine): Sequest HT
	FALSE	High	NDGEDDLLFVDKVVGGVVPR		2.74404e-05	0	1	1	1	A0A0E3GS34	1	2143.1	High	0	8.336e-06	2.62
	FALSE	High	FGMSIVPVQYPIGTEENFR	1xOxidation [M3]	0.00459541	0	1	1	1	A0A0E3GS34	0	2200.07	High	0	0.002375	1.76
	FALSE	High	ENSDFDKVLSGLK		0.00242887	0	1	1	1	A0A0E3GS34	1	1451.74	High	0	0.001176	1.89
	FALSE	High	AVDVAMIVVSGTSGIQVGTEK		0.000175722	0	1	1	1	A0A0E3GS34	0	2061.09	High	0	6.488e-05	2.64
	FALSE	High	IEEGNTVSDYDSEEK		0.000247164	0	1	1	1	A0A0E3GS34	0	1714.73	High	0	9.421e-05	2.28
	FALSE	High	FGMSIVPVQYPIGTEENFR		0.148606	0.000973251	1	1	1	A0A0E3GS34	0	2184.08	High	0.0006845	0.113	0.7
	FALSE	High	QQIPTNEIVAGDIGAVSK		0.108984	0.000973251	1	1	1	A0A0E3GS34	0	1839.98	High	0.0006845	0.07982	0.99
	FALSE	High	IIAEVPQGEMFK		0.210169	0.00370203	1	1	1	A0A0E3GS34	0	1361.71	High	0.002606	0.167	1.1
FALSE	High	Master Protein	A0A0E3K433	Bifunctional protein FolD OS=Clostridium scatologenes OX=1548 GN=folD PE=3 SV=1	0	21.631	28	5	8	5	1	285	30.5	6.14	8.79	5
	Checked	Confidence	Sequence	Modifications	Qvality PEP	Qvality q-value	# Protein Groups	# Proteins	# PSMs	Master Protein Accessions	# Missed Cleavages	Theo. MH+ [Da]	Confidence (by Search Engine): Sequest HT	Percolator q-Value (by Search Engine): Sequest HT	Percolator PEP (by Search Engine): Sequest HT	XCorr (by Search Engine): Sequest HT
	FALSE	High	YIIAPEKDVDCFSPVNVAK	1xCarbamidomethyl [C11]	8.01775e-05	0	1	1	2	A0A0E3K433	1	2165.09	High	0	2.715e-05	2.34
	FALSE	High	ADIVIVGIGK		0.0212708	0	1	1	1	A0A0E3K433	0	984.609	High	0	0.01292	1.74
	FALSE	High	ASMITPVPAGVGSVTTSILAK		0.0808262	0	1	1	1	A0A0E3K433	0	2000.11	High	0	0.05694	0.5
	FALSE	High	ASMITPVPAGVGSVTTSILAK	1xOxidation [M3]	0.00129575	0	1	1	2	A0A0E3K433	0	2016.1	High	0	0.000588	2.17
	FALSE	High	GNLCGDADTDSCIEK	2xCarbamidomethyl [C4; C12]	0.0260375	0	1	1	1	A0A0E3K433	0	1654.67	High	0	0.01617	1.57
	FALSE	High	GKPVADAISTVLTK		0.00016655	0	1	1	1	A0A0E3K433	0	1399.82	High	0	6.099e-05	2.55
FALSE	High	Master Protein	A0A0E3M854	Phosphate butyryltransferase OS=Clostridium scatologenes OX=1548 GN=CSCA_4347 PE=3 SV=1	0	21.265	30	6	8	6	1	305	32.8	7.94	15.14	6
	Checked	Confidence	Sequence	Modifications	Qvality PEP	Qvality q-value	# Protein Groups	# Proteins	# PSMs	Master Protein Accessions	# Missed Cleavages	Theo. MH+ [Da]	Confidence (by Search Engine): Sequest HT	Percolator q-Value (by Search Engine): Sequest HT	Percolator PEP (by Search Engine): Sequest HT	XCorr (by Search Engine): Sequest HT
	FALSE	High	NAVTVAHAVGIETPK		2.93781e-05	0	1	1	1	A0A0E3M854	0	1506.83	High	0	8.984e-06	4.09
	FALSE	High	VAPICAVEVVNPSMQATVDASILSK	1xCarbamidomethyl [C5]; 1xOxidation [M14]	0.00346538	0	1	1	1	A0A0E3M854	0	2615.34	High	0	0.001735	2.1
	FALSE	High	VAPICAVEVVNPSMQATVDASILSK	1xCarbamidomethyl [C5]	0.000381377	0	1	1	1	A0A0E3M854	0	2599.35	High	0	0.0001523	2.09
	FALSE	High	FEIVNEENPVK		0.0145927	0	1	1	1	A0A0E3M854	0	1317.67	High	0	0.008538	2.01
	FALSE	High	IAVAVAQDRPVLEAVR		0.000620858	0	1	1	2	A0A0E3M854	0	1706.99	High	0	0.0002602	2.84
	FALSE	High	GLIDTANFLR		0.0800793	0	1	1	1	A0A0E3M854	0	1119.62	High	0	0.05649	1.36
	FALSE	High	LIFLTDAAFNMYPELK	1xOxidation [M11]	0.184111	0.00236205	1	1	1	A0A0E3M854	0	1901.97	High	0.001661	0.1437	1.07
FALSE	High	Master Protein	A0A0E3GSA9	L-threonine dehydratase catabolic TdcB OS=Clostridium scatologenes OX=1548 GN=CSCA_4626 PE=3 SV=1	0	21.167	22	5	5	5	1	404	43.2	7.02	11.8	5
	Checked	Confidence	Sequence	Modifications	Qvality PEP	Qvality q-value	# Protein Groups	# Proteins	# PSMs	Master Protein Accessions	# Missed Cleavages	Theo. MH+ [Da]	Confidence (by Search Engine): Sequest HT	Percolator q-Value (by Search Engine): Sequest HT	Percolator PEP (by Search Engine): Sequest HT	XCorr (by Search Engine): Sequest HT
	FALSE	High	LVVEGSGAAPLAALLAK		1.20414e-05	0	1	1	1	A0A0E3GSA9	0	1579.94	High	0	3.353e-06	2.39
	FALSE	High	NVIALVSGGNVDIATTAK		1.60878e-06	0	1	1	1	A0A0E3GSA9	0	1742.96	High	0	3.65e-07	2.66
	FALSE	High	IVGVEPEIVPSAK		0.00835563	0	1	1	1	A0A0E3GSA9	0	1337.77	High	0	0.004597	1.76
	FALSE	High	SLADGISVSTIGDECFK	1xCarbamidomethyl [C15]	0.00475459	0	1	1	1	A0A0E3GSA9	0	1798.85	High	0	0.002462	1.69
	FALSE	High	AGTLGALISEIGAMGGNVVTVR	1xOxidation [M14]	0.00013705	0	1	1	1	A0A0E3GSA9	0	2102.13	High	0	4.915e-05	3.3
FALSE	High	Master Protein	A0A0E3GS54	3-methyl-2-oxobutanoate dehydrogenase (Ferredoxin) OS=Clostridium scatologenes OX=1548 GN=CSCA_4351 PE=4 SV=1	0	20.912	21	5	8	5	1	356	38.8	5.83	12.06	5
	Checked	Confidence	Sequence	Modifications	Qvality PEP	Qvality q-value	# Protein Groups	# Proteins	# PSMs	Master Protein Accessions	# Missed Cleavages	Theo. MH+ [Da]	Confidence (by Search Engine): Sequest HT	Percolator q-Value (by Search Engine): Sequest HT	Percolator PEP (by Search Engine): Sequest HT	XCorr (by Search Engine): Sequest HT
	FALSE	High	SGGMVPDPTDILEK	1xOxidation [M4]	0.00183117	0	1	2	2	A0A0E3GS54	0	1474.71	High	0	0.0008596	2.43
	FALSE	High	EHNVINSLFLEPETLEK		8.71034e-05	0	1	2	2	A0A0E3GS54	0	2012.03	High	0	0.0002153	2.87
	FALSE	High	AEGISYIAGAELPCVIVDIVR	1xCarbamidomethyl [C14]	9.69618e-05	0	1	2	2	A0A0E3GS54	0	2245.19	High	0	0.0003439	2.3
	FALSE	High	KEHNVINSLFLEPETLEK		0.113535	0.000973251	1	2	1	A0A0E3GS54	1	2140.13	High	0.0006845	0.08364	1.3
	FALSE	High	GGPGLGSIQPAQSDYFQATK		0.276969	0.00674151	1	2	1	A0A0E3GS54	0	2021.99	High	0.004747	0.2286	0.79
FALSE	High	Master Protein	A0A0E3MBG8	DUF5981 domain-containing protein OS=Clostridium scatologenes OX=1548 GN=CSCA_4544 PE=4 SV=1	0	20.843	35	6	7	6	1	217	23.9	6.27	14.1	6
	Checked	Confidence	Sequence	Modifications	Qvality PEP	Qvality q-value	# Protein Groups	# Proteins	# PSMs	Master Protein Accessions	# Missed Cleavages	Theo. MH+ [Da]	Confidence (by Search Engine): Sequest HT	Percolator q-Value (by Search Engine): Sequest HT	Percolator PEP (by Search Engine): Sequest HT	XCorr (by Search Engine): Sequest HT
	FALSE	High	ILDPSCNLLK	1xCarbamidomethyl [C6]	0.0664478	0	1	1	1	A0A0E3MBG8	0	1172.63	High	0	0.0458	1.26
	FALSE	High	IPVYPANNTSFIGEIER		1.43818e-06	0	1	1	2	A0A0E3MBG8	0	1919.99	High	0	1.028e-06	3.1
	FALSE	High	VILTGCSLCASTCK	3xCarbamidomethyl [C6; C9; C13]	5.02175e-05	0	1	1	1	A0A0E3MBG8	0	1569.74	High	0	1.623e-05	2.92
	FALSE	High	VGGEEEVLEMK	1xOxidation [M10]	0.000265909	0	1	1	1	A0A0E3MBG8	0	1235.58	High	0	0.000102	2.59
	FALSE	High	KPFEEVLEYLK		0.000571499	0	1	1	1	A0A0E3MBG8	0	1394.76	High	0	0.0002381	2.75
	FALSE	High	ELNKLDNLLEIK		0.296293	0.00713079	1	1	1	A0A0E3MBG8	1	1441.83	High	0.005328	0.2468	1.36
FALSE	High	Master Protein	A0A0E3GQA0	Cupin_2 domain-containing protein OS=Clostridium scatologenes OX=1548 GN=CSCA_1081 PE=4 SV=1	0	20.748	28	3	10	3	1	113	12.8	6.55	25.72	3
	Checked	Confidence	Sequence	Modifications	Qvality PEP	Qvality q-value	# Protein Groups	# Proteins	# PSMs	Master Protein Accessions	# Missed Cleavages	Theo. MH+ [Da]	Confidence (by Search Engine): Sequest HT	Percolator q-Value (by Search Engine): Sequest HT	Percolator PEP (by Search Engine): Sequest HT	XCorr (by Search Engine): Sequest HT
	FALSE	High	NDSIFIGPNEGR		0.0135706	0	1	1	2	A0A0E3GQA0	0	1318.64	High	0	0.007881	2.36
	FALSE	High	EMINETNTVATVLVIISYK		0.0335747	0	1	1	2	A0A0E3GQA0	0	2138.14	High	0	0.02146	1.54
	FALSE	High	EMINETNTVATVLVIISYK	1xOxidation [M2]	0.00016655	0	1	1	2	A0A0E3GQA0	0	2154.14	High	0	6.097e-05	3.48
	FALSE	High	KNDSIFIGPNEGR		6.02713e-06	0	1	1	4	A0A0E3GQA0	1	1446.73	High	0	0.0006199	3.76
FALSE	High	Master Protein	A0A0E3M8D9	50S ribosomal protein L1 OS=Clostridium scatologenes OX=1548 GN=rplA PE=3 SV=1	0	19.651	28	6	7	6	1	229	24.6	9.51	8.9	6
	Checked	Confidence	Sequence	Modifications	Qvality PEP	Qvality q-value	# Protein Groups	# Proteins	# PSMs	Master Protein Accessions	# Missed Cleavages	Theo. MH+ [Da]	Confidence (by Search Engine): Sequest HT	Percolator q-Value (by Search Engine): Sequest HT	Percolator PEP (by Search Engine): Sequest HT	XCorr (by Search Engine): Sequest HT
	FALSE	High	LVDKNVLYTPAEAMELAVK	1xOxidation [M14]	0.00803724	0	1	1	1	A0A0E3M8D9	1	2120.13	High	0	0.004398	1.95
	FALSE	High	SVVVSSTMGPGIK		0.0026643	0	1	1	1	A0A0E3M8D9	0	1261.68	High	0	0.001304	2.36
	FALSE	High	EAEAAGAEFVGAEELVQK		7.67366e-05	0	1	1	2	A0A0E3M8D9	0	1847.9	High	0	2.588e-05	2.41
	FALSE	High	FDETIEVALR		0.0177067	0	1	1	1	A0A0E3M8D9	0	1192.62	High	0	0.01057	2.23
	FALSE	High	AKFDETIEVALR		0.00494325	0	1	1	1	A0A0E3M8D9	1	1391.75	High	0	0.002578	1.9
	FALSE	High	AKEAEAAGAEFVGAEELVQK		0.071947	0	1	1	1	A0A0E3M8D9	1	2047.03	High	0	0.04996	1.14
FALSE	High	Master Protein	A0A0E3M7A6	LexA repressor OS=Clostridium scatologenes OX=1548 GN=lexA PE=3 SV=1	0	19.603	34	5	6	5	1	202	22.7	7.24	10.6	5
	Checked	Confidence	Sequence	Modifications	Qvality PEP	Qvality q-value	# Protein Groups	# Proteins	# PSMs	Master Protein Accessions	# Missed Cleavages	Theo. MH+ [Da]	Confidence (by Search Engine): Sequest HT	Percolator q-Value (by Search Engine): Sequest HT	Percolator PEP (by Search Engine): Sequest HT	XCorr (by Search Engine): Sequest HT
	FALSE	High	TIEVIENSLNR		0.0371195	0	1	1	1	A0A0E3M7A6	0	1287.69	High	0	0.02392	1.94
	FALSE	High	TIEVIENSLNRK		0.0114538	0	1	1	1	A0A0E3M7A6	1	1415.79	High	0	0.006517	2.59
	FALSE	High	TMNPIIVPDCQVLGK	1xCarbamidomethyl [C10]; 1xOxidation [M2]	0.00491927	0	1	1	1	A0A0E3M7A6	0	1700.87	High	0	0.002558	1.78
	FALSE	High	TNSAENGDIIAALIDNEATLKR		4.99456e-07	0	1	1	2	A0A0E3M7A6	1	2329.2	High	0	1.002e-07	4.3
	FALSE	High	EICAAVGLSSTSTVHGHLER	1xCarbamidomethyl [C3]	0.00128945	0	1	1	1	A0A0E3M7A6	0	2124.05	High	0	0.0005846	1.61
FALSE	High	Master Protein	A0A0E3K2H6	Rubrerythrin OS=Clostridium scatologenes OX=1548 GN=CSCA_3664 PE=4 SV=1	0	19.468	29	6	8	6	1	181	20.3	5.66	14.69	6
	Checked	Confidence	Sequence	Modifications	Qvality PEP	Qvality q-value	# Protein Groups	# Proteins	# PSMs	Master Protein Accessions	# Missed Cleavages	Theo. MH+ [Da]	Confidence (by Search Engine): Sequest HT	Percolator q-Value (by Search Engine): Sequest HT	Percolator PEP (by Search Engine): Sequest HT	XCorr (by Search Engine): Sequest HT
	FALSE	High	QADREGFPEVAEAYKR		0.00119276	0	1	2	1	A0A0E3K2H6	2	1865.91	High	0	0.0005351	2.94
	FALSE	High	EGFPEVAEAYKR		0.0137691	0	1	2	1	A0A0E3K2H6	1	1395.69	High	0	0.007999	1.82
	FALSE	High	DVDPEVIEGLR		0.0054218	0	1	1	2	A0A0E3K2H6	0	1241.64	High	0	0.01159	2.48
	FALSE	High	FAELLGEVVTSSTKK		8.09628e-05	0	1	1	2	A0A0E3K2H6	1	1608.88	High	0	2.745e-05	2.52
	FALSE	High	FAELLGEVVTSSTK		1.32097e-05	0	1	1	1	A0A0E3K2H6	0	1480.79	High	0	3.715e-06	2.83
	FALSE	High	IAFEEAEHAAK		0.0418176	0	1	1	1	A0A0E3K2H6	0	1215.6	High	0	0.0273	1.41
FALSE	High	Master Protein	A0A0E3GSD8	FMN-dependent alpha-hydroxy acid dehydrogenase OS=Clostridium scatologenes OX=1548 GN=CSCA_4771 PE=3 SV=1	0	19.304	21	4	6	4	1	337	35.6	5.35	10.03	4
	Checked	Confidence	Sequence	Modifications	Qvality PEP	Qvality q-value	# Protein Groups	# Proteins	# PSMs	Master Protein Accessions	# Missed Cleavages	Theo. MH+ [Da]	Confidence (by Search Engine): Sequest HT	Percolator q-Value (by Search Engine): Sequest HT	Percolator PEP (by Search Engine): Sequest HT	XCorr (by Search Engine): Sequest HT
	FALSE	High	VLDQTPGVADVLPEIAEAVK		9.64904e-05	0	1	1	2	A0A0E3GSD8	0	2064.12	High	0	3.331e-05	2.66
	FALSE	High	GTGEAFTVNVEALDSYK		0.0213736	0	1	1	1	A0A0E3GSD8	0	1800.87	High	0	0.01298	0.99
	FALSE	High	LAVEAGVDAIVVSNHGGR		2.13433e-06	0	1	1	2	A0A0E3GSD8	0	1763.94	High	0	4.986e-07	2.78
	FALSE	High	VIHDAKDPDTSTELFGK		0.153277	0.000973251	1	1	1	A0A0E3GSD8	1	1872.93	High	0.0006845	0.1169	0.95
FALSE	High	Master Protein	A0A0E3JR64	Thioredoxin-disulfide reductase OS=Clostridium scatologenes OX=1548 GN=CSCA_4342 PE=4 SV=1	0	19.293	27	5	7	5	1	286	31.6	8.05	13.99	5
	Checked	Confidence	Sequence	Modifications	Qvality PEP	Qvality q-value	# Protein Groups	# Proteins	# PSMs	Master Protein Accessions	# Missed Cleavages	Theo. MH+ [Da]	Confidence (by Search Engine): Sequest HT	Percolator q-Value (by Search Engine): Sequest HT	Percolator PEP (by Search Engine): Sequest HT	XCorr (by Search Engine): Sequest HT
	FALSE	High	INNYLGFYDVTGEQLK		0.00664995	0	1	1	1	A0A0E3JR64	0	1873.93	High	0	0.003577	1.48
	FALSE	High	YNLSDTIEIIK		0.00161335	0	1	1	1	A0A0E3JR64	0	1308.7	High	0	0.0007483	2.43
	FALSE	High	SVILATGMEYTKPLKGEEEFLGR		0.000204381	0	1	1	1	A0A0E3JR64	1	2568.34	High	0	7.665e-05	2.38
	FALSE	High	EAEEEANYVAELTSK		5.10674e-06	0	1	1	2	A0A0E3JR64	0	1682.78	High	0	9.904e-05	3.79
	FALSE	High	HIEAMNIDIVNEK		0.00803724	0	1	1	1	A0A0E3JR64	0	1525.77	High	0	0.004402	1.83
	FALSE	High	HIEAMNIDIVNEK	1xOxidation [M5]	0.063106	0	1	1	1	A0A0E3JR64	0	1541.76	High	0	0.04317	1.27
FALSE	High	Master Protein	A0A0E3K398	30S ribosomal protein S4 OS=Clostridium scatologenes OX=1548 GN=rpsD PE=3 SV=1	0	18.959	39	5	7	5	1	206	23.6	9.64	10.81	5
	Checked	Confidence	Sequence	Modifications	Qvality PEP	Qvality q-value	# Protein Groups	# Proteins	# PSMs	Master Protein Accessions	# Missed Cleavages	Theo. MH+ [Da]	Confidence (by Search Engine): Sequest HT	Percolator q-Value (by Search Engine): Sequest HT	Percolator PEP (by Search Engine): Sequest HT	XCorr (by Search Engine): Sequest HT
	FALSE	High	QLVTHGHFLVNGK		0.0243419	0	1	1	1	A0A0E3K398	0	1449.8	High	0	0.015	1.28
	FALSE	High	TLPAWLEGNPENFEGK		0.000626939	0	1	1	2	A0A0E3K398	0	1801.88	High	0	0.0002637	1.69
	FALSE	High	EPSREDIDVPVNETLIVEYYSK		0.0142437	0	1	1	1	A0A0E3K398	1	2595.28	High	0	0.008289	2.23
	FALSE	High	KVDIASYQVLAGDVITVSEK		9.90854e-06	0	1	1	2	A0A0E3K398	1	2135.16	High	0	2.714e-06	3.8
	FALSE	High	GISGENLLK		0.289362	0.00713079	1	1	1	A0A0E3K398	0	930.525	High	0.005028	0.2406	1.05
FALSE	High	Master Protein	A0A0E3GSF7	Adenine phosphoribosyltransferase OS=Clostridium scatologenes OX=1548 GN=apt PE=3 SV=1	0	18.66	19	4	5	4	1	172	19.1	5.77	12.98	4
	Checked	Confidence	Sequence	Modifications	Qvality PEP	Qvality q-value	# Protein Groups	# Proteins	# PSMs	Master Protein Accessions	# Missed Cleavages	Theo. MH+ [Da]	Confidence (by Search Engine): Sequest HT	Percolator q-Value (by Search Engine): Sequest HT	Percolator PEP (by Search Engine): Sequest HT	XCorr (by Search Engine): Sequest HT
	FALSE	High	DKKIDVVVGPEAR		0.029928	0	1	1	1	A0A0E3GSF7	2	1425.81	High	0	0.01886	1.98
	FALSE	High	KIDVVVGPEAR		0.00484801	0	1	1	1	A0A0E3GSF7	1	1182.68	High	0	0.00252	2.59
	FALSE	High	IDVVVGPEAR		0.00122814	0	1	1	1	A0A0E3GSF7	0	1054.59	High	0	0.0005542	2.22
	FALSE	High	IAIVDDLLATGGTIGSVAK		1.10538e-06	0	1	1	2	A0A0E3GSF7	0	1814.03	High	0	2.403e-07	4.52
FALSE	High	Master Protein	A0A0E3MA26	Bifunctional protein PyrR OS=Clostridium scatologenes OX=1548 GN=pyrR PE=3 SV=1	0	18.026	39	8	8	8	1	177	19.9	6.83	11.42	8
	Checked	Confidence	Sequence	Modifications	Qvality PEP	Qvality q-value	# Protein Groups	# Proteins	# PSMs	Master Protein Accessions	# Missed Cleavages	Theo. MH+ [Da]	Confidence (by Search Engine): Sequest HT	Percolator q-Value (by Search Engine): Sequest HT	Percolator PEP (by Search Engine): Sequest HT	XCorr (by Search Engine): Sequest HT
	FALSE	High	NEVVSVQISEIDGADIVKIDEL		0.00169388	0	1	1	1	A0A0E3MA26	1	2385.24	High	0	0.000789	2.35
	FALSE	High	IIEEIEGVK		0.0203674	0	1	1	1	A0A0E3MA26	0	1029.58	High	0	0.01233	1.33
	FALSE	High	LKDTDLIDVEGK		0.00125842	0	1	1	1	A0A0E3MA26	1	1345.72	High	0	0.0005691	2.3
	FALSE	High	VILVDDVIYTGR		0.00171046	0	1	1	1	A0A0E3MA26	0	1362.76	High	0	0.000798	1.94
	FALSE	High	KVILVDDVIYTGR		0.00192257	0	1	1	1	A0A0E3MA26	1	1490.86	High	0	0.0009063	2.39
	FALSE	High	GVENIIFVGIK		0.015465	0	1	1	1	A0A0E3MA26	0	1188.7	High	0	0.009082	2.44
	FALSE	High	NKGVENIIFVGIK		0.173281	0.00191867	1	1	1	A0A0E3MA26	1	1430.84	High	0.001346	0.1345	0.77
	FALSE	High	NEVVSVQISEIDGADIVK		0.238257	0.00502356	1	1	1	A0A0E3MA26	0	1915	High	0.003539	0.1924	1.13
FALSE	High	Master Protein	A0A0E3JPZ2	Uncharacterized protein OS=Clostridium scatologenes OX=1548 GN=CSCA_3467 PE=4 SV=1	0	17.759	18	2	4	2	1	137	15.1	5.36	9.29	2
	Checked	Confidence	Sequence	Modifications	Qvality PEP	Qvality q-value	# Protein Groups	# Proteins	# PSMs	Master Protein Accessions	# Missed Cleavages	Theo. MH+ [Da]	Confidence (by Search Engine): Sequest HT	Percolator q-Value (by Search Engine): Sequest HT	Percolator PEP (by Search Engine): Sequest HT	XCorr (by Search Engine): Sequest HT
	FALSE	High	SEETDVVVAEDKSIAVNEVEKPHTK		2.30743e-06	0	1	1	3	A0A0E3JPZ2	1	2753.38	High	0	5.409e-07	3.29
	FALSE	High	SEETDVVVAEDK		0.000868984	0	1	1	1	A0A0E3JPZ2	0	1320.62	High	0	0.000377	3.16
FALSE	High	Master Protein	A0A0E3K0Y5	Serine hydroxymethyltransferase OS=Clostridium scatologenes OX=1548 GN=glyA PE=3 SV=1	0	17.664	21	7	8	7	1	411	45.8	7.71	9.21	7
	Checked	Confidence	Sequence	Modifications	Qvality PEP	Qvality q-value	# Protein Groups	# Proteins	# PSMs	Master Protein Accessions	# Missed Cleavages	Theo. MH+ [Da]	Confidence (by Search Engine): Sequest HT	Percolator q-Value (by Search Engine): Sequest HT	Percolator PEP (by Search Engine): Sequest HT	XCorr (by Search Engine): Sequest HT
	FALSE	High	MIVSGASAYPR	1xOxidation [M1]	0.000127389	0	1	1	1	A0A0E3K0Y5	0	1167.58	High	0	4.526e-05	2.61
	FALSE	High	MIVSGASAYPR		0.0208645	0	1	1	1	A0A0E3K0Y5	0	1151.59	High	0	0.01263	1.63
	FALSE	High	LVTGGTDNHLILIDLTNK		0.00362056	0	1	1	1	A0A0E3K0Y5	0	1937.07	High	0	0.001829	1.67
	FALSE	High	LYNFISYGVNEK		0.0109647	0	1	1	1	A0A0E3K0Y5	0	1446.73	High	0	0.006194	2.24
	FALSE	High	LLDDVGITVNK		0.00104574	0	1	1	1	A0A0E3K0Y5	0	1186.67	High	0	0.0004628	2.73
	FALSE	High	LSPFVTSGLR		0.0903167	0	1	1	1	A0A0E3K0Y5	0	1076.61	High	0	0.06445	1.41
	FALSE	High	AVCFGEALKDDYK	1xCarbamidomethyl [C3]	0.122062	0.000973251	1	1	1	A0A0E3K0Y5	1	1515.71	High	0.0006845	0.09045	1.13
	FALSE	High	GIELIASENFTSK		0.161587	0.00144743	1	1	1	A0A0E3K0Y5	0	1408.73	High	0.001016	0.1241	1.6
FALSE	High	Master Protein	A0A0E3K2N3	Betaine reductase OS=Clostridium scatologenes OX=1548 GN=CSCA_3833 PE=4 SV=1	0	17.561	22	6	7	6	1	510	55	6.39	8.32	6
	Checked	Confidence	Sequence	Modifications	Qvality PEP	Qvality q-value	# Protein Groups	# Proteins	# PSMs	Master Protein Accessions	# Missed Cleavages	Theo. MH+ [Da]	Confidence (by Search Engine): Sequest HT	Percolator q-Value (by Search Engine): Sequest HT	Percolator PEP (by Search Engine): Sequest HT	XCorr (by Search Engine): Sequest HT
	FALSE	High	MTNLFDGVSILVEK	1xOxidation [M1]	0.00439854	0	1	1	1	A0A0E3K2N3	0	1581.82	High	0	0.002266	2.61
	FALSE	High	NTGLVEESSSASKEEIKK		1.06541e-07	0	1	1	1	A0A0E3K2N3	2	1935.99	High	0	1.819e-08	5.71
	FALSE	High	ITDVDKYAPEMQTPDITEPAGAGDVPTQNYK		0.0398727	0	1	1	1	A0A0E3K2N3	1	3364.59	High	0	0.02599	1.27
	FALSE	High	IEELKQGEDGAVIEK		0.00459541	0	1	1	1	A0A0E3K2N3	1	1657.86	High	0	0.002375	1.62
	FALSE	High	GIPVLEDCIGGFAVLVSENDGVSPVLR	1xCarbamidomethyl [C8]	0.0383805	0	1	1	1	A0A0E3K2N3	0	2812.45	High	0	0.02494	1.04
	FALSE	High	ITDVDKYAPEMQTPDITEPAGAGDVPTQNYK	1xOxidation [M11]	0.209282	0.00370203	1	1	1	A0A0E3K2N3	1	3380.58	High	0.002606	0.1664	1.32
	FALSE	High	ELPNFVK		0.310516	0.0084346	1	1	1	A0A0E3K2N3	0	846.472	High	0.006244	0.2605	0.85
FALSE	High	Master Protein	A0A0E3GRD1	Ornithine carbamoyltransferase OS=Clostridium scatologenes OX=1548 GN=CSCA_2986 PE=3 SV=1	0	17.547	24	7	9	7	1	333	37.4	6.46	11.02	7
	Checked	Confidence	Sequence	Modifications	Qvality PEP	Qvality q-value	# Protein Groups	# Proteins	# PSMs	Master Protein Accessions	# Missed Cleavages	Theo. MH+ [Da]	Confidence (by Search Engine): Sequest HT	Percolator q-Value (by Search Engine): Sequest HT	Percolator PEP (by Search Engine): Sequest HT	XCorr (by Search Engine): Sequest HT
	FALSE	High	NFLTLMDFTPK	1xOxidation [M6]	0.0124979	0	1	1	1	A0A0E3GRD1	0	1342.67	High	0	0.007192	1.96
	FALSE	High	NNMANALMIGAAK		0.00380112	0	1	1	1	A0A0E3GRD1	0	1318.66	High	0	0.00193	1.88
	FALSE	High	ITLTDSVAEGVK		0.00166931	0	1	1	1	A0A0E3GRD1	0	1232.67	High	0	0.0007769	2.6
	FALSE	High	ELEVSDEVFEGK		0.000145305	0	1	1	2	A0A0E3GRD1	0	1380.65	High	0	5.237e-05	2.55
	FALSE	High	GFDQSVVDTLAK		0.000691116	0	1	1	2	A0A0E3GRD1	0	1279.65	High	0	0.0002927	2.04
	FALSE	High	ELFPEEDLVKK		0.122614	0.000973251	1	1	1	A0A0E3GRD1	1	1346.72	High	0.0006845	0.091	1.35
	FALSE	High	MYDGIEYR		0.234343	0.00461105	1	2	1	A0A0E3GRD1	0	1046.46	High	0.003246	0.1886	0.95
FALSE	High	Master Protein	A0A0E3JNU7	HAD-superfamily hydrolase, subfamily IA, variant 1 OS=Clostridium scatologenes OX=1548 GN=CSCA_2535 PE=4 SV=1	0	17.33	28	4	6	4	1	206	23.3	4.74	9.54	4
	Checked	Confidence	Sequence	Modifications	Qvality PEP	Qvality q-value	# Protein Groups	# Proteins	# PSMs	Master Protein Accessions	# Missed Cleavages	Theo. MH+ [Da]	Confidence (by Search Engine): Sequest HT	Percolator q-Value (by Search Engine): Sequest HT	Percolator PEP (by Search Engine): Sequest HT	XCorr (by Search Engine): Sequest HT
	FALSE	High	NIIFDVDGTLWDTTEVVAK		0.0410288	0	1	1	1	A0A0E3JNU7	0	2136.09	High	0	0.02683	1.4
	FALSE	High	TMDVIAEDLFPDLNSENKK	1xOxidation [M2]	0.0145927	0	1	1	1	A0A0E3JNU7	1	2195.05	High	0	0.008511	2.03
	FALSE	High	TMDVIAEDLFPDLNSENKK		0.00312865	0	1	1	1	A0A0E3JNU7	1	2179.06	High	0	0.001555	2.1
	FALSE	High	AILGVEGINAVMTSPILKK	1xOxidation [M12]	0.0315485	0	1	1	1	A0A0E3JNU7	1	1970.14	High	0	0.02006	0.94
	FALSE	High	AILGVEGINAVMTSPILKK		0.000981554	0	1	1	1	A0A0E3JNU7	1	1954.14	High	0	0.0004317	2.54
	FALSE	High	AILGVEGINAVMTSPILK		5.88203e-06	0	1	1	1	A0A0E3JNU7	0	1826.05	High	0	1.522e-06	2.87
FALSE	High	Master Protein	A0A0E3M851	Transcriptional regulator, LacI family OS=Clostridium scatologenes OX=1548 GN=CSCA_3994 PE=4 SV=1	0	17.312	25	5	5	5	1	332	36.9	5.67	4.59	5
	Checked	Confidence	Sequence	Modifications	Qvality PEP	Qvality q-value	# Protein Groups	# Proteins	# PSMs	Master Protein Accessions	# Missed Cleavages	Theo. MH+ [Da]	Confidence (by Search Engine): Sequest HT	Percolator q-Value (by Search Engine): Sequest HT	Percolator PEP (by Search Engine): Sequest HT	XCorr (by Search Engine): Sequest HT
	FALSE	High	LGYRPNIVAR		0.0207641	0	1	1	1	A0A0E3M851	0	1158.67	High	0	0.01258	1.88
	FALSE	High	TSTIGIIIPDISSQFYPEIVR		5.20728e-06	0	1	1	1	A0A0E3M851	0	2349.27	High	0	1.334e-06	2.26
	FALSE	High	EAGVSIATVSR		0.00468571	0	1	1	1	A0A0E3M851	0	1089.59	High	0	0.002427	2.33
	FALSE	High	DGNIPSVTIDNEQAALDAVNYLIK		0.00078065	0	1	1	1	A0A0E3M851	0	2573.31	High	0	0.0003363	1.93
	FALSE	High	IAYIGTHEDAANASALR		0.000823634	0	1	1	1	A0A0E3M851	0	1772.89	High	0	0.0003557	1.52
FALSE	High	Master Protein	A0A0E3JNW8	Transcriptional regulator, TetR family OS=Clostridium scatologenes OX=1548 GN=CSCA_2610 PE=4 SV=1	0	17.3	31	4	5	4	1	199	22.5	5.49	12.06	4
	Checked	Confidence	Sequence	Modifications	Qvality PEP	Qvality q-value	# Protein Groups	# Proteins	# PSMs	Master Protein Accessions	# Missed Cleavages	Theo. MH+ [Da]	Confidence (by Search Engine): Sequest HT	Percolator q-Value (by Search Engine): Sequest HT	Percolator PEP (by Search Engine): Sequest HT	XCorr (by Search Engine): Sequest HT
	FALSE	High	ILDATLNIIGNEGFQNITIK		0.00158994	0	1	1	1	A0A0E3JNW8	0	2187.2	High	0	0.0007356	1.85
	FALSE	High	ISGIDYNEKPTR		0.00030183	0	1	1	2	A0A0E3JNW8	0	1392.71	High	0	0.0001178	3.44
	FALSE	High	CFELLEDNDVLPEER	1xCarbamidomethyl [C1]	7.48893e-05	0	1	1	1	A0A0E3JNW8	0	1877.86	High	0	2.528e-05	1.75
	FALSE	High	AVGVEGSDEVLLMK		0.00747247	0	1	1	1	A0A0E3JNW8	0	1446.75	High	0	0.00406	1.85
FALSE	High	Master Protein	A0A0E3K3N0	Stage 0 sporulation protein A homolog OS=Clostridium scatologenes OX=1548 GN=CSCA_4224 PE=4 SV=1	0	17.187	28	4	4	4	1	228	26.5	4.91	7.12	4
	Checked	Confidence	Sequence	Modifications	Qvality PEP	Qvality q-value	# Protein Groups	# Proteins	# PSMs	Master Protein Accessions	# Missed Cleavages	Theo. MH+ [Da]	Confidence (by Search Engine): Sequest HT	Percolator q-Value (by Search Engine): Sequest HT	Percolator PEP (by Search Engine): Sequest HT	XCorr (by Search Engine): Sequest HT
	FALSE	High	ILIVDDDENICEVIK	1xCarbamidomethyl [C11]	3.38382e-05	0	1	1	1	A0A0E3K3N0	0	1787.91	High	0	1.053e-05	2.28
	FALSE	High	VLGLELGADDYIVKPFEPK		6.8748e-06	0	1	1	1	A0A0E3K3N0	0	2103.14	High	0	1.805e-06	2.36
	FALSE	High	EQLLCEVWGYDYPGDSR	1xCarbamidomethyl [C5]	1.57432e-05	0	1	1	1	A0A0E3K3N0	0	2086.92	High	0	4.514e-06	2.48
	FALSE	High	EYETPVIMLTAK		0.104126	0.000973251	1	1	1	A0A0E3K3N0	0	1394.72	High	0.0006845	0.07569	1.28
FALSE	High	Master Protein	A0A0E3MB64	30S ribosomal protein S5 OS=Clostridium scatologenes OX=1548 GN=rpsE PE=3 SV=1	0	17.167	39	5	5	5	1	165	17.4	9.91	9.3	5
	Checked	Confidence	Sequence	Modifications	Qvality PEP	Qvality q-value	# Protein Groups	# Proteins	# PSMs	Master Protein Accessions	# Missed Cleavages	Theo. MH+ [Da]	Confidence (by Search Engine): Sequest HT	Percolator q-Value (by Search Engine): Sequest HT	Percolator PEP (by Search Engine): Sequest HT	XCorr (by Search Engine): Sequest HT
	FALSE	High	NLVEVAIVGTTVPHDIQGEFGTGR		4.09219e-05	0	1	1	1	A0A0E3MB64	0	2509.3	High	0	1.293e-05	2.56
	FALSE	High	VLIMTASEGTGVIAGGPAR		1.59317e-06	0	1	1	1	A0A0E3MB64	0	1799.97	High	0	3.6e-07	2.97
	FALSE	High	SIEIPEAIR		0.010146	0	1	1	1	A0A0E3MB64	0	1027.58	High	0	0.005696	1.84
	FALSE	High	AVLELAGLKDVR		0.00534328	0	1	1	1	A0A0E3MB64	1	1283.77	High	0	0.002802	1.92
	FALSE	High	AVLELAGLK		0.123168	0.000973251	1	1	1	A0A0E3MB64	0	913.572	High	0.0006845	0.09164	1.53
FALSE	High	Master Protein	A0A0E3M7I4	Xanthine phosphoribosyltransferase OS=Clostridium scatologenes OX=1548 GN=xpt PE=3 SV=1	0	17.132	38	7	7	7	1	190	21.2	5.68	10.12	7
	Checked	Confidence	Sequence	Modifications	Qvality PEP	Qvality q-value	# Protein Groups	# Proteins	# PSMs	Master Protein Accessions	# Missed Cleavages	Theo. MH+ [Da]	Confidence (by Search Engine): Sequest HT	Percolator q-Value (by Search Engine): Sequest HT	Percolator PEP (by Search Engine): Sequest HT	XCorr (by Search Engine): Sequest HT
	FALSE	High	NLDGDVYQTTVHSFTK		0.00414908	0	1	1	1	A0A0E3M7I4	0	1824.88	High	0	0.002124	1.16
	FALSE	High	VEGIGIVIEK		0.0334144	0	1	1	1	A0A0E3M7I4	0	1056.63	High	0	0.02135	1.63
	FALSE	High	EDNILIIDDFLANGEAALGAAR		1.79961e-06	0	1	1	1	A0A0E3M7I4	0	2301.17	High	0	4.128e-07	3.28
	FALSE	High	GSDYELTLSKK		0.0324683	0	1	1	1	A0A0E3M7I4	1	1240.64	High	0	0.02064	1.71
	FALSE	High	GSDYELTLSK		0.0163891	0	1	1	1	A0A0E3M7I4	0	1112.55	High	0	0.009672	1.84
	FALSE	High	LEEGLIEFVK		0.0249346	0	1	1	1	A0A0E3M7I4	0	1176.65	High	0	0.01543	1.67
	FALSE	High	YITKEDNILIIDDFLANGEAALGAAR		0.165889	0.00144743	1	1	1	A0A0E3M7I4	1	2806.46	High	0.001016	0.128	0.93
FALSE	High	Master Protein	A0A0E3K1Q2	Stage 0 sporulation protein A homolog OS=Clostridium scatologenes OX=1548 GN=CSCA_3058 PE=4 SV=1	0	15.861	26	8	8	8	1	271	30.6	6.81	10.59	8
	Checked	Confidence	Sequence	Modifications	Qvality PEP	Qvality q-value	# Protein Groups	# Proteins	# PSMs	Master Protein Accessions	# Missed Cleavages	Theo. MH+ [Da]	Confidence (by Search Engine): Sequest HT	Percolator q-Value (by Search Engine): Sequest HT	Percolator PEP (by Search Engine): Sequest HT	XCorr (by Search Engine): Sequest HT
	FALSE	High	IIVLSAVGQDKITQR		0.00162122	0	1	1	1	A0A0E3K1Q2	1	1640.97	High	0	0.00075	2.02
	FALSE	High	IIVLSAVGQDK		0.00513939	0	1	1	1	A0A0E3K1Q2	0	1142.68	High	0	0.002692	2.3
	FALSE	High	TISLIDTTGIK		0.00577558	0	1	1	1	A0A0E3K1Q2	0	1161.67	High	0	0.003051	1.92
	FALSE	High	DIVVTGIAK		0.0574389	0	1	1	1	A0A0E3K1Q2	0	915.551	High	0	0.03898	1.37
	FALSE	High	KTISLIDTTGIK		0.00275667	0	1	1	1	A0A0E3K1Q2	1	1289.77	High	0	0.001351	2.31
	FALSE	High	HAIEVAWAR		0.0613518	0	1	1	1	A0A0E3K1Q2	0	1052.56	High	0	0.04204	2.04
	FALSE	High	ELYPSIAK		0.130585	0.000973251	1	1	1	A0A0E3K1Q2	0	920.509	High	0.0006845	0.09751	1.34
	FALSE	High	EAITMVVNNMELLSAVTK	1xOxidation [M5]	0.137788	0.000973251	1	1	1	A0A0E3K1Q2	0	1979.02	High	0.0006845	0.1035	0.88
FALSE	High	Master Protein	A0A0E3JR65	Probable butyrate kinase OS=Clostridium scatologenes OX=1548 GN=buk PE=3 SV=1	0	15.826	23	5	5	5	1	355	38.4	6.81	8.76	5
	Checked	Confidence	Sequence	Modifications	Qvality PEP	Qvality q-value	# Protein Groups	# Proteins	# PSMs	Master Protein Accessions	# Missed Cleavages	Theo. MH+ [Da]	Confidence (by Search Engine): Sequest HT	Percolator q-Value (by Search Engine): Sequest HT	Percolator PEP (by Search Engine): Sequest HT	XCorr (by Search Engine): Sequest HT
	FALSE	High	NFDINTLDGVVGR		0.00569195	0	1	1	1	A0A0E3JR65	0	1419.72	High	0	0.003012	1.84
	FALSE	High	LLILNPGSTSTK		0.0182273	0	1	1	1	A0A0E3JR65	0	1243.73	High	0	0.01087	1.62
	FALSE	High	IGVYDGENQILEETLR		1.61315e-05	0	1	1	1	A0A0E3JR65	0	1848.93	High	0	4.645e-06	2.93
	FALSE	High	VVEVSNALDGDGPFSPER		0.00374603	0	1	1	1	A0A0E3JR65	0	1887.91	High	0	0.001898	1.19
	FALSE	High	SINKPSFIVDPVVVDELDEAAR		0.00115277	0	1	1	1	A0A0E3JR65	0	2413.26	High	0	0.0005173	2.36
FALSE	High	Master Protein	A0A0E3JNQ3	Transcriptional regulator OS=Clostridium scatologenes OX=1548 GN=CSCA_2385 PE=4 SV=1	0	15.808	17	4	6	4	1	213	25	5.68	18.25	4
	Checked	Confidence	Sequence	Modifications	Qvality PEP	Qvality q-value	# Protein Groups	# Proteins	# PSMs	Master Protein Accessions	# Missed Cleavages	Theo. MH+ [Da]	Confidence (by Search Engine): Sequest HT	Percolator q-Value (by Search Engine): Sequest HT	Percolator PEP (by Search Engine): Sequest HT	XCorr (by Search Engine): Sequest HT
	FALSE	High	SEELEHFLR		0.0422176	0	1	1	2	A0A0E3JNQ3	0	1159.57	High	0.0006845	0.09102	2.57
	FALSE	High	NPEVLFQVLK		0.0120226	0	1	1	1	A0A0E3JNQ3	0	1186.68	High	0	0.006886	2.37
	FALSE	High	EALIQLASDNLILYLPR		6.56554e-05	0	1	1	2	A0A0E3JNQ3	0	1942.1	High	0	2.182e-05	4.68
	FALSE	High	KSEELEHFLR		0.0229755	0	1	1	1	A0A0E3JNQ3	1	1287.67	High	0	0.01407	2.06
FALSE	High	Master Protein	A0A0E3JWT3	Flavin reductase OS=Clostridium scatologenes OX=1548 GN=CSCA_0374 PE=4 SV=1	0	15.686	42	8	10	8	1	207	22.7	8.34	10.79	8
	Checked	Confidence	Sequence	Modifications	Qvality PEP	Qvality q-value	# Protein Groups	# Proteins	# PSMs	Master Protein Accessions	# Missed Cleavages	Theo. MH+ [Da]	Confidence (by Search Engine): Sequest HT	Percolator q-Value (by Search Engine): Sequest HT	Percolator PEP (by Search Engine): Sequest HT	XCorr (by Search Engine): Sequest HT
	FALSE	High	QDLEGMQTMR		0.0767984	0	1	1	1	A0A0E3JWT3	0	1208.54	High	0	0.05392	1.59
	FALSE	High	VLLINGSPK		0.0157671	0	1	1	1	A0A0E3JWT3	0	940.583	High	0	0.009295	1.7
	FALSE	High	SNGCTYTALTEIAK	1xCarbamidomethyl [C4]	0.0146635	0	1	1	1	A0A0E3JWT3	0	1528.73	High	0	0.00856	1.37
	FALSE	High	ELEKENIEAEIFHVGNKPIR		0.000600037	0	1	1	1	A0A0E3JWT3	1	2365.25	High	0	0.0002506	1.89
	FALSE	High	CVFNDDTVNLALEK	1xCarbamidomethyl [C1]	0.000247164	0	1	1	2	A0A0E3JWT3	0	1637.78	High	0	9.425e-05	2.39
	FALSE	High	GGSTAAFEQLNK		0.0812021	0	1	1	1	A0A0E3JWT3	0	1222.61	High	0	0.05739	2.22
	FALSE	High	RGGSTAAFEQLNK		0.188928	0.00236205	1	1	1	A0A0E3JWT3	1	1378.71	High	0.001661	0.1477	2.19
	FALSE	High	NMAWLLK		0.289362	0.00713079	1	1	2	A0A0E3JWT3	0	875.481	High	0.007755	0.287	1.46
FALSE	High	Master Protein	A0A0E3K145	Glutamate synthase (NADPH), homotetrameric OS=Clostridium scatologenes OX=1548 GN=CSCA_2949 PE=4 SV=1	0	15.423	13	4	6	2	1	462	49.6	6.09	8.5	4
	Checked	Confidence	Sequence	Modifications	Qvality PEP	Qvality q-value	# Protein Groups	# Proteins	# PSMs	Master Protein Accessions	# Missed Cleavages	Theo. MH+ [Da]	Confidence (by Search Engine): Sequest HT	Percolator q-Value (by Search Engine): Sequest HT	Percolator PEP (by Search Engine): Sequest HT	XCorr (by Search Engine): Sequest HT
	FALSE	High	VIAQSSALPAVCGR	1xCarbamidomethyl [C12]	0.00341515	0	1	1	1	A0A0E3K145	0	1428.76	High	0	0.001716	1.9
	FALSE	High	VAVVGGGNVAMDAAR	1xOxidation [M11]	0.00018813	0	2	4	1	A0A0E3K3K5; A0A0E3K145	0	1402.71	High	0	6.988e-05	1.86
	FALSE	High	VAVVGGGNVAMDAAR		9.37097e-05	0	2	4	2	A0A0E3K3K5; A0A0E3K145	0	1386.72	High	0	3.228e-05	2.75
	FALSE	High	VAVIGSGPAGLTCAGDLAK	1xCarbamidomethyl [C13]	0.00290833	0	1	2	1	A0A0E3K145	0	1756.93	High	0	0.001434	1.45
	FALSE	High	AANAIHEYLSK		0.0945721	0.000516017	2	2	1	A0A0E3K3K5; A0A0E3K145	0	1216.63	High	0.000363	0.06809	1.46
FALSE	High	Master Protein	A0A0E3K0A1	Uncharacterized protein OS=Clostridium scatologenes OX=1548 GN=CSCA_2699 PE=4 SV=1	0	15.294	27	4	5	4	1	238	26.7	8.66	8.03	4
	Checked	Confidence	Sequence	Modifications	Qvality PEP	Qvality q-value	# Protein Groups	# Proteins	# PSMs	Master Protein Accessions	# Missed Cleavages	Theo. MH+ [Da]	Confidence (by Search Engine): Sequest HT	Percolator q-Value (by Search Engine): Sequest HT	Percolator PEP (by Search Engine): Sequest HT	XCorr (by Search Engine): Sequest HT
	FALSE	High	LYNYVHQSPQPSTR		3.93571e-05	0	1	1	2	A0A0E3K0A1	0	1689.83	High	0	1.24e-05	3
	FALSE	High	VNVSSIANEDQTFTTYR		0.000102802	0	1	1	1	A0A0E3K0A1	0	1944.93	High	0	3.577e-05	2.77
	FALSE	High	GFLINNNIIK		0.0903167	0	1	1	1	A0A0E3K0A1	0	1145.67	High	0	0.06457	1.59
	FALSE	High	IVSSETANDGEFSSNIATWAQGTK		0.132947	0.000973251	1	1	1	A0A0E3K0A1	0	2513.18	High	0.0006845	0.09969	0.5
FALSE	High	Master Protein	A0A0E3MAS2	Serine acetyltransferase OS=Clostridium scatologenes OX=1548 GN=CSCA_3857 PE=3 SV=1	0	15.291	29	4	6	4	1	196	21.5	9.7	6.85	4
	Checked	Confidence	Sequence	Modifications	Qvality PEP	Qvality q-value	# Protein Groups	# Proteins	# PSMs	Master Protein Accessions	# Missed Cleavages	Theo. MH+ [Da]	Confidence (by Search Engine): Sequest HT	Percolator q-Value (by Search Engine): Sequest HT	Percolator PEP (by Search Engine): Sequest HT	XCorr (by Search Engine): Sequest HT
	FALSE	High	NVPSNTTAVGIPAR		0.00216096	0	1	1	1	A0A0E3MAS2	0	1396.75	High	0	0.00103	2.38
	FALSE	High	ILGPITIGDNVK		0.00143533	0	1	1	2	A0A0E3MAS2	0	1239.73	High	0	0.0006577	1.86
	FALSE	High	FFTGIEIHPGAQIGK		0.025419	0	1	1	1	A0A0E3MAS2	0	1614.86	High	0	0.01577	0.81
	FALSE	High	HPTVGSNVTIGAGAK		1.06082e-05	0	1	1	2	A0A0E3MAS2	0	1408.75	High	0	2.925e-06	2.6
FALSE	High	Master Protein	A0A0E3GSI0	Metal dependent phosphohydrolase OS=Clostridium scatologenes OX=1548 GN=CSCA_4981 PE=4 SV=1	0	14.943	36	8	8	8	1	191	22.1	6.07	8.58	8
	Checked	Confidence	Sequence	Modifications	Qvality PEP	Qvality q-value	# Protein Groups	# Proteins	# PSMs	Master Protein Accessions	# Missed Cleavages	Theo. MH+ [Da]	Confidence (by Search Engine): Sequest HT	Percolator q-Value (by Search Engine): Sequest HT	Percolator PEP (by Search Engine): Sequest HT	XCorr (by Search Engine): Sequest HT
	FALSE	High	IIYLADYVEPLR		0.000684413	0	1	1	1	A0A0E3GSI0	0	1464.81	High	0	0.0002907	2.87
	FALSE	High	YNLQVDEIFK		0.0640011	0	1	1	1	A0A0E3GSI0	0	1268.65	High	0	0.04399	1.48
	FALSE	High	ALLLSFNNTIK		0.00418966	0	1	1	1	A0A0E3GSI0	0	1233.72	High	0	0.002145	1.98
	FALSE	High	DFPGVEELR		0.00736435	0	1	1	1	A0A0E3GSI0	0	1061.53	High	0	0.003997	1.61
	FALSE	High	GQLIHLDTIR		0.0230865	0	1	1	1	A0A0E3GSI0	0	1165.67	High	0	0.01418	2.13
	FALSE	High	NFIILQLK		0.139644	0.000973251	1	1	1	A0A0E3GSI0	0	988.619	High	0.0006845	0.1055	1.53
	FALSE	High	DFPGVEELRK		0.122062	0.000973251	1	1	1	A0A0E3GSI0	1	1189.62	High	0.0006845	0.09064	1.5
	FALSE	High	ISYENLDK		0.105562	0.000973251	1	1	1	A0A0E3GSI0	0	981.489	High	0.0006845	0.07672	1.55
FALSE	High	Master Protein	A0A0E3K1U7	Hydrolase OS=Clostridium scatologenes OX=1548 GN=CSCA_3158 PE=4 SV=1	0	14.752	31	5	6	5	1	226	24.7	8.88	6.44	5
	Checked	Confidence	Sequence	Modifications	Qvality PEP	Qvality q-value	# Protein Groups	# Proteins	# PSMs	Master Protein Accessions	# Missed Cleavages	Theo. MH+ [Da]	Confidence (by Search Engine): Sequest HT	Percolator q-Value (by Search Engine): Sequest HT	Percolator PEP (by Search Engine): Sequest HT	XCorr (by Search Engine): Sequest HT
	FALSE	High	NNNEYTASANVLVAQAIPEIKK		0.0667598	0	1	1	1	A0A0E3K1U7	1	2387.26	High	0	0.04615	1.34
	FALSE	High	NNNEYTASANVLVAQAIPEIK		0.000180057	0	1	1	1	A0A0E3K1U7	0	2259.16	High	0	6.639e-05	2.85
	FALSE	High	ITISTNLPSVSK		0.0178786	0	1	1	2	A0A0E3K1U7	0	1259.72	High	0	0.01131	1.48
	FALSE	High	APVDISSLSNNVSMQDLTDGGYVNVTISAGDNENLAK	1xOxidation [M14]	1.44914e-05	0	1	1	1	A0A0E3K1U7	0	3824.81	High	0	4.113e-06	3.59
	FALSE	High	KITISTNLPSVSK		0.0215806	0	1	1	1	A0A0E3K1U7	1	1387.82	High	0	0.01317	1.5
FALSE	High	Master Protein	A0A0E3JQS4	Serine--pyruvate transaminase OS=Clostridium scatologenes OX=1548 GN=CSCA_4054 PE=3 SV=1	0	14.74	17	4	4	4	1	377	42.3	5.67	5.49	4
	Checked	Confidence	Sequence	Modifications	Qvality PEP	Qvality q-value	# Protein Groups	# Proteins	# PSMs	Master Protein Accessions	# Missed Cleavages	Theo. MH+ [Da]	Confidence (by Search Engine): Sequest HT	Percolator q-Value (by Search Engine): Sequest HT	Percolator PEP (by Search Engine): Sequest HT	XCorr (by Search Engine): Sequest HT
	FALSE	High	ILSGEGILGLEAACASLTEKDDR	1xCarbamidomethyl [C14]	1.31098e-06	0	1	1	1	A0A0E3JQS4	1	2418.22	High	0	2.912e-07	3.01
	FALSE	High	VLVIDNGIFGEGFGDFSK		2.59375e-06	0	1	1	1	A0A0E3JQS4	0	1913.96	High	0	6.175e-07	2.48
	FALSE	High	AIDNMLEDEDILSR		0.0771565	0	1	1	1	A0A0E3JQS4	0	1633.77	High	0	0.05409	0.97
	FALSE	High	SLEYFGFK		0.232406	0.00461105	1	1	1	A0A0E3JQS4	0	990.493	High	0.003246	0.187	0.89
FALSE	High	Master Protein	A0A0E3GRV0	Basic membrane lipoprotein OS=Clostridium scatologenes OX=1548 GN=CSCA_3831 PE=3 SV=1	0	14.433	18	6	6	6	1	362	38.9	8.92	6.22	6
	Checked	Confidence	Sequence	Modifications	Qvality PEP	Qvality q-value	# Protein Groups	# Proteins	# PSMs	Master Protein Accessions	# Missed Cleavages	Theo. MH+ [Da]	Confidence (by Search Engine): Sequest HT	Percolator q-Value (by Search Engine): Sequest HT	Percolator PEP (by Search Engine): Sequest HT	XCorr (by Search Engine): Sequest HT
	FALSE	High	LWAIGVDQDQAVGIVDSQK		0.00122217	0	1	1	1	A0A0E3GRV0	0	2042.06	High	0	0.0005496	2.18
	FALSE	High	VGLVTDEGGLNDKSFNESADK		0.00480107	0	1	1	1	A0A0E3GRV0	1	2195.05	High	0	0.002492	0.91
	FALSE	High	VGLVTDEGGLNDK		0.000754472	0	1	1	1	A0A0E3GRV0	0	1316.67	High	0	0.0003239	2.26
	FALSE	High	VDTATYDTISSLAK		0.0327807	0	1	1	1	A0A0E3GRV0	0	1484.75	High	0	0.02084	0.96
	FALSE	High	TVNPNVQFDIR		0.0059177	0	1	1	1	A0A0E3GRV0	0	1302.68	High	0	0.003134	1.78
	FALSE	High	RVDTATYDTISSLAK		0.165165	0.00144743	1	1	1	A0A0E3GRV0	1	1640.85	High	0.001016	0.1273	1.24
FALSE	High	Master Protein	A0A0E3GQM2	Diaminopimelate decarboxylase OS=Clostridium scatologenes OX=1548 GN=lysA PE=3 SV=1	0	14.378	15	5	6	5	1	433	48.5	5.44	5.66	5
	Checked	Confidence	Sequence	Modifications	Qvality PEP	Qvality q-value	# Protein Groups	# Proteins	# PSMs	Master Protein Accessions	# Missed Cleavages	Theo. MH+ [Da]	Confidence (by Search Engine): Sequest HT	Percolator q-Value (by Search Engine): Sequest HT	Percolator PEP (by Search Engine): Sequest HT	XCorr (by Search Engine): Sequest HT
	FALSE	High	VNPGIEAHTHEYIQTSK		7.11339e-06	0	1	1	2	A0A0E3GQM2	0	1923.96	High	0	1.879e-06	3.6
	FALSE	High	EFGTPLYVVDEDLVR		0.000222035	0	1	1	1	A0A0E3GQM2	0	1751.89	High	0	8.391e-05	2.06
	FALSE	High	ETYEDIIRNDILF		0.0257884	0	1	1	1	A0A0E3GQM2	1	1640.82	High	0	0.01603	1.32
	FALSE	High	SIIANAGTTLYK		0.185705	0.00236205	1	1	1	A0A0E3GQM2	0	1251.69	High	0.001661	0.1449	1.09
	FALSE	High	AFLNLAIAK		0.252369	0.00545275	1	1	1	A0A0E3GQM2	0	960.588	High	0.00384	0.2051	0.91
FALSE	High	Master Protein	A0A0E3M730	Uridylate kinase OS=Clostridium scatologenes OX=1548 GN=pyrH PE=3 SV=1	0	14.345	22	3	4	3	1	237	25.9	5.39	7.4	3
	Checked	Confidence	Sequence	Modifications	Qvality PEP	Qvality q-value	# Protein Groups	# Proteins	# PSMs	Master Protein Accessions	# Missed Cleavages	Theo. MH+ [Da]	Confidence (by Search Engine): Sequest HT	Percolator q-Value (by Search Engine): Sequest HT	Percolator PEP (by Search Engine): Sequest HT	XCorr (by Search Engine): Sequest HT
	FALSE	High	VVIFGAGTGNPYFSTDTAAALR		2.0773e-07	0	1	1	2	A0A0E3M730	0	2228.13	High	0	3.812e-08	3.54
	FALSE	High	AAEIEADVILLAK		0.00285224	0	1	1	1	A0A0E3M730	0	1355.78	High	0	0.001401	1.79
	FALSE	High	KVDGVYDKDPHQYSDAIK		0.0590855	0	1	1	1	A0A0E3M730	2	2078.02	High	0	0.04024	1.6
FALSE	High	Master Protein	A0A0E3M8Y8	Type 11 methyltransferase OS=Clostridium scatologenes OX=1548 GN=CSCA_3282 PE=4 SV=1	0	14.269	25	3	5	3	1	209	23.9	5.64	5.14	3
	Checked	Confidence	Sequence	Modifications	Qvality PEP	Qvality q-value	# Protein Groups	# Proteins	# PSMs	Master Protein Accessions	# Missed Cleavages	Theo. MH+ [Da]	Confidence (by Search Engine): Sequest HT	Percolator q-Value (by Search Engine): Sequest HT	Percolator PEP (by Search Engine): Sequest HT	XCorr (by Search Engine): Sequest HT
	FALSE	High	NIKPFIDNNMEVTGIEISQTAINIAR	1xOxidation [M10]	1.04259e-06	0	1	2	1	A0A0E3M8Y8	0	2917.51	High	0	2.253e-07	2.82
	FALSE	High	IYHGSVSDMPFENK	1xOxidation [M9]	0.013836	0	1	1	2	A0A0E3M8Y8	0	1639.74	High	0	0.008027	1.76
	FALSE	High	LAENYYETTYGVK		0.000245962	0	1	2	1	A0A0E3M8Y8	0	1550.74	High	0	9.354e-05	2.32
	FALSE	High	NIKPFIDNNMEVTGIEISQTAINIAR		0.170291	0.00191867	1	2	1	A0A0E3M8Y8	0	2901.51	High	0.001346	0.1319	1
FALSE	High	Master Protein	A0A0E3K1W6	DJ-1 family protein OS=Clostridium scatologenes OX=1548 GN=CSCA_3224 PE=4 SV=1	0	14.135	31	3	3	3	1	191	20.7	5.47	4.9	3
	Checked	Confidence	Sequence	Modifications	Qvality PEP	Qvality q-value	# Protein Groups	# Proteins	# PSMs	Master Protein Accessions	# Missed Cleavages	Theo. MH+ [Da]	Confidence (by Search Engine): Sequest HT	Percolator q-Value (by Search Engine): Sequest HT	Percolator PEP (by Search Engine): Sequest HT	XCorr (by Search Engine): Sequest HT
	FALSE	High	IVAAICAGPIVLGR	1xCarbamidomethyl [C6]	1.90389e-05	0	1	1	1	A0A0E3K1W6	0	1409.83	High	0	5.566e-06	2.61
	FALSE	High	GTSYPGFEEQLGEVVYSEDMVVQDGNIITSR		0.000939441	0	1	1	1	A0A0E3K1W6	0	3419.59	High	0	0.0004126	1.92
	FALSE	High	GFEEVEALTVVDVLR		1.15246e-05	0	1	1	1	A0A0E3K1W6	0	1675.89	High	0	3.193e-06	2.29
FALSE	High	Master Protein	A0A0E3K2T9	D-proline reductase (Dithiol) OS=Clostridium scatologenes OX=1548 GN=CSCA_3983 PE=4 SV=1	0	14.005	33	4	8	3	1	150	16.1	5.91	12.25	4
	Checked	Confidence	Sequence	Modifications	Qvality PEP	Qvality q-value	# Protein Groups	# Proteins	# PSMs	Master Protein Accessions	# Missed Cleavages	Theo. MH+ [Da]	Confidence (by Search Engine): Sequest HT	Percolator q-Value (by Search Engine): Sequest HT	Percolator PEP (by Search Engine): Sequest HT	XCorr (by Search Engine): Sequest HT
	FALSE	High	VFTEETGPEIAK		0.00529156	0	1	1	1	A0A0E3K2T9	0	1320.67	High	0	0.002768	2.82
	FALSE	High	DINCMFPIDR	1xCarbamidomethyl [C4]; 1xOxidation [M5]	0.0068467	0	2	2	2	A0A0E3K2T9; A0A0E3K397	0	1296.57	High	0	0.003683	1.7
	FALSE	High	DINCMFPIDR	1xCarbamidomethyl [C4]	0.0148779	0	2	2	1	A0A0E3K2T9; A0A0E3K397	0	1280.58	High	0	0.008682	1.84
	FALSE	High	GVAPTHIGFMGGGGNVK		0.000577096	0	1	1	2	A0A0E3K2T9	0	1598.81	High	0	0.00024	2.05
	FALSE	High	FNLAGDTGFR		0.00387584	0	1	1	2	A0A0E3K2T9	0	1097.54	High	0	0.001963	2.17
FALSE	High	Master Protein	A0A0E3M550	Nitrite and sulphite reductase 4Fe-4S region OS=Clostridium scatologenes OX=1548 GN=CSCA_0634 PE=4 SV=1	0	13.936	29	4	4	4	1	224	24.2	7.18	7.73	4
	Checked	Confidence	Sequence	Modifications	Qvality PEP	Qvality q-value	# Protein Groups	# Proteins	# PSMs	Master Protein Accessions	# Missed Cleavages	Theo. MH+ [Da]	Confidence (by Search Engine): Sequest HT	Percolator q-Value (by Search Engine): Sequest HT	Percolator PEP (by Search Engine): Sequest HT	XCorr (by Search Engine): Sequest HT
	FALSE	High	IGVSGCPNSCADSAFK	2xCarbamidomethyl [C6; C10]	0.0124979	0	1	1	1	A0A0E3M550	0	1669.73	High	0	0.00717	1.37
	FALSE	High	VIQVYSENAGTR		0.0078064	0	1	1	1	A0A0E3M550	0	1336.69	High	0	0.004271	2.31
	FALSE	High	TIADVAEKYNAAAVK		0.0107541	0	1	1	1	A0A0E3M550	1	1563.84	High	0	0.006093	1.69
	FALSE	High	DKETYSIAPHLTAGIVTPDILR		3.23679e-07	0	1	1	1	A0A0E3M550	1	2410.3	High	0	6.209e-08	3.72
FALSE	High	Master Protein	A0A0E3K0T2	Uncharacterized protein OS=Clostridium scatologenes OX=1548 GN=CSCA_2899 PE=4 SV=1	0	13.933	33	4	7	4	1	204	24.1	4.82	12.5	4
	Checked	Confidence	Sequence	Modifications	Qvality PEP	Qvality q-value	# Protein Groups	# Proteins	# PSMs	Master Protein Accessions	# Missed Cleavages	Theo. MH+ [Da]	Confidence (by Search Engine): Sequest HT	Percolator q-Value (by Search Engine): Sequest HT	Percolator PEP (by Search Engine): Sequest HT	XCorr (by Search Engine): Sequest HT
	FALSE	High	NLDKDDLAFIER		0.00168565	0	1	1	3	A0A0E3K0T2	1	1448.74	High	0	0.0007836	2.69
	FALSE	High	NSEDKDKTEIISELVELSAKPVITAK		0.000281924	0	1	1	2	A0A0E3K0T2	2	2857.54	High	0	0.0001088	2.62
	FALSE	High	INDIIAYMEQQSETIIENGK		0.0582566	0	1	1	1	A0A0E3K0T2	0	2309.13	High	0	0.03956	1.22
	FALSE	High	YTSITELPER		0.0652134	0	1	1	1	A0A0E3K0T2	0	1208.62	High	0	0.0448	2.62
FALSE	High	Master Protein	A0A0E3GRZ8	Recombination protein RecR OS=Clostridium scatologenes OX=1548 GN=recR PE=3 SV=1	0	13.645	22	2	5	2	1	198	21.9	6.55	9.35	2
	Checked	Confidence	Sequence	Modifications	Qvality PEP	Qvality q-value	# Protein Groups	# Proteins	# PSMs	Master Protein Accessions	# Missed Cleavages	Theo. MH+ [Da]	Confidence (by Search Engine): Sequest HT	Percolator q-Value (by Search Engine): Sequest HT	Percolator PEP (by Search Engine): Sequest HT	XCorr (by Search Engine): Sequest HT
	FALSE	High	YCSICGNFTDSDPCAVCSNPNR	4xCarbamidomethyl [C2; C5; C14; C17]	0.000374014	0	1	1	2	A0A0E3GRZ8	0	2594.02	High	0	0.0001491	2.05
	FALSE	High	IAHGIPVGGDLEYADEVTLAK		6.84138e-06	0	1	1	3	A0A0E3GRZ8	0	2168.12	High	0	1.801e-06	3.43
FALSE	High	Master Protein	A0A0E3GRV9	Uncharacterized protein OS=Clostridium scatologenes OX=1548 GN=CSCA_3876 PE=4 SV=1	0	13.535	34	5	5	5	1	203	22.6	9.19	6.77	5
	Checked	Confidence	Sequence	Modifications	Qvality PEP	Qvality q-value	# Protein Groups	# Proteins	# PSMs	Master Protein Accessions	# Missed Cleavages	Theo. MH+ [Da]	Confidence (by Search Engine): Sequest HT	Percolator q-Value (by Search Engine): Sequest HT	Percolator PEP (by Search Engine): Sequest HT	XCorr (by Search Engine): Sequest HT
	FALSE	High	SASEVINNADIIIANDFK		1.60531e-05	0	1	1	1	A0A0E3GRV9	0	1933.99	High	0	4.624e-06	2.92
	FALSE	High	NTLIICESNSLR	1xCarbamidomethyl [C6]	0.00414908	0	1	1	1	A0A0E3GRV9	0	1419.73	High	0	0.002123	2.18
	FALSE	High	LLNIPQMILIGSSSR		0.00501591	0	1	1	1	A0A0E3GRV9	0	1641.94	High	0	0.00261	1.67
	FALSE	High	TAIATELIK		0.0167091	0	1	1	1	A0A0E3GRV9	0	959.577	High	0	0.009904	1.26
	FALSE	High	GNFELLEETNMTASK	1xOxidation [M11]	0.150592	0.000973251	1	1	1	A0A0E3GRV9	0	1699.78	High	0.0006845	0.1149	0.95
FALSE	High	Master Protein	A0A0E3M7R2	Flavin reductase domain protein FMN-binding OS=Clostridium scatologenes OX=1548 GN=CSCA_0819 PE=4 SV=1	0	13.47	20	3	4	3	1	232	26	5.22	6.05	3
	Checked	Confidence	Sequence	Modifications	Qvality PEP	Qvality q-value	# Protein Groups	# Proteins	# PSMs	Master Protein Accessions	# Missed Cleavages	Theo. MH+ [Da]	Confidence (by Search Engine): Sequest HT	Percolator q-Value (by Search Engine): Sequest HT	Percolator PEP (by Search Engine): Sequest HT	XCorr (by Search Engine): Sequest HT
	FALSE	High	LIGVSALSVETPMDYVAR	1xOxidation [M13]	0.000372196	0	1	1	2	A0A0E3M7R2	0	1937	High	0	0.0001479	2.02
	FALSE	High	VLNAELLK		0.019408	0	1	1	1	A0A0E3M7R2	0	899.556	High	0	0.01165	1.56
	FALSE	High	TPISQNENKTEPIKPTSSASK		1.14064e-07	0	1	1	1	A0A0E3M7R2	1	2257.17	High	0	1.967e-08	4.02
FALSE	High	Master Protein	A0A0E3JQP3	D-proline reductase, PrdB subunit, selenocysteine-containing OS=Clostridium scatologenes OX=1548 GN=CSCA_3973 PE=4 SV=1	0	13.35	73	4	5	4	1	81	8.4	8.18	7.86	4
	Checked	Confidence	Sequence	Modifications	Qvality PEP	Qvality q-value	# Protein Groups	# Proteins	# PSMs	Master Protein Accessions	# Missed Cleavages	Theo. MH+ [Da]	Confidence (by Search Engine): Sequest HT	Percolator q-Value (by Search Engine): Sequest HT	Percolator PEP (by Search Engine): Sequest HT	XCorr (by Search Engine): Sequest HT
	FALSE	High	ITTAGTIVPLPYEYIAKV		0.00835563	0	1	1	1	A0A0E3JQP3	1	1949.1	High	0	0.004608	1.68
	FALSE	High	VPMGANAGAPHDVAMQTAIVK	2xOxidation [M3; M15]	0.00916303	0	1	1	1	A0A0E3JQP3	0	2110.04	High	0	0.005082	1.58
	FALSE	High	AIEEAGIPTICIAALPPVVK	1xCarbamidomethyl [C11]	0.000131169	0	1	1	2	A0A0E3JQP3	0	2062.16	High	0	0.000208	3.59
	FALSE	High	ITTAGTIVPLPYEYIAK		0.241226	0.00502356	1	1	1	A0A0E3JQP3	0	1850.03	High	0.003539	0.1952	1.32
FALSE	High	Master Protein	A0A0E3K386	50S ribosomal protein L2 OS=Clostridium scatologenes OX=1548 GN=rplB PE=3 SV=1	0	13.241	28	5	5	5	1	275	29.7	10.27	4.38	5
	Checked	Confidence	Sequence	Modifications	Qvality PEP	Qvality q-value	# Protein Groups	# Proteins	# PSMs	Master Protein Accessions	# Missed Cleavages	Theo. MH+ [Da]	Confidence (by Search Engine): Sequest HT	Percolator q-Value (by Search Engine): Sequest HT	Percolator PEP (by Search Engine): Sequest HT	XCorr (by Search Engine): Sequest HT
	FALSE	High	VGDIIVSGADSDIK		0.000479541	0	1	1	1	A0A0E3K386	0	1388.73	High	0	0.0001963	2.16
	FALSE	High	YIIAPVGLK		0.0177924	0	1	1	1	A0A0E3K386	0	973.608	High	0	0.01063	1.56
	FALSE	High	TGNCLPLQNIPVGTIVHNVELSVGK	1xCarbamidomethyl [C4]	0.00464034	0	1	1	1	A0A0E3K386	0	2659.42	High	0	0.002397	1.68
	FALSE	High	VATIEYDPNR		0.00452883	0	1	1	1	A0A0E3K386	0	1177.58	High	0	0.002332	2.22
	FALSE	High	ATIGTVSNLTHEITNIGK		0.00890001	0	1	1	1	A0A0E3K386	0	1869.01	High	0	0.004926	1.01
FALSE	High	Master Protein	A0A0E3M847	DNA-directed RNA polymerase subunit alpha OS=Clostridium scatologenes OX=1548 GN=rpoA PE=3 SV=1	0	12.974	18	5	5	5	1	315	35.2	4.92	6.49	5
	Checked	Confidence	Sequence	Modifications	Qvality PEP	Qvality q-value	# Protein Groups	# Proteins	# PSMs	Master Protein Accessions	# Missed Cleavages	Theo. MH+ [Da]	Confidence (by Search Engine): Sequest HT	Percolator q-Value (by Search Engine): Sequest HT	Percolator PEP (by Search Engine): Sequest HT	XCorr (by Search Engine): Sequest HT
	FALSE	High	SEDMPIGTIAVDSIYTPIKR		0.00642751	0	1	1	1	A0A0E3M847	1	2206.14	High	0	0.003442	1.61
	FALSE	High	AGINTVQELTER		0.00204823	0	1	1	1	A0A0E3M847	0	1330.7	High	0	0.000973	2.27
	FALSE	High	IECVEVNEDGSYGK	1xCarbamidomethyl [C3]	1.55905e-05	0	1	1	1	A0A0E3M847	0	1598.7	High	0	4.464e-06	2.5
	FALSE	High	VNFVVENTR		0.104126	0.000973251	1	1	1	A0A0E3M847	0	1077.57	High	0.0006845	0.07572	1.72
	FALSE	High	NKSEDMPIGTIAVDSIYTPIKR	1xOxidation [M6]	0.125974	0.000973251	1	1	1	A0A0E3M847	2	2464.28	High	0.0006845	0.09382	0.93
FALSE	High	Master Protein	A0A0E3M8J5	Protein RecA OS=Clostridium scatologenes OX=1548 GN=recA PE=3 SV=1	0	12.867	14	3	3	3	1	358	38.9	7.43	5.01	3
	Checked	Confidence	Sequence	Modifications	Qvality PEP	Qvality q-value	# Protein Groups	# Proteins	# PSMs	Master Protein Accessions	# Missed Cleavages	Theo. MH+ [Da]	Confidence (by Search Engine): Sequest HT	Percolator q-Value (by Search Engine): Sequest HT	Percolator PEP (by Search Engine): Sequest HT	XCorr (by Search Engine): Sequest HT
	FALSE	High	TTVALHIVAEAQK		0.0358991	0	1	1	1	A0A0E3M8J5	0	1380.78	High	0	0.02312	1.53
	FALSE	High	AAGAAAFIDAEHALDPVYAR		1.18666e-05	0	1	1	1	A0A0E3M8J5	0	2029.01	High	0	3.308e-06	2.03
	FALSE	High	AEIEGEMGDSHVGLQAR	1xOxidation [M7]	6.74207e-06	0	1	1	1	A0A0E3M8J5	0	1814.83	High	0	1.775e-06	2.98
FALSE	High	Master Protein	A0A0E3K478	Precorrin-6Y C5,15-methyltransferase (Decarboxylating), CbiT subunit OS=Clostridium scatologenes OX=1548 GN=CSCA_5070 PE=4 SV=1	0	12.867	28	3	3	3	1	188	21.1	5.83	6.75	3
	Checked	Confidence	Sequence	Modifications	Qvality PEP	Qvality q-value	# Protein Groups	# Proteins	# PSMs	Master Protein Accessions	# Missed Cleavages	Theo. MH+ [Da]	Confidence (by Search Engine): Sequest HT	Percolator q-Value (by Search Engine): Sequest HT	Percolator PEP (by Search Engine): Sequest HT	XCorr (by Search Engine): Sequest HT
	FALSE	High	VLDIGAGTGSVSIQIAK		5.3618e-06	0	1	1	1	A0A0E3K478	0	1628.92	High	0	1.379e-06	2.72
	FALSE	High	DIQAPFDAIFIGGSGGNIEK		2.19767e-06	0	1	1	1	A0A0E3K478	0	2049.03	High	0	5.136e-07	4.03
	FALSE	High	ALDYNVECMQISVNK	1xCarbamidomethyl [C8]	0.237273	0.00502356	1	1	1	A0A0E3K478	0	1783.84	High	0.003539	0.1919	0.86
FALSE	High	Master Protein	A0A0E3GRC4	Iron-containing alcohol dehydrogenase OS=Clostridium scatologenes OX=1548 GN=CSCA_2951 PE=4 SV=1	0	12.705	19	4	5	3	1	388	42.7	5.5	6.59	4
	Checked	Confidence	Sequence	Modifications	Qvality PEP	Qvality q-value	# Protein Groups	# Proteins	# PSMs	Master Protein Accessions	# Missed Cleavages	Theo. MH+ [Da]	Confidence (by Search Engine): Sequest HT	Percolator q-Value (by Search Engine): Sequest HT	Percolator PEP (by Search Engine): Sequest HT	XCorr (by Search Engine): Sequest HT
	FALSE	High	DFQPDWIVSIGGGSPIDAAK		5.42902e-05	0	1	1	1	A0A0E3GRC4	0	2073.03	High	0	1.77e-05	1.72
	FALSE	High	FVAIPSTSGTATEVTAFSVITDYK		0.000953274	0	2	2	2	A0A0E3GRC4; A0A0E3K0M0	0	2505.28	High	0	0.000758	3.21
	FALSE	High	DIYFGENTLETLK		0.220132	0.00370203	1	1	1	A0A0E3GRC4	0	1542.77	High	0.002606	0.1759	1.23
	FALSE	High	LIEGVEPDPSVETVMK		0.247254	0.00502356	1	1	1	A0A0E3GRC4	0	1742.89	High	0.003539	0.2003	0.5
FALSE	High	Master Protein	A0A0E3MAZ3	Hydrolase OS=Clostridium scatologenes OX=1548 GN=CSCA_3997 PE=4 SV=1	0	12.691	20	5	8	5	1	210	23.5	6.21	6.5	5
	Checked	Confidence	Sequence	Modifications	Qvality PEP	Qvality q-value	# Protein Groups	# Proteins	# PSMs	Master Protein Accessions	# Missed Cleavages	Theo. MH+ [Da]	Confidence (by Search Engine): Sequest HT	Percolator q-Value (by Search Engine): Sequest HT	Percolator PEP (by Search Engine): Sequest HT	XCorr (by Search Engine): Sequest HT
	FALSE	High	LVIEGSLENK		0.00217151	0	1	1	1	A0A0E3MAZ3	0	1101.62	High	0	0.001039	2.24
	FALSE	High	VLTDPFDK		0.049613	0	1	1	1	A0A0E3MAZ3	0	934.488	High	0	0.03306	1.45
	FALSE	High	AINSPIVIPMHYK	1xOxidation [M10]	0.00758217	0	1	1	3	A0A0E3MAZ3	0	1498.81	High	0	0.005564	1.93
	FALSE	High	KVLTDPFDK		0.0251757	0	1	1	1	A0A0E3MAZ3	1	1062.58	High	0	0.01561	2.33
	FALSE	High	AINSPIVIPMHYK		0.116139	0.000973251	1	1	1	A0A0E3MAZ3	0	1482.81	High	0.0006845	0.08541	0.95
	FALSE	High	IKYDNLIDK		0.240233	0.00502356	1	1	1	A0A0E3MAZ3	1	1121.62	High	0.003539	0.194	1.52
FALSE	High	Master Protein	A0A0E3JQB8	Glutamate formimidoyltransferase OS=Clostridium scatologenes OX=1548 GN=CSCA_3654 PE=4 SV=1	0	12.468	30	5	6	5	1	298	33.4	6.28	6.88	5
	Checked	Confidence	Sequence	Modifications	Qvality PEP	Qvality q-value	# Protein Groups	# Proteins	# PSMs	Master Protein Accessions	# Missed Cleavages	Theo. MH+ [Da]	Confidence (by Search Engine): Sequest HT	Percolator q-Value (by Search Engine): Sequest HT	Percolator PEP (by Search Engine): Sequest HT	XCorr (by Search Engine): Sequest HT
	FALSE	High	NIAQVSINMVNYEK		0.0170352	0	1	1	1	A0A0E3JQB8	0	1622.82	High	0	0.01008	1.74
	FALSE	High	YGVPVIGAEVIGLVPMK		0.000210445	0	1	1	1	A0A0E3JQB8	0	1741.99	High	0	7.89e-05	2.49
	FALSE	High	KGQYEGFFEK		0.0027035	0	1	1	1	A0A0E3JQB8	1	1232.59	High	0	0.00132	2.65
	FALSE	High	FPLIAYNVNLGTDNIEIANAISR		0.0209653	0	1	1	1	A0A0E3JQB8	0	2518.33	High	0	0.01275	1.59
	FALSE	High	MGATDVVPFIPIRDITTEECVQIAK	1xCarbamidomethyl [C20]; 1xOxidation [M1]	0.168077	0.00191867	1	1	1	A0A0E3JQB8	1	2819.43	High	0.001346	0.1297	0.99
	FALSE	High	NIAQVSINMVNYEK	1xOxidation [M9]	0.242223	0.00502356	1	1	1	A0A0E3JQB8	0	1638.82	High	0.003539	0.1959	1
FALSE	High	Master Protein	A0A0E3K2T5	Proline racemase OS=Clostridium scatologenes OX=1548 GN=CSCA_3970 PE=3 SV=1	0	12.361	24	6	6	6	1	335	36.2	5.12	5.57	6
	Checked	Confidence	Sequence	Modifications	Qvality PEP	Qvality q-value	# Protein Groups	# Proteins	# PSMs	Master Protein Accessions	# Missed Cleavages	Theo. MH+ [Da]	Confidence (by Search Engine): Sequest HT	Percolator q-Value (by Search Engine): Sequest HT	Percolator PEP (by Search Engine): Sequest HT	XCorr (by Search Engine): Sequest HT
	FALSE	High	IVVGGVPNIPGK		0.0302165	0	1	1	1	A0A0E3K2T5	0	1149.7	High	0	0.01912	1.61
	FALSE	High	ITLEAPAGLVK		0.000664692	0	1	1	1	A0A0E3K2T5	0	1111.67	High	0	0.0002812	2
	FALSE	High	EVSIVNVPAFLYK		0.00339857	0	1	1	1	A0A0E3K2T5	0	1478.83	High	0	0.001706	1.51
	FALSE	High	AENLGIEICPSNAQK	1xCarbamidomethyl [C9]	0.0408339	0	1	1	1	A0A0E3K2T5	0	1643.81	High	0	0.02662	0.92
	FALSE	High	AYLEENLDYVR		0.0148779	0	1	1	1	A0A0E3K2T5	0	1384.67	High	0	0.008682	1.96
	FALSE	High	AVNEQVEIQHPTLPHIK		0.252369	0.00545275	1	1	1	A0A0E3K2T5	0	1953.06	High	0.00384	0.2054	1
FALSE	High	Master Protein	A0A0E3K320	50S ribosomal protein L25 OS=Clostridium scatologenes OX=1548 GN=rplY PE=3 SV=1	0	12.227	23	3	4	3	1	197	22.4	6.55	4.64	3
	Checked	Confidence	Sequence	Modifications	Qvality PEP	Qvality q-value	# Protein Groups	# Proteins	# PSMs	Master Protein Accessions	# Missed Cleavages	Theo. MH+ [Da]	Confidence (by Search Engine): Sequest HT	Percolator q-Value (by Search Engine): Sequest HT	Percolator PEP (by Search Engine): Sequest HT	XCorr (by Search Engine): Sequest HT
	FALSE	High	NQLQLQIQKPEVSVLGK		0.0237631	0	1	1	1	A0A0E3K320	0	1922.11	High	0	0.01459	1.31
	FALSE	High	IHDKENEIYATITK		0.0143823	0	1	1	1	A0A0E3K320	1	1674.87	High	0	0.008398	1.82
	FALSE	High	IALIPEVIHVDISQK		4.42407e-05	0	1	1	2	A0A0E3K320	0	1674.98	High	0	0.0003421	2.36
FALSE	High	Master Protein	A0A0E3K3X3	Protein-export membrane protein SecF OS=Clostridium scatologenes OX=1548 GN=secF PE=3 SV=1	0	12.185	17	4	4	4	1	294	32.5	9.55	4.39	4
	Checked	Confidence	Sequence	Modifications	Qvality PEP	Qvality q-value	# Protein Groups	# Proteins	# PSMs	Master Protein Accessions	# Missed Cleavages	Theo. MH+ [Da]	Confidence (by Search Engine): Sequest HT	Percolator q-Value (by Search Engine): Sequest HT	Percolator PEP (by Search Engine): Sequest HT	XCorr (by Search Engine): Sequest HT
	FALSE	High	LNNENIAEIVK		0.00105598	0	1	1	1	A0A0E3K3X3	0	1256.68	High	0	0.0004684	2.71
	FALSE	High	YKDSSVTNQENIGASIGAETR		0.00141451	0	1	1	1	A0A0E3K3X3	1	2240.08	High	0	0.0006461	1.48
	FALSE	High	DSSVTNQENIGASIGAETR		0.0096187	0	1	1	1	A0A0E3K3X3	0	1948.92	High	0	0.005386	0.63
	FALSE	High	GSSVIELSNASITQTLAR		0.000916831	0	1	1	1	A0A0E3K3X3	0	1846.99	High	0	0.0004006	1.68
FALSE	High	Master Protein	A0A0E3MAU3	ATP synthase gamma chain OS=Clostridium scatologenes OX=1548 GN=atpG PE=3 SV=1	0	12.065	11	2	3	2	1	283	31.6	8.73	7.89	2
	Checked	Confidence	Sequence	Modifications	Qvality PEP	Qvality q-value	# Protein Groups	# Proteins	# PSMs	Master Protein Accessions	# Missed Cleavages	Theo. MH+ [Da]	Confidence (by Search Engine): Sequest HT	Percolator q-Value (by Search Engine): Sequest HT	Percolator PEP (by Search Engine): Sequest HT	XCorr (by Search Engine): Sequest HT
	FALSE	High	NSEVGEVYLVYTK		0.00090794	0	1	1	1	A0A0E3MAU3	0	1500.76	High	0	0.0003956	1.86
	FALSE	High	LKYETAAEYVDIPDIPTLK		3.97426e-05	0	1	1	2	A0A0E3MAU3	1	2179.15	High	0	0.0001737	3.5
FALSE	High	Master Protein	A0A0E3MBP0	Hypoxanthine phosphoribosyltransferase OS=Clostridium scatologenes OX=1548 GN=CSCA_4809 PE=3 SV=1	0	12.017	24	3	4	3	1	173	19.6	5.47	6.99	3
	Checked	Confidence	Sequence	Modifications	Qvality PEP	Qvality q-value	# Protein Groups	# Proteins	# PSMs	Master Protein Accessions	# Missed Cleavages	Theo. MH+ [Da]	Confidence (by Search Engine): Sequest HT	Percolator q-Value (by Search Engine): Sequest HT	Percolator PEP (by Search Engine): Sequest HT	XCorr (by Search Engine): Sequest HT
	FALSE	High	VVNDIQDDIK		0.0455537	0	1	1	1	A0A0E3MBP0	0	1158.6	High	0	0.03004	2.22
	FALSE	High	IGFMTTSSYGHSEVSSGCVK	1xCarbamidomethyl [C18]	3.35099e-05	0	1	1	1	A0A0E3MBP0	0	2133.96	High	0	1.038e-05	2.27
	FALSE	High	IGFMTTSSYGHSEVSSGCVK	1xCarbamidomethyl [C18]; 1xOxidation [M4]	0.000582748	0	1	1	1	A0A0E3MBP0	0	2149.95	High	0	0.0002427	1.87
	FALSE	High	GSFIFAADIVR		0.0209653	0	1	1	1	A0A0E3MBP0	0	1195.65	High	0	0.01272	2.5
FALSE	High	Master Protein	A0A0E3K3K5	Glutamate synthase (NADPH), homotetrameric OS=Clostridium scatologenes OX=1548 GN=CSCA_4583 PE=4 SV=1	0	11.735	10	3	5	1	1	462	49.8	5.83	6.6	3
	Checked	Confidence	Sequence	Modifications	Qvality PEP	Qvality q-value	# Protein Groups	# Proteins	# PSMs	Master Protein Accessions	# Missed Cleavages	Theo. MH+ [Da]	Confidence (by Search Engine): Sequest HT	Percolator q-Value (by Search Engine): Sequest HT	Percolator PEP (by Search Engine): Sequest HT	XCorr (by Search Engine): Sequest HT
	FALSE	High	VAVVGGGNVAMDAAR	1xOxidation [M11]	0.00018813	0	2	4	1	A0A0E3K3K5; A0A0E3K145	0	1402.71	High	0	6.988e-05	1.86
	FALSE	High	VAVVGGGNVAMDAAR		9.37097e-05	0	2	4	2	A0A0E3K3K5; A0A0E3K145	0	1386.72	High	0	3.228e-05	2.75
	FALSE	High	VAVIGSGPSGLTCAGDLAK	1xCarbamidomethyl [C13]	0.019882	0	1	1	1	A0A0E3K3K5	0	1772.92	High	0	0.01198	1.02
	FALSE	High	AANAIHEYLSK		0.0945721	0.000516017	2	2	1	A0A0E3K3K5; A0A0E3K145	0	1216.63	High	0.000363	0.06809	1.46
FALSE	High	Master Protein	A0A0E3GR92	Elongation factor Ts OS=Clostridium scatologenes OX=1548 GN=tsf PE=3 SV=1	0	11.698	15	3	5	3	1	306	34	5.16	8.81	3
	Checked	Confidence	Sequence	Modifications	Qvality PEP	Qvality q-value	# Protein Groups	# Proteins	# PSMs	Master Protein Accessions	# Missed Cleavages	Theo. MH+ [Da]	Confidence (by Search Engine): Sequest HT	Percolator q-Value (by Search Engine): Sequest HT	Percolator PEP (by Search Engine): Sequest HT	XCorr (by Search Engine): Sequest HT
	FALSE	High	QAANTNATTIESFLEEK		0.00300915	0	1	1	1	A0A0E3GR92	0	1866.91	High	0	0.001487	1.81
	FALSE	High	LSVENGVIESYIHGGGR		0.00281088	0	1	1	2	A0A0E3GR92	0	1786.91	High	0	0.002072	2.16
	FALSE	High	TIQGAVTDLIAK		0.00106113	0	1	1	2	A0A0E3GR92	0	1229.71	High	0	0.001537	2.46
FALSE	High	Master Protein	A0A0E3GS18	3-oxoacyl-[acyl-carrier-protein] reductase OS=Clostridium scatologenes OX=1548 GN=CSCA_4171 PE=3 SV=1	0	11.593	20	4	5	4	1	248	26.3	8.87	11.48	4
	Checked	Confidence	Sequence	Modifications	Qvality PEP	Qvality q-value	# Protein Groups	# Proteins	# PSMs	Master Protein Accessions	# Missed Cleavages	Theo. MH+ [Da]	Confidence (by Search Engine): Sequest HT	Percolator q-Value (by Search Engine): Sequest HT	Percolator PEP (by Search Engine): Sequest HT	XCorr (by Search Engine): Sequest HT
	FALSE	High	NITVNAVAPGFIK		0.000648693	0	1	1	1	A0A0E3GS18	0	1343.77	High	0	0.0002731	2.73
	FALSE	High	SAEDLVEEIR		0.00508964	0	1	1	1	A0A0E3GS18	0	1160.58	High	0	0.002653	2.09
	FALSE	High	AEAVQADISSFEGAK		0.00389474	0	1	1	2	A0A0E3GS18	0	1522.74	High	0	0.002818	2.11
	FALSE	High	IDILVNNAGITR		0.00353351	0	1	1	1	A0A0E3GS18	0	1298.74	High	0	0.001779	2.64
FALSE	High	Master Protein	A0A0E3K3I9	Methylenetetrahydrofolate reductase OS=Clostridium scatologenes OX=1548 GN=CSCA_4545 PE=3 SV=1	0	11.235	18	4	5	4	1	291	31.5	7.02	5.88	4
	Checked	Confidence	Sequence	Modifications	Qvality PEP	Qvality q-value	# Protein Groups	# Proteins	# PSMs	Master Protein Accessions	# Missed Cleavages	Theo. MH+ [Da]	Confidence (by Search Engine): Sequest HT	Percolator q-Value (by Search Engine): Sequest HT	Percolator PEP (by Search Engine): Sequest HT	XCorr (by Search Engine): Sequest HT
	FALSE	High	NVPGIFVPDELIER		0.00356808	0	1	1	1	A0A0E3K3I9	0	1597.86	High	0	0.001793	1.68
	FALSE	High	YDPLELQILK		0.0144521	0	1	1	1	A0A0E3K3I9	0	1231.69	High	0	0.008435	2.03
	FALSE	High	AHGVNVTDFQSATLK		0.0163891	0	1	1	2	A0A0E3K3I9	0	1587.81	High	0.005328	0.2504	1.13
	FALSE	High	GIDLSHLIECAK	1xCarbamidomethyl [C10]	0.000396539	0	1	1	1	A0A0E3K3I9	0	1355.7	High	0	0.0001589	2.18
FALSE	High	Master Protein	A0A0E3K2P5	Putative signal transduction protein with CBS domains OS=Clostridium scatologenes OX=1548 GN=CSCA_3518 PE=4 SV=1	0	11.233	30	4	7	4	1	213	23.9	9.09	4.64	4
	Checked	Confidence	Sequence	Modifications	Qvality PEP	Qvality q-value	# Protein Groups	# Proteins	# PSMs	Master Protein Accessions	# Missed Cleavages	Theo. MH+ [Da]	Confidence (by Search Engine): Sequest HT	Percolator q-Value (by Search Engine): Sequest HT	Percolator PEP (by Search Engine): Sequest HT	XCorr (by Search Engine): Sequest HT
	FALSE	High	MPNIVFVEKEDNAYLAAHK	1xOxidation [M1]	7.30864e-05	0	1	1	2	A0A0E3K2P5	1	2205.1	High	0	2.462e-05	2.51
	FALSE	High	IMEHEVDSLPVVEK	1xOxidation [M2]	0.00856097	0	1	1	2	A0A0E3K2P5	0	1640.82	High	0	0.004733	2.13
	FALSE	High	AALRPDLAVLTMTNILEAKPK	1xOxidation [M12]	0.00704926	0	1	1	2	A0A0E3K2P5	0	2281.29	High	0	0.003803	1.81
	FALSE	High	VPVGIIMTR		0.103179	0.000973251	1	1	1	A0A0E3K2P5	0	985.586	High	0.0006845	0.07512	1.17
FALSE	High	Master Protein	A0A0E3K2P6	L-serine deaminase OS=Clostridium scatologenes OX=1548 GN=CSCA_3870 PE=3 SV=1	0	11.201	27	3	3	3	1	226	24.6	8.25	5.98	3
	Checked	Confidence	Sequence	Modifications	Qvality PEP	Qvality q-value	# Protein Groups	# Proteins	# PSMs	Master Protein Accessions	# Missed Cleavages	Theo. MH+ [Da]	Confidence (by Search Engine): Sequest HT	Percolator q-Value (by Search Engine): Sequest HT	Percolator PEP (by Search Engine): Sequest HT	XCorr (by Search Engine): Sequest HT
	FALSE	High	ALVAGILGMNPWDEGLK		4.19314e-05	0	1	1	1	A0A0E3K2P6	0	1783.94	High	0	1.33e-05	2.76
	FALSE	High	GSAAAMVFEVDDFISQDLIDEIR	1xOxidation [M6]	0.0164685	0	1	1	1	A0A0E3K2P6	0	2557.21	High	0	0.009729	1.88
	FALSE	High	GIEIEFIPTDLGDVHPNTVK		0.000135721	0	1	1	1	A0A0E3K2P6	0	2194.14	High	0	4.868e-05	3.23
FALSE	High	Master Protein	A0A0E3JWX2	Cobyrinic acid ac-diamide synthase OS=Clostridium scatologenes OX=1548 GN=CSCA_0474 PE=4 SV=1	0	11.03	25	6	6	6	1	276	30.7	5.96	4.47	6
	Checked	Confidence	Sequence	Modifications	Qvality PEP	Qvality q-value	# Protein Groups	# Proteins	# PSMs	Master Protein Accessions	# Missed Cleavages	Theo. MH+ [Da]	Confidence (by Search Engine): Sequest HT	Percolator q-Value (by Search Engine): Sequest HT	Percolator PEP (by Search Engine): Sequest HT	XCorr (by Search Engine): Sequest HT
	FALSE	High	MLIENEEYR	1xOxidation [M1]	0.0156154	0	1	1	1	A0A0E3JWX2	0	1212.56	High	0	0.009175	2.07
	FALSE	High	VNECIILFEK	1xCarbamidomethyl [C4]	0.00185813	0	1	1	1	A0A0E3JWX2	0	1264.66	High	0	0.0008736	1.52
	FALSE	High	SIGIIEEGNSGSIK		0.000848069	0	1	1	1	A0A0E3JWX2	0	1403.74	High	0	0.0003673	2.4
	FALSE	High	SFFEDIAR		0.125408	0.000973251	1	1	1	A0A0E3JWX2	0	984.479	High	0.0006845	0.09349	1.39
	FALSE	High	GLLNVGEPMAVPIIK	1xOxidation [M9]	0.177084	0.00236205	1	1	1	A0A0E3JWX2	0	1566.89	High	0.001661	0.1373	0.72
	FALSE	High	EVQIDYPLIDYSK		0.296293	0.00713079	1	1	1	A0A0E3JWX2	0	1582.8	High	0.005328	0.2468	1.11
FALSE	High	Master Protein	A0A0E3JYX3	B3_4 domain-containing protein OS=Clostridium scatologenes OX=1548 GN=CSCA_0664 PE=4 SV=1	0	11.017	23	3	3	3	1	220	24.6	6.9	7.24	3
	Checked	Confidence	Sequence	Modifications	Qvality PEP	Qvality q-value	# Protein Groups	# Proteins	# PSMs	Master Protein Accessions	# Missed Cleavages	Theo. MH+ [Da]	Confidence (by Search Engine): Sequest HT	Percolator q-Value (by Search Engine): Sequest HT	Percolator PEP (by Search Engine): Sequest HT	XCorr (by Search Engine): Sequest HT
	FALSE	High	NLHSPISLVIGK		0.0771565	0	1	1	1	A0A0E3JYX3	0	1277.76	High	0	0.05418	1.44
	FALSE	High	EIHIENLSSSPR		0.00652192	0	1	1	1	A0A0E3JYX3	0	1381.71	High	0	0.003493	2.56
	FALSE	High	ENINIESLPVLTDSLGHFGSPTSDSER		2.7027e-07	0	1	1	1	A0A0E3JYX3	0	2914.41	High	0	5.087e-08	4.68
FALSE	High	Master Protein	A0A0E3M835	ATP synthase subunit delta OS=Clostridium scatologenes OX=1548 GN=atpH PE=3 SV=1	0	10.985	38	6	10	6	1	179	20.8	5.41	9.58	6
	Checked	Confidence	Sequence	Modifications	Qvality PEP	Qvality q-value	# Protein Groups	# Proteins	# PSMs	Master Protein Accessions	# Missed Cleavages	Theo. MH+ [Da]	Confidence (by Search Engine): Sequest HT	Percolator q-Value (by Search Engine): Sequest HT	Percolator PEP (by Search Engine): Sequest HT	XCorr (by Search Engine): Sequest HT
	FALSE	High	LKQMESIYLEK	1xOxidation [M4]	0.0550517	0	1	1	1	A0A0E3M835	1	1397.73	High	0	0.03713	1.61
	FALSE	High	VEQYLQELR		0.0214768	0	1	1	1	A0A0E3M835	0	1177.62	High	0	0.01309	1.64
	FALSE	High	YALALYEIAEEK		0.00521492	0	1	1	2	A0A0E3M835	0	1412.73	High	0	0.002729	2.53
	FALSE	High	GKVEQYLQELR		0.0157671	0	1	1	2	A0A0E3M835	1	1362.74	High	0	0.009275	2.12
	FALSE	High	EIVALINEDKDFMGLIEHPQVSTSSK	1xOxidation [M13]	0.135348	0.000973251	1	1	2	A0A0E3M835	1	2916.47	High	0.001661	0.1462	1.68
[truncated: 954 more rows]

## Sheet: CsPGR+CsTAL
		Supplementary data 1 Protein mass spectrometry results for band 2 (related to Supplementary Fig. 10B)
Checked	Protein FDR Confidence: Combined	Master	Accession	Description	Exp. q-value: Combined	Sum PEP Score	Coverage [%]	# Peptides	# PSMs	# Unique Peptides	# Protein Groups	# AAs	MW [kDa]	calc. pI	Score Sequest HT: Sequest HT	# Peptides (by Search Engine): Sequest HT
FALSE	High	Master Protein	A0A0E3K2K8	Putative cell wall binding repeat 2-containing protein OS=Clostridium scatologenes OX=1548 GN=CSCA_3758 PE=4 SV=1	0	300.889	50	45	98	45	1	1335	141.8	5.38	239.31	45
	Checked	Confidence	Sequence	Modifications	Qvality PEP	Qvality q-value	# Protein Groups	# Proteins	# PSMs	Master Protein Accessions	# Missed Cleavages	Theo. MH+ [Da]	Confidence (by Search Engine): Sequest HT	Percolator q-Value (by Search Engine): Sequest HT	Percolator PEP (by Search Engine): Sequest HT	XCorr (by Search Engine): Sequest HT
	FALSE	High	LVNALPAGTTKDTLLARVNAIVVSGDTDQGAK		0.000763969	0	1	1	2	A0A0E3K2K8	2	3208.75	High	0	0.0002511	2.33
	FALSE	High	LVNALPAGTTK		0.000425929	0	1	1	2	A0A0E3K2K8	0	1084.64	High	0	0.0001301	2.74
	FALSE	High	LYVANATGDGYADALVASAVAGK		7.92382e-08	0	1	1	5	A0A0E3K2K8	0	2197.11	High	0	7.174e-08	5.86
	FALSE	High	NYNLIELGGANRYETNAAVAQK		0.000531982	0	1	1	2	A0A0E3K2K8	1	2409.22	High	0	0.0001663	3.1
	FALSE	High	NYNLIELGGANR		0.000453195	0	1	1	2	A0A0E3K2K8	0	1333.69	High	0	0.0001394	3.37
	FALSE	High	NNDGSANVYITFDTPLDLNSGIK		2.65052e-05	0	1	1	1	A0A0E3K2K8	0	2468.19	High	0	5.704e-06	2.53
	FALSE	High	NIYVVGGNASVSSSVR		3.83145e-06	0	1	1	4	A0A0E3K2K8	0	1608.83	High	0	6.477e-07	3.91
	FALSE	High	NVDHNFAKDPSNYK		2.76247e-05	0	1	1	1	A0A0E3K2K8	1	1648.77	High	0	5.992e-06	2.71
	FALSE	High	LNAPILLTTAGSLSTDTQNALTTLK		2.62006e-08	0	1	1	1	A0A0E3K2K8	0	2557.41	High	0	2.382e-09	4.67
	FALSE	High	LSDVNATDLGTIILYEVAYGSVSSNVASVK		3.51826e-08	0	1	1	1	A0A0E3K2K8	0	3085.59	High	0	3.312e-09	7.04
	FALSE	High	VNAIVVSGDTDQGAK		2.50395e-05	0	1	1	3	A0A0E3K2K8	0	1473.75	High	0	1.166e-05	4.42
	FALSE	High	VKVTGVDAVTVATNAVVK		0.00169352	0	1	1	2	A0A0E3K2K8	1	1771.03	High	0	0.0006146	3.66
	FALSE	High	VIDESTQTIVFKDSEAPTIK		0.00268222	0	1	1	2	A0A0E3K2K8	1	2221.16	High	0	0.001029	2.08
	FALSE	High	VIDESTQTIVFK		0.00144282	0	1	1	3	A0A0E3K2K8	0	1379.74	High	0	0.0005122	3.35
	FALSE	High	YGDLVTLTFK		0.0029133	0	1	1	1	A0A0E3K2K8	0	1156.62	High	0	0.001127	2.4
	FALSE	High	YATAASVATANWTTSDDVVLVSGEGYADAVSASALAK		1.36561e-08	0	1	1	2	A0A0E3K2K8	0	3632.76	High	0	1.139e-09	4.65
	FALSE	High	VTGVDAVTVATNAVVK		5.22538e-06	0	1	1	5	A0A0E3K2K8	0	1543.87	High	0	9.183e-07	4.53
	FALSE	High	VVSYKGDDDNSDTDTYK		0.0143888	0	1	1	1	A0A0E3K2K8	1	1921.83	High	0	0.006841	1.02
	FALSE	High	VTVVGTENVINSDIYSK		3.09943e-06	0	1	1	2	A0A0E3K2K8	0	1837.95	High	0	5.097e-07	4.44
	FALSE	High	STTDLNVIGGTGVVSTSVEDKINK		2.65752e-07	0	1	1	3	A0A0E3K2K8	1	2434.27	High	0	3.216e-08	4.11
	FALSE	High	STTDLNVIGGTGVVSTSVEDK		1.50066e-05	0	1	1	3	A0A0E3K2K8	0	2079.05	High	0	0.0004635	1.98
	FALSE	High	TDDIIFSGNGTDLKADTVDVK		4.12457e-07	0	1	1	2	A0A0E3K2K8	1	2224.1	High	0	5.269e-08	5.35
	FALSE	High	TDDIIFSGNGTDLK		9.9604e-05	0	1	1	1	A0A0E3K2K8	0	1495.73	High	0	2.534e-05	2.99
	FALSE	High	TGSPLVLVDTDEASATTTAIK		3.25137e-07	0	1	1	3	A0A0E3K2K8	0	2090.09	High	0	4.027e-08	4.52
	FALSE	High	DYNFDTDDNDATIK		7.34126e-05	0	1	1	3	A0A0E3K2K8	0	1646.68	High	0	1.8e-05	2.22
	FALSE	High	DYDVLSVIVSNVK		0.000187184	0	1	1	1	A0A0E3K2K8	0	1450.78	High	0	5.143e-05	2.98
	FALSE	High	DVDGNCANYTPTSHDTDTR	1xCarbamidomethyl [C6]	2.02823e-06	0	1	1	1	A0A0E3K2K8	0	2138.87	High	0	3.175e-07	3.39
	FALSE	High	EASEDFSVDSVSTKPSVK		3.26393e-06	0	1	1	2	A0A0E3K2K8	0	1911.92	High	0	5.415e-07	3.04
	FALSE	High	AIDDNTVTIVLAK		0.000699689	0	1	1	3	A0A0E3K2K8	0	1372.77	High	0	0.0002269	3.31
	FALSE	High	AIDNADASDFTLGGVTPTSITR		1.01173e-08	0	1	1	3	A0A0E3K2K8	0	2222.09	High	0	8.136e-10	5.09
	FALSE	High	ALPSDASVTLGGDGK		4.27098e-06	0	1	1	4	A0A0E3K2K8	0	1387.71	High	0	2.755e-05	3.34
	FALSE	High	ADEVIMVGGEGFSDALSIAPIAAAK	1xOxidation [M6]	9.11117e-08	0	1	1	2	A0A0E3K2K8	0	2448.23	High	0	8.206e-07	5.51
	FALSE	High	ADEVIMVGGEGFSDALSIAPIAAAK		1.97145e-08	0	1	1	2	A0A0E3K2K8	0	2432.24	High	0	8.818e-07	5.61
	FALSE	High	DDTKPTVLNAYVVDDQTISVR		0.000370429	0	1	1	1	A0A0E3K2K8	0	2349.19	High	0	0.0001109	2.88
	FALSE	High	AVNLADGKFSTTDTAAK		1.09046e-06	0	1	1	3	A0A0E3K2K8	1	1709.87	High	0	1.58e-07	3.87
	FALSE	High	KLNAPILLTTAGSLSTDTQNALTTLK		7.21002e-07	0	1	1	1	A0A0E3K2K8	1	2685.5	High	0	9.909e-08	4.23
	FALSE	High	GQILLLGVNNSDSMK	1xOxidation [M14]	5.55256e-05	0	1	1	2	A0A0E3K2K8	0	1604.83	High	0	1.31e-05	3.53
	FALSE	High	GQILLLGVNNSDSMK		4.96202e-06	0	1	1	1	A0A0E3K2K8	0	1588.84	High	0	8.675e-07	3.39
	FALSE	High	LDGTTPADLTAAQAK		1.84552e-05	0	1	1	2	A0A0E3K2K8	0	1472.76	High	0	3.797e-06	2.72
	FALSE	High	IDGQSLGNVNTTYSK		4.19967e-05	0	1	1	3	A0A0E3K2K8	0	1596.79	High	0	9.596e-06	3.5
	FALSE	High	IFDTNTNTNNTVQSMEAVNLNEIK		0.000415059	0	1	1	2	A0A0E3K2K8	0	2710.3	High	0	0.0001263	2.02
	FALSE	High	FYDANGTEVTSK		0.0006277	0	1	1	1	A0A0E3K2K8	0	1331.61	High	0	0.0002006	3.7
	FALSE	High	FTGELSLSIK		0.00675572	0	1	1	2	A0A0E3K2K8	0	1094.61	High	0	0.002911	2.53
	FALSE	High	ANPTNKDYDVLSVIVSNVK		0.0791393	0.000483602	1	1	1	A0A0E3K2K8	1	2076.1	High	0.0003249	0.04735	2.46
	FALSE	High	SVIDFVNK		0.113143	0.0009259	1	1	1	A0A0E3K2K8	0	921.504	High	0.0006196	0.0717	1.84
	FALSE	High	VMFYFDSSLK	1xOxidation [M2]	0.133472	0.00137834	1	1	1	A0A0E3K2K8	0	1252.59	High	0.0009194	0.08649	1.46
	FALSE	High	VMFYFDSSLK		0.133472	0.00137834	1	1	1	A0A0E3K2K8	0	1236.6	High	0.0009194	0.08673	1.17
	FALSE	High	VSFDDLK		0.230175	0.00861517	1	1	1	A0A0E3K2K8	0	823.42	High	0.00598	0.1635	0.8
FALSE	High	Master Protein	A0A0E3GRT5	Big_5 domain-containing protein OS=Clostridium scatologenes OX=1548 GN=CSCA_3756 PE=4 SV=1	0	216.175	46	44	66	44	1	1442	148.2	4.87	153.18	44
	Checked	Confidence	Sequence	Modifications	Qvality PEP	Qvality q-value	# Protein Groups	# Proteins	# PSMs	Master Protein Accessions	# Missed Cleavages	Theo. MH+ [Da]	Confidence (by Search Engine): Sequest HT	Percolator q-Value (by Search Engine): Sequest HT	Percolator PEP (by Search Engine): Sequest HT	XCorr (by Search Engine): Sequest HT
	FALSE	High	NDATTFDTGIALTYHDFVAPK		0.000179598	0	1	1	1	A0A0E3GRT5	0	2297.11	High	0	4.901e-05	2.86
	FALSE	High	ILTIPVAANK		0.00161656	0	1	1	1	A0A0E3GRT5	0	1039.65	High	0	0.0005829	2.61
	FALSE	High	LGVNSTLVATAPVNSK		9.28936e-07	0	1	1	3	A0A0E3GRT5	0	1570.88	High	0	1.312e-07	3.15
	FALSE	High	ITFSEALDDATATNAK		0.000160285	0	1	1	2	A0A0E3GRT5	0	1667.81	High	0	4.324e-05	3.26
	FALSE	High	LTKPSTIGDSVAPTVDTVVAK		3.00077e-05	0	1	1	2	A0A0E3GRT5	0	2099.16	High	0	6.573e-06	3.68
	FALSE	High	LTIASLDKTEGK		0.000779933	0	1	1	2	A0A0E3GRT5	1	1275.72	High	0	0.0008702	2.63
	FALSE	High	LTLGGVALTTSDVVAQAK		6.66308e-06	0	1	1	3	A0A0E3GRT5	0	1743.99	High	0	1.208e-06	3.06
	FALSE	High	VNGTAVAAPTAVTK		9.60629e-05	0	1	1	1	A0A0E3GRT5	0	1299.73	High	0	2.431e-05	3.74
	FALSE	High	VNDTTVTITGLTGLTGTDNTVTVK		0.0157799	0	1	1	1	A0A0E3GRT5	0	2421.27	High	0	0.007594	1.81
	FALSE	High	YSDFISGLIGNWASGK		4.30968e-05	0	1	1	2	A0A0E3GRT5	0	1714.84	High	0	9.845e-06	2.33
	FALSE	High	VYLAADAVR		0.0109041	0	1	1	1	A0A0E3GRT5	0	977.541	High	0	0.005006	2.17
	FALSE	High	VTFSEDVDAASATNK		3.54548e-06	0	1	1	2	A0A0E3GRT5	0	1554.73	High	0	5.927e-07	2.94
	FALSE	High	VTFNEAVDK		0.00532926	0	1	1	1	A0A0E3GRT5	0	1022.52	High	0	0.002225	2.01
	FALSE	High	VVVGNVTDAYGNALDATK		1.9087e-07	0	1	1	2	A0A0E3GRT5	0	1806.92	High	0	2.225e-08	3.13
	FALSE	High	VTPAVVSSASYSQETK		0.000315565	0	1	1	1	A0A0E3GRT5	0	1653.83	High	0	9.252e-05	1.43
	FALSE	High	VTNLAGETIK		0.00229715	0	1	1	1	A0A0E3GRT5	0	1045.59	High	0	0.0008649	2.62
	FALSE	High	SVVANDIVVK		0.0113035	0	1	1	1	A0A0E3GRT5	0	1043.61	High	0	0.005193	2.36
	FALSE	High	SNIDVEYLTGK		0.00102577	0	1	1	2	A0A0E3GRT5	0	1238.63	High	0	0.0007843	2.98
	FALSE	High	TGSFANTDFTFAGTDATALAAGTFTR		1.98409e-05	0	1	1	1	A0A0E3GRT5	0	2612.23	High	0	4.119e-06	3.08
	FALSE	High	VATVYFAETLSNAAYDVTVTNVK		0.000102743	0	1	1	1	A0A0E3GRT5	0	2476.26	High	0	2.616e-05	3.3
	FALSE	High	TTAITAAALDADNLTTPQIK		7.622e-06	0	1	1	3	A0A0E3GRT5	0	2029.08	High	0	1.405e-06	3.28
	FALSE	High	DVSNNDITNSVTITLSADTKK		0.00243147	0	1	1	1	A0A0E3GRT5	1	2236.13	High	0	0.0009238	2.56
	FALSE	High	EANTAAGAVVLTFDQELNATEAGK		6.27869e-08	0	1	1	1	A0A0E3GRT5	0	2420.19	High	0	6.335e-09	3.64
	FALSE	High	DVAGNSIYGGTEISFRPTADQLAVK		0.00246945	0	1	1	1	A0A0E3GRT5	0	2609.32	High	0	0.0009387	2.18
	FALSE	High	AFDFKAPEVVSVAAK		0.000419373	0	1	1	1	A0A0E3GRT5	1	1578.85	High	0	0.0001274	3.71
	FALSE	High	DLAGNTLAVSSAVLQSDNK		1.87685e-06	0	1	1	4	A0A0E3GRT5	0	1902.98	High	0	2.903e-07	3.99
	FALSE	High	DAQGTVIPAADYEVK		0.000138679	0	1	1	2	A0A0E3GRT5	0	1576.79	High	0	3.675e-05	2.41
	FALSE	High	ANEGLGGIDGDKNPLPGSDIITVTFK		1.69243e-06	0	1	1	1	A0A0E3GRT5	1	2628.35	High	0	2.576e-07	4.9
	FALSE	High	ATYAWDATTNK		0.00123558	0	1	1	1	A0A0E3GRT5	0	1241.58	High	0	0.0004301	2.28
	FALSE	High	AVNAVTGALSFVGAEGAWTDGTTATK		6.2059e-07	0	1	1	2	A0A0E3GRT5	0	2495.24	High	0	8.377e-08	4.54
	FALSE	High	AVGTFAPGTIKPVLNGDGTK		1.14833e-06	0	1	1	1	A0A0E3GRT5	0	1943.06	High	0	1.674e-07	3.91
	FALSE	High	ATVTLDLNIPLK		0.00426887	0	1	1	2	A0A0E3GRT5	0	1297.77	High	0	0.001735	2.05
	FALSE	High	KAVNAVTGALSFVGAEGAWTDGTTATK		6.75012e-08	0	1	1	1	A0A0E3GRT5	1	2623.34	High	0	6.907e-09	5.34
	FALSE	High	KILTIPVAANK		0.0283835	0	1	1	1	A0A0E3GRT5	1	1167.75	High	0	0.01473	1.63
	FALSE	High	LDTTANTDTLNQTYVK		0.000102213	0	1	1	1	A0A0E3GRT5	0	1797.89	High	0	2.598e-05	2.3
	FALSE	High	IATAATGDGSAFDLSGETFTAADLDTTKK		0.00276665	0	1	1	1	A0A0E3GRT5	1	2875.38	High	0	0.001067	1.42
	FALSE	High	IATAATGDGSAFDLSGETFTAADLDTTK		3.19288e-05	0	1	1	1	A0A0E3GRT5	0	2747.29	High	0	7.027e-06	2.82
	FALSE	High	LASAQVTALENVANDKTK		0.0215585	0	1	1	1	A0A0E3GRT5	1	1873	High	0	0.01078	2.43
	FALSE	High	LASAQVTALENVANDK		6.66308e-06	0	1	1	3	A0A0E3GRT5	0	1643.86	High	0	0.0004882	3.76
	FALSE	High	GDFYYGDASNLTR		0.00449495	0	1	1	2	A0A0E3GRT5	0	1478.65	High	0	0.001838	2.01
	FALSE	High	FVDGTPDKISIVFDK		4.00869e-05	0	1	1	1	A0A0E3GRT5	1	1680.88	High	0	9.063e-06	2.8
	FALSE	High	DAAYDPTSNMTK		0.0746192	0.000483602	1	1	1	A0A0E3GRT5	0	1313.57	High	0.0003249	0.04431	1.61
	FALSE	High	ISIVFDK		0.0898279	0.0009259	1	1	1	A0A0E3GRT5	0	821.477	High	0.0006196	0.0547	1.54
	FALSE	High	AATQATQATSVAAVAAD		0.201999	0.00571061	1	1	1	A0A0E3GRT5	0	1546.77	High	0.00379	0.1403	3.36
FALSE	High	Master Protein	A0A0E3M4D3	PspA/IM30 family protein OS=Clostridium scatologenes OX=1548 GN=CSCA_0207 PE=3 SV=1	0	144.88	58	19	93	11	1	215	24.6	5.72	240.53	19
	Checked	Confidence	Sequence	Modifications	Qvality PEP	Qvality q-value	# Protein Groups	# Proteins	# PSMs	Master Protein Accessions	# Missed Cleavages	Theo. MH+ [Da]	Confidence (by Search Engine): Sequest HT	Percolator q-Value (by Search Engine): Sequest HT	Percolator PEP (by Search Engine): Sequest HT	XCorr (by Search Engine): Sequest HT
	FALSE	High	LKELEEEIQK		0.00236947	0	1	1	6	A0A0E3M4D3	1	1258.69	High	0	0.007855	3.75
	FALSE	High	LSYEDAFKK		0.0127868	0	1	1	3	A0A0E3M4D3	1	1100.56	High	0	0.005974	2.16
	FALSE	High	LSYEDAFK		0.00651632	0	1	1	3	A0A0E3M4D3	0	972.467	High	0.0009194	0.08336	2.26
	FALSE	High	LSSAQILGNVHEIEKK		1.39954e-07	0	2	2	18	A0A0E3K2V0; A0A0E3M4D3	1	1765.98	High	0	2.072e-08	5.34
	FALSE	High	LSSAQILGNVHEIEK		4.41139e-07	0	2	2	18	A0A0E3K2V0; A0A0E3M4D3	0	1637.89	High	0	1.646e-07	5.22
	FALSE	High	INLDDIERK		0.0073363	0	2	2	2	A0A0E3K2V0; A0A0E3M4D3	1	1115.61	High	0	0.003194	2.09
	FALSE	High	INLDDIER		0.00682571	0	2	2	12	A0A0E3K2V0; A0A0E3M4D3	0	987.511	High	0.004068	0.1435	2.71
	FALSE	High	LNEVNLDEELKK		6.86395e-05	0	1	1	7	A0A0E3M4D3	1	1443.77	High	0	0.0009854	4.04
	FALSE	High	LNEVNLDEELK		0.000718013	0	1	1	1	A0A0E3M4D3	0	1315.67	High	0	0.0002331	2.85
	FALSE	High	VNGALDDIENPIELLDQK		8.57327e-05	0	1	1	2	A0A0E3M4D3	0	1996.02	High	0	2.136e-05	4.43
	FALSE	High	VNEILSNVDTGSNKINLDDIER		1.6926e-10	0	2	2	3	A0A0E3K2V0; A0A0E3M4D3	1	2458.24	High	0	8.17e-12	6.28
	FALSE	High	VNEILSNVDTGSNK		1.73447e-05	0	2	2	6	A0A0E3K2V0; A0A0E3M4D3	0	1489.75	High	0	3.544e-06	3.73
	FALSE	High	EDNSLDKEFEK		0.00232101	0	1	1	3	A0A0E3M4D3	1	1353.62	High	0	0.000875	2.83
	FALSE	High	EALAEGLNDLREDNSLDKEFEK		0.000209737	0	1	1	8	A0A0E3M4D3	2	2535.22	High	0	5.846e-05	3.36
	FALSE	High	EALAEGLNDLR		0.000744474	0	1	1	4	A0A0E3M4D3	0	1200.62	High	0	0.001779	3.42
	FALSE	High	AKVNGALDDIENPIELLDQK		6.55181e-05	0	1	1	3	A0A0E3M4D3	1	2195.16	High	0	1.599e-05	4.27
	FALSE	High	IEADKSYDSLK		0.000368519	0	1	1	2	A0A0E3M4D3	1	1268.64	High	0	0.0005599	2.84
	FALSE	High	KVNEILSNVDTGSNKINLDDIER		1.56626e-10	0	2	2	5	A0A0E3K2V0; A0A0E3M4D3	2	2586.34	High	0	7.509e-12	6.17
	FALSE	High	KVNEILSNVDTGSNK		0.00112	0	2	2	5	A0A0E3K2V0; A0A0E3M4D3	1	1617.84	High	0	0.00284	3.41
FALSE	High	Master Protein	A0A0E3K2V0	Phage shock protein A, PspA OS=Clostridium scatologenes OX=1548 GN=CSCA_4027 PE=3 SV=1	0	144.289	54	19	89	11	1	216	24.7	5.43	231.59	19
	Checked	Confidence	Sequence	Modifications	Qvality PEP	Qvality q-value	# Protein Groups	# Proteins	# PSMs	Master Protein Accessions	# Missed Cleavages	Theo. MH+ [Da]	Confidence (by Search Engine): Sequest HT	Percolator q-Value (by Search Engine): Sequest HT	Percolator PEP (by Search Engine): Sequest HT	XCorr (by Search Engine): Sequest HT
	FALSE	High	LKETDLDEELKK		3.04768e-05	0	1	1	7	A0A0E3K2V0	2	1460.78	High	0	6.68e-06	4.7
	FALSE	High	LKETDLDEELK		0.0122721	0	1	1	1	A0A0E3K2V0	1	1332.69	High	0	0.005702	1.93
	FALSE	High	LSSAQILGNVHEIEKK		1.39954e-07	0	2	2	18	A0A0E3K2V0; A0A0E3M4D3	1	1765.98	High	0	2.072e-08	5.34
	FALSE	High	LSSAQILGNVHEIEK		4.41139e-07	0	2	2	18	A0A0E3K2V0; A0A0E3M4D3	0	1637.89	High	0	1.646e-07	5.22
	FALSE	High	INLDDIERK		0.0073363	0	2	2	2	A0A0E3K2V0; A0A0E3M4D3	1	1115.61	High	0	0.003194	2.09
	FALSE	High	INLDDIER		0.00682571	0	2	2	12	A0A0E3K2V0; A0A0E3M4D3	0	987.511	High	0.004068	0.1435	2.71
	FALSE	High	LRELENEIEK		0.0193653	0	1	1	3	A0A0E3K2V0	1	1272.68	High	0.006497	0.1887	3.68
	FALSE	High	VNNALDEVENPIELLDQK		2.47819e-05	0	1	1	10	A0A0E3K2V0	0	2053.04	High	0	0.0002836	4.97
	FALSE	High	VNEILSNVDTGSNKINLDDIER		1.6926e-10	0	2	2	3	A0A0E3K2V0; A0A0E3M4D3	1	2458.24	High	0	8.17e-12	6.28
	FALSE	High	VNEILSNVDTGSNK		1.73447e-05	0	2	2	6	A0A0E3K2V0; A0A0E3M4D3	0	1489.75	High	0	3.544e-06	3.73
	FALSE	High	EALAEGLGDLR		0.000328893	0	1	1	3	A0A0E3K2V0	0	1143.6	High	0	9.704e-05	3.65
	FALSE	High	EDNSLEKEFEK		0.00468439	0	1	1	2	A0A0E3K2V0	1	1367.63	High	0	0.001928	2.88
	FALSE	High	EALAEGLGDLREDNSLEKEFEK		0.00416011	0	1	1	4	A0A0E3K2V0	2	2492.22	High	0	0.00169	2.49
	FALSE	High	EALAEGLGDLREDNSLEK		0.000763969	0	1	1	1	A0A0E3K2V0	1	1958.97	High	0	0.0002497	2.84
	FALSE	High	AKVNNALDEVENPIELLDQK		2.00736e-06	0	1	1	3	A0A0E3K2V0	1	2252.18	High	0	0.000154	4.28
	FALSE	High	KEALAEGLGDLR		0.000179598	0	1	1	3	A0A0E3K2V0	1	1271.7	High	0	7.852e-05	3.02
	FALSE	High	LECDKTYDSLK	1xCarbamidomethyl [C3]	0.000864892	0	1	1	1	A0A0E3K2V0	1	1371.65	High	0	0.000288	2.52
	FALSE	High	KVNEILSNVDTGSNKINLDDIER		1.56626e-10	0	2	2	5	A0A0E3K2V0; A0A0E3M4D3	2	2586.34	High	0	7.509e-12	6.17
	FALSE	High	KVNEILSNVDTGSNK		0.00112	0	2	2	5	A0A0E3K2V0; A0A0E3M4D3	1	1617.84	High	0	0.00284	3.41
FALSE	High	Master Protein	A0A0E3JYF6	4-hydroxy-tetrahydrodipicolinate reductase OS=Clostridium scatologenes OX=1548 GN=dapB PE=3 SV=1	0	143.424	65	12	64	12	1	250	27	5.69	181.23	12
	Checked	Confidence	Sequence	Modifications	Qvality PEP	Qvality q-value	# Protein Groups	# Proteins	# PSMs	Master Protein Accessions	# Missed Cleavages	Theo. MH+ [Da]	Confidence (by Search Engine): Sequest HT	Percolator q-Value (by Search Engine): Sequest HT	Percolator PEP (by Search Engine): Sequest HT	XCorr (by Search Engine): Sequest HT
	FALSE	High	AAAVLSESFDIEIIEK		0.000162791	0	1	1	2	A0A0E3JYF6	0	1734.92	High	0	4.41e-05	2.5
	FALSE	High	NNYDMYSDISDYK	1xOxidation [M5]	0.00693206	0	1	1	2	A0A0E3JYF6	0	1643.65	High	0	0.002998	1.5
	FALSE	High	VIISGCNGAMGQVLTK	1xCarbamidomethyl [C6]	0.000523794	0	1	1	2	A0A0E3JYF6	0	1647.86	High	0	0.0001642	1.59
	FALSE	High	TIEAMEDAEIAAGIDKNIDR	1xOxidation [M5]	1.59884e-06	0	1	1	5	A0A0E3JYF6	1	2191.05	High	0	2.421e-07	3.69
	FALSE	High	TIEAMEDAEIAAGIDKNIDR		6.62937e-10	0	1	1	3	A0A0E3JYF6	1	2175.06	High	0	3.802e-11	5.41
	FALSE	High	TIEAMEDAEIAAGIDK	1xOxidation [M5]	1.99964e-07	0	1	1	7	A0A0E3JYF6	0	1692.8	High	0	1.062e-06	3.98
	FALSE	High	TIEAMEDAEIAAGIDK		2.9319e-07	0	1	1	5	A0A0E3JYF6	0	1676.8	High	0	6.78e-08	4.2
	FALSE	High	TPIVIATTGLSSENMDSIKK	1xOxidation [M15]	1.25233e-09	0	1	1	5	A0A0E3JYF6	1	2121.11	High	0	7.777e-11	8.05
	FALSE	High	TPIVIATTGLSSENMDSIKK		1.2e-08	0	1	1	5	A0A0E3JYF6	1	2105.12	High	0	9.871e-10	7.58
	FALSE	High	TPIVIATTGLSSENMDSIK	1xOxidation [M15]	4.01399e-06	0	1	1	5	A0A0E3JYF6	0	1993.02	High	0	1.421e-06	4.64
	FALSE	High	TPIVIATTGLSSENMDSIK		2.75186e-06	0	1	1	3	A0A0E3JYF6	0	1977.02	High	0	4.452e-07	5.32
	FALSE	High	KAAAVLSESFDIEIIEK		0.00262737	0	1	1	3	A0A0E3JYF6	1	1863.01	High	0	0.001434	3.11
	FALSE	High	IAVFQSGNTSLGINVLTSLVK		7.81126e-05	0	1	1	2	A0A0E3JYF6	0	2161.22	High	0	1.931e-05	4.18
	FALSE	High	GGTIAGEHTVIFAGMDEIVEIK	1xOxidation [M15]	2.7768e-05	0	1	1	8	A0A0E3JYF6	0	2303.16	High	0	1.245e-05	5.94
	FALSE	High	GGTIAGEHTVIFAGMDEIVEIK		3.73858e-07	0	1	1	4	A0A0E3JYF6	0	2287.16	High	0	4.716e-08	6.43
	FALSE	High	KVDAPSGTAYMIANAINDELNNSK	1xOxidation [M11]	0.0713901	0.000483602	1	1	1	A0A0E3JYF6	1	2552.23	High	0.0003249	0.04214	1
	FALSE	High	NNYDMYSDISDYK		0.045633	0.000483602	1	1	1	A0A0E3JYF6	0	1627.66	High	0.0003249	0.02522	1.26
	FALSE	High	NIFAQGAVK		0.0915869	0.0009259	1	1	1	A0A0E3JYF6	0	947.531	High	0.0006196	0.05601	2.28
FALSE	High	Master Protein	A0A0E3M5P6	Pyrroline-5-carboxylate reductase OS=Clostridium scatologenes OX=1548 GN=proC PE=3 SV=1	0	136.372	52	13	53	13	1	280	30	5.53	123.78	13
	Checked	Confidence	Sequence	Modifications	Qvality PEP	Qvality q-value	# Protein Groups	# Proteins	# PSMs	Master Protein Accessions	# Missed Cleavages	Theo. MH+ [Da]	Confidence (by Search Engine): Sequest HT	Percolator q-Value (by Search Engine): Sequest HT	Percolator PEP (by Search Engine): Sequest HT	XCorr (by Search Engine): Sequest HT
	FALSE	High	MVLETGEHPGSLKDK	1xOxidation [M1]	7.27538e-06	0	1	1	3	A0A0E3M5P6	1	1656.83	High	0	1.335e-06	4.27
	FALSE	High	MVLETGEHPGSLK	1xOxidation [M1]	2.04661e-05	0	1	1	2	A0A0E3M5P6	0	1413.7	High	0	4.26e-06	4.01
	FALSE	High	MVLETGEHPGSLK		0.000170547	0	1	1	2	A0A0E3M5P6	0	1397.71	High	0	9.711e-05	3.47
	FALSE	High	IGFIGAGQMGEAIMR	2xOxidation [M9; M14]	0.0182126	0	1	1	2	A0A0E3M5P6	0	1582.77	High	0	0.008934	2.1
	FALSE	High	IGFIGAGQMGEAIMR	1xOxidation [M]	0.000574883	0	1	1	5	A0A0E3M5P6	0	1566.78	High	0	0.0001818	2.44
	FALSE	High	IGFIGAGQMGEAIMR		1.55e-06	0	1	1	1	A0A0E3M5P6	0	1550.78	High	0	2.339e-07	3.45
	FALSE	High	VIPNTPMLVNVGASGVAK	1xOxidation [M7]	7.46595e-06	0	1	1	6	A0A0E3M5P6	0	1782.98	High	0	4.285e-06	3.62
	FALSE	High	VIPNTPMLVNVGASGVAK		5.73514e-06	0	1	1	5	A0A0E3M5P6	0	1766.98	High	0	2.551e-06	4.01
	FALSE	High	VCSPGGSTIAGVR	1xCarbamidomethyl [C2]	0.00019814	0	1	1	1	A0A0E3M5P6	0	1260.64	High	0	5.482e-05	2.59
	FALSE	High	EMAQTLAAQTVMGAAK		1.20769e-05	0	1	1	3	A0A0E3M5P6	0	1620.81	High	0	2.358e-06	3.76
	FALSE	High	EMAQTLAAQTVMGAAK	1xOxidation [M]	9.92224e-06	0	1	1	4	A0A0E3M5P6	0	1636.8	High	0	1.893e-06	2.87
	FALSE	High	EMAQTLAAQTVMGAAK	2xOxidation [M2; M12]	8.67394e-06	0	1	1	3	A0A0E3M5P6	0	1652.8	High	0	1.621e-06	3.24
	FALSE	High	ENQLAISIIGGINTSFIEK		4.22703e-06	0	1	1	1	A0A0E3M5P6	0	2047.11	High	0	7.227e-07	3.79
	FALSE	High	EVLELIQDCNWHK	1xCarbamidomethyl [C9]	0.00393049	0	1	1	2	A0A0E3M5P6	0	1683.82	High	0	0.001578	2.29
	FALSE	High	AELVSPCDVYAMDILDSR	1xCarbamidomethyl [C7]; 1xOxidation [M12]	1.14833e-06	0	1	1	1	A0A0E3M5P6	0	2069.95	High	0	1.668e-07	3.03
	FALSE	High	AELVSPCDVYAMDILDSR	1xCarbamidomethyl [C7]	6.12583e-05	0	1	1	1	A0A0E3M5P6	0	2053.96	High	0	1.463e-05	2.27
	FALSE	High	DKVCSPGGSTIAGVR	1xCarbamidomethyl [C4]	8.8893e-05	0	1	1	2	A0A0E3M5P6	1	1503.76	High	0	0.0002048	3.79
	FALSE	High	KIGFIGAGQMGEAIMR	2xOxidation [M10; M15]	0.0300138	0	1	1	1	A0A0E3M5P6	1	1710.87	High	0	0.01569	2.43
	FALSE	High	KIGFIGAGQMGEAIMR	1xOxidation [M10]	0.00817432	0	1	1	1	A0A0E3M5P6	1	1694.87	High	0	0.003609	2.96
	FALSE	High	KIGFIGAGQMGEAIMR		0.00107463	0	1	1	2	A0A0E3M5P6	1	1678.88	High	0	0.00125	3.69
	FALSE	High	GTVMNAIEAGK	1xOxidation [M4]	0.000744474	0	1	1	2	A0A0E3M5P6	0	1106.55	High	0	0.001234	2.36
	FALSE	High	GTVMNAIEAGK		0.000548744	0	1	1	2	A0A0E3M5P6	0	1090.56	High	0	0.0001726	2.54
	FALSE	High	EIPVIR		0.200224	0.00527643	1	1	1	A0A0E3M5P6	0	726.451	High	0.003504	0.139	0.87
FALSE	High	Master Protein	A0A0E3M839	Elongation factor Tu OS=Clostridium scatologenes OX=1548 GN=tuf PE=3 SV=1	0	126.686	52	16	49	16	1	397	43.5	5.26	118.75	16
	Checked	Confidence	Sequence	Modifications	Qvality PEP	Qvality q-value	# Protein Groups	# Proteins	# PSMs	Master Protein Accessions	# Missed Cleavages	Theo. MH+ [Da]	Confidence (by Search Engine): Sequest HT	Percolator q-Value (by Search Engine): Sequest HT	Percolator PEP (by Search Engine): Sequest HT	XCorr (by Search Engine): Sequest HT
	FALSE	High	NKPHVNIGTIGHVDHGK		4.35448e-05	0	1	1	3	A0A0E3M839	0	1822.97	High	0	9.949e-06	3.42
	FALSE	High	LLDQAMAGDNIGALLR	1xOxidation [M6]	1.71003e-06	0	1	1	2	A0A0E3M839	0	1686.88	High	0	8.724e-07	3.44
	FALSE	High	LLDQAMAGDNIGALLR		0.00511381	0	1	1	1	A0A0E3M839	0	1670.89	High	0	0.002126	1.75
	FALSE	High	VGDEVEIVGLKEEK		2.55629e-05	0	1	1	6	A0A0E3M839	1	1543.82	High	0	5.473e-06	3.35
	FALSE	High	VIENPDDPEATK		0.00148826	0	1	1	1	A0A0E3M839	0	1327.64	High	0	0.0005298	1.85
	FALSE	High	TTVTGVEMFR		0.0048818	0	1	1	2	A0A0E3M839	0	1140.57	High	0	0.002018	3.16
	FALSE	High	TTLTAAITMVLAK	1xOxidation [M9]	0.000192087	0	1	1	2	A0A0E3M839	0	1349.77	High	0	0.0001075	2.97
	FALSE	High	TTLTAAITMVLAK		0.000355419	0	1	1	1	A0A0E3M839	0	1333.78	High	0	0.0001056	3.28
	FALSE	High	ELLSEYEFPGDDIPIIVGSALK		0.0110167	0	1	1	4	A0A0E3M839	0	2405.25	High	0.0003249	0.03974	1.97
	FALSE	High	AEAFKYDEIDKAPEEK		0.000142312	0	1	1	1	A0A0E3M839	2	1882.91	High	0	3.779e-05	3.77
	FALSE	High	ADQVDDPELLELVEMEVR	1xOxidation [M15]	6.89954e-05	0	1	1	2	A0A0E3M839	0	2116.01	High	0	0.0001075	3.76
	FALSE	High	ADQVDDPELLELVEMEVR		1.77072e-05	0	1	1	2	A0A0E3M839	0	2100.02	High	0	1.663e-05	3.62
	FALSE	High	AFLMPVEDVFTITGR	1xOxidation [M4]	1.08902e-05	0	1	1	2	A0A0E3M839	0	1711.87	High	0	2.096e-06	2.89
	FALSE	High	AFLMPVEDVFTITGR		0.00711298	0	1	1	1	A0A0E3M839	0	1695.88	High	0	0.003081	2.01
	FALSE	High	CIHELMAAVDSYIPTPER	1xCarbamidomethyl [C1]; 1xOxidation [M6]	5.092e-06	0	1	1	2	A0A0E3M839	0	2118	High	0	8.916e-07	3.93
	FALSE	High	CIHELMAAVDSYIPTPER	1xCarbamidomethyl [C1]	2.03606e-05	0	1	1	2	A0A0E3M839	0	2102	High	0	4.235e-06	3.91
	FALSE	High	HYAHVDCPGHADYVK	1xCarbamidomethyl [C7]	8.6292e-06	0	1	1	1	A0A0E3M839	0	1768.79	High	0	1.616e-06	3.58
	FALSE	High	KLLDQAMAGDNIGALLR	1xOxidation [M7]	2.23468e-05	0	1	1	4	A0A0E3M839	1	1814.98	High	0	4.717e-06	5.11
	FALSE	High	KLLDQAMAGDNIGALLR		1.15874e-05	0	1	1	1	A0A0E3M839	1	1798.98	High	0	2.252e-06	3.9
	FALSE	High	GITINTAHVEYETENR		4.366e-07	0	1	1	5	A0A0E3M839	0	1846.89	High	0	9.22e-07	4.92
	FALSE	High	GKTTVTGVEMFR		0.02684	0	1	1	1	A0A0E3M839	1	1325.69	High	0	0.01379	2.23
	FALSE	High	VGDEVEIVGLK		0.0509477	0.000483602	1	1	1	A0A0E3M839	0	1157.64	High	0.0003249	0.0286	1.39
	FALSE	High	TTVTGVEMFR	1xOxidation [M8]	0.0717423	0.000483602	1	1	2	A0A0E3M839	0	1156.57	High	0.0003249	0.04246	2.47
FALSE	High	Master Protein	A0A0E3M5A2	Dehydrogenase OS=Clostridium scatologenes OX=1548 GN=CSCA_1082 PE=4 SV=1 CsPGR	0	126.236	68	17	71	17	1	262	28.3	5.5	167.55	17
	Checked	Confidence	Sequence	Modifications	Qvality PEP	Qvality q-value	# Protein Groups	# Proteins	# PSMs	Master Protein Accessions	# Missed Cleavages	Theo. MH+ [Da]	Confidence (by Search Engine): Sequest HT	Percolator q-Value (by Search Engine): Sequest HT	Percolator PEP (by Search Engine): Sequest HT	XCorr (by Search Engine): Sequest HT
	FALSE	High	LINNLFDVKGK		0.0124626	0	1	1	2	A0A0E3M5A2	1	1260.73	High	0	0.005795	2.58
	FALSE	High	LINNLFDVK		0.00934493	0	1	1	8	A0A0E3M5A2	0	1075.61	High	0.001802	0.09971	2.78
	FALSE	High	LINNLFDVKGKVALLTGATGALGK		5.58194e-09	0	1	1	3	A0A0E3M5A2	2	2413.42	High	0	4.179e-10	5.77
	FALSE	High	IMNSDVQGTWLFCK	1xCarbamidomethyl [C13]; 1xOxidation [M2]	0.00189742	0	1	1	2	A0A0E3M5A2	0	1714.79	High	0	0.0006953	1.4
	FALSE	High	VILVSSAR		0.0171276	0	1	1	1	A0A0E3M5A2	0	844.525	High	0	0.008342	2.15
	FALSE	High	YGINVNTINPTVFR		8.48506e-05	0	1	1	14	A0A0E3M5A2	0	1607.85	High	0	2.568e-05	4.3
	FALSE	High	SDLTEWMFDPESAVYK	1xOxidation [M7]	0.00010489	0	1	1	5	A0A0E3M5A2	0	1933.85	High	0	2.683e-05	4.05
	FALSE	High	SDLTEWMFDPESAVYK		2.82021e-05	0	1	1	1	A0A0E3M5A2	0	1917.86	High	0	6.112e-06	3.56
	FALSE	High	VDGIECGYSIGDPAIEADVIK	1xCarbamidomethyl [C6]	1.64923e-06	0	1	1	7	A0A0E3M5A2	0	2221.07	High	0	2.507e-07	4.76
	FALSE	High	VALLTGATGALGK		3.43262e-05	0	1	1	6	A0A0E3M5A2	0	1171.7	High	0	0.0009506	3.47
	FALSE	High	FGEINVLLTAAGYNHPQPIVEQDLTEWQK		9.27712e-06	0	1	1	1	A0A0E3M5A2	0	3310.67	High	0	1.755e-06	4.75
	FALSE	High	ALCNELKVDGIECGYSIGDPAIEADVIK	2xCarbamidomethyl [C3; C13]	8.9473e-06	0	1	1	1	A0A0E3M5A2	1	3049.49	High	0	1.678e-06	5.54
	FALSE	High	AGIDLMAQSLACEWTAK	1xCarbamidomethyl [C12]; 1xOxidation [M6]	4.05036e-05	0	1	1	6	A0A0E3M5A2	0	1880.89	High	0	1.554e-05	4.21
	FALSE	High	AGIDLMAQSLACEWTAK	1xCarbamidomethyl [C12]	5.00698e-05	0	1	1	2	A0A0E3M5A2	0	1864.89	High	0	1.169e-05	3.46
	FALSE	High	AVAFGYGQAGMKVFITGR		4.55641e-08	0	1	1	2	A0A0E3M5A2	1	1872.98	High	0	4.419e-09	4.24
	FALSE	High	AVAFGYGQAGMK	1xOxidation [M11]	0.00244407	0	1	1	2	A0A0E3M5A2	0	1215.58	High	0	0.001256	2.49
	FALSE	High	AVAFGYGQAGMK		0.00148826	0	1	1	2	A0A0E3M5A2	0	1199.59	High	0	0.004603	3.27
	FALSE	High	KLINNLFDVK		0.00151152	0	1	1	3	A0A0E3M5A2	1	1203.71	High	0	0.00197	4.43
	FALSE	High	GKVALLTGATGALGK		4.61547e-06	0	1	1	2	A0A0E3M5A2	1	1356.82	High	0	8.007e-07	4.4
	FALSE	High	IVDDCVAK	1xCarbamidomethyl [C5]	0.0540927	0.000483602	1	1	1	A0A0E3M5A2	0	919.455	High	0.0003249	0.03062	1.53
FALSE	High	Master Protein	A0A0E3M993	Electron transfer flavoprotein alpha/beta-subunit OS=Clostridium scatologenes OX=1548 GN=CSCA_3688 PE=3 SV=1	0	122.115	71	17	58	11	1	259	28	6.58	148.99	17
	Checked	Confidence	Sequence	Modifications	Qvality PEP	Qvality q-value	# Protein Groups	# Proteins	# PSMs	Master Protein Accessions	# Missed Cleavages	Theo. MH+ [Da]	Confidence (by Search Engine): Sequest HT	Percolator q-Value (by Search Engine): Sequest HT	Percolator PEP (by Search Engine): Sequest HT	XCorr (by Search Engine): Sequest HT
	FALSE	High	MNIVVCLK	1xCarbamidomethyl [C6]	0.0406506	0	2	2	1	A0A0E3M9M1; A0A0E3M993	0	976.532	High	0	0.0222	1.71
	FALSE	High	NALEEALVLK		0.0151459	0	2	2	2	A0A0E3M9M1; A0A0E3M993	0	1099.64	High	0	0.007236	2.21
	FALSE	High	QAIDGDTAQVGPEIAEHLGIPQITYVEK		0.000430357	0	2	2	2	A0A0E3M9M1; A0A0E3M993	0	2992.53	High	0	0.0002559	2.89
	FALSE	High	QVPDTTEVKIDPK		0.0325499	0	2	2	1	A0A0E3M9M1; A0A0E3M993	1	1469.78	High	0	0.01722	2.05
	FALSE	High	ITVISMGPPQAEVALR	1xOxidation [M6]	3.93182e-06	0	1	1	5	A0A0E3M993	0	1697.93	High	0	1.226e-06	4.05
	FALSE	High	ITVISMGPPQAEVALR		1.94603e-06	0	1	1	4	A0A0E3M993	0	1681.93	High	0	3.02e-07	3.85
	FALSE	High	VWTANDIGVDK		0.00549676	0	1	1	1	A0A0E3M993	0	1217.62	High	0	0.002309	2.92
	FALSE	High	EGVPSIINPDDKNALEEALVLK		1.74807e-07	0	2	2	3	A0A0E3M9M1; A0A0E3M993	1	2364.27	High	0	2.116e-07	5.69
	FALSE	High	EGVPSIINPDDK		0.00316425	0	2	2	1	A0A0E3M9M1; A0A0E3M993	0	1283.65	High	0	0.001239	2.71
	FALSE	High	EALAMGADEAILITDR	1xOxidation [M5]	1.17841e-06	0	1	1	10	A0A0E3M993	0	1704.85	High	0	2.01e-07	4.04
	FALSE	High	EALAMGADEAILITDR		2.30511e-05	0	1	1	5	A0A0E3M993	0	1688.85	High	0	4.881e-06	3.97
	FALSE	High	ALLGLSGSPTK		0.00306771	0	1	1	3	A0A0E3M993	0	1043.61	High	0	0.001194	2.62
	FALSE	High	AFAGADTLATSHALAGALKK		3.99329e-06	0	1	1	3	A0A0E3M993	1	1914.04	High	0	6.771e-07	2.97
	FALSE	High	AFAGADTLATSHALAGALK		2.58313e-09	0	1	1	4	A0A0E3M993	0	1785.95	High	0	9.09e-08	6.11
	FALSE	High	APVLLTAIK		0.00155912	0	1	1	1	A0A0E3M993	0	925.608	High	0	0.0005573	2.47
	FALSE	High	AWEDGYEDLTVK		0.000513072	0	1	1	4	A0A0E3M993	0	1425.65	High	0	0.0003352	2.93
	FALSE	High	KAWEDGYEDLTVK		2.46866e-06	0	1	1	2	A0A0E3M993	1	1553.75	High	0	3.956e-07	5.1
	FALSE	High	GAGELVNKPFK		0.00148826	0	1	1	2	A0A0E3M993	0	1159.65	High	0	0.0005312	2.89
	FALSE	High	MNIVVCLK	1xCarbamidomethyl [C6]; 1xOxidation [M1]	0.0514594	0.000483602	2	2	3	A0A0E3M9M1; A0A0E3M993	0	992.527	High	0.0003249	0.02891	1.71
	FALSE	High	NIFNVFK		0.0731674	0.000483602	1	1	1	A0A0E3M993	0	881.488	High	0.0003249	0.04325	0.68
FALSE	High	Master Protein	A0A0E3JR43	30S ribosomal protein S3 OS=Clostridium scatologenes OX=1548 GN=rpsC PE=3 SV=1	0	105.454	44	11	47	11	1	223	24.5	9.86	125.17	11
	Checked	Confidence	Sequence	Modifications	Qvality PEP	Qvality q-value	# Protein Groups	# Proteins	# PSMs	Master Protein Accessions	# Missed Cleavages	Theo. MH+ [Da]	Confidence (by Search Engine): Sequest HT	Percolator q-Value (by Search Engine): Sequest HT	Percolator PEP (by Search Engine): Sequest HT	XCorr (by Search Engine): Sequest HT
	FALSE	High	NFADNLVEDNK		0.00225016	0	1	1	3	A0A0E3JR43	0	1278.6	High	0	0.001275	3.3
	FALSE	High	NFADNLVEDNKIR		4.68764e-06	0	1	1	9	A0A0E3JR43	1	1547.78	High	0	3.487e-06	4.01
	FALSE	High	IVTDKNILINIVEVK		1.55803e-06	0	1	1	5	A0A0E3JR43	1	1711.04	High	0	2.359e-07	5.75
	FALSE	High	SAEGDAQLMAESIAQQLEK		6.52667e-06	0	1	1	3	A0A0E3JR43	0	2018.97	High	0	3.767e-05	5.24
	FALSE	High	NILINIVEVK		0.0181196	0	1	1	2	A0A0E3JR43	0	1154.71	High	0	0.008878	2.79
	FALSE	High	LGGAEIAR		0.0185891	0	1	1	1	A0A0E3JR43	0	786.447	High	0	0.009129	2.15
	FALSE	High	SAEGDAQLMAESIAQQLEK	1xOxidation [M9]	5.73514e-06	0	1	1	4	A0A0E3JR43	0	2034.96	High	0	1.017e-06	5.31
	FALSE	High	SAEGDAQLMAESIAQQLEKR		2.02043e-07	0	1	1	2	A0A0E3JR43	1	2175.07	High	0	2.369e-08	4.16
	FALSE	High	TEQYHEGTIPLQTLR		9.1343e-06	0	1	1	7	A0A0E3JR43	0	1785.91	High	0	0.0003309	4.54
	FALSE	High	SAEGDAQLMAESIAQQLEKR	1xOxidation [M9]	1.83618e-09	0	1	1	1	A0A0E3JR43	1	2191.07	High	0	1.192e-10	4.61
	FALSE	High	ADIDYGFAEADTTYGK		1.0355e-06	0	1	1	6	A0A0E3JR43	0	1736.76	High	0	3.962e-06	4.24
	FALSE	High	KNFADNLVEDNK		5.73514e-06	0	1	1	2	A0A0E3JR43	1	1406.69	High	0	1.023e-06	3.67
	FALSE	High	VGVIKDWDAK		0.0703435	0.000483602	1	1	2	A0A0E3JR43	1	1130.62	High	0.0003249	0.04131	1.78
FALSE	High	Master Protein	A0A0E3JQD9	3-hydroxybutyryl-CoA dehydratase OS=Clostridium scatologenes OX=1548 GN=CSCA_3692 PE=3 SV=1	0	99.209	45	13	35	11	1	259	28.3	5.62	81.42	13
	Checked	Confidence	Sequence	Modifications	Qvality PEP	Qvality q-value	# Protein Groups	# Proteins	# PSMs	Master Protein Accessions	# Missed Cleavages	Theo. MH+ [Da]	Confidence (by Search Engine): Sequest HT	Percolator q-Value (by Search Engine): Sequest HT	Percolator PEP (by Search Engine): Sequest HT	XCorr (by Search Engine): Sequest HT
	FALSE	High	VVAPEELMNEAK	1xOxidation [M8]	0.00217024	0	1	1	2	A0A0E3JQD9	0	1345.67	High	0	0.0008114	3.03
	FALSE	High	VVAPEELMNEAK		0.00104181	0	1	1	2	A0A0E3JQD9	0	1329.67	High	0	0.0004911	3.05
	FALSE	High	EGMGAFLEK		0.0031971	0	1	1	2	A0A0E3JQD9	0	981.471	High	0	0.001252	2.09
	FALSE	High	ELIYTADMIKAEEAEK		1.52412e-05	0	1	1	2	A0A0E3JQD9	1	1853.92	High	0	3.065e-06	3.49
	FALSE	High	ELIYTADMIK		0.0273915	0	1	1	2	A0A0E3JQD9	0	1196.62	High	0	0.01414	2.47
	FALSE	High	FAELGLAIFR		0.00179258	0	1	1	1	A0A0E3JQD9	0	1136.65	High	0	0.0006545	2.82
	FALSE	High	FGQPEVGLGIIPGFAGTQR		1.96886e-07	0	2	2	3	A0A0E3K032; A0A0E3JQD9	0	1944.03	High	0	2.523e-08	4.56
	FALSE	High	AKFGQPEVGLGIIPGFAGTQR		0.000246204	0	2	2	1	A0A0E3K032; A0A0E3JQD9	1	2143.17	High	0	6.997e-05	3.28
	FALSE	High	ALNALNAELLNEIDQCIDQVK	1xCarbamidomethyl [C16]	2.83483e-05	0	1	1	2	A0A0E3JQD9	0	2384.21	High	0	6.163e-06	3.1
	FALSE	High	AEEAEKIGLVNK		0.000453195	0	1	1	2	A0A0E3JQD9	1	1300.71	High	0	0.0001392	3.01
	FALSE	High	AFVAGADIAEMKDKTPEQAR	1xOxidation [M11]	1.86963e-07	0	1	1	2	A0A0E3JQD9	2	2164.07	High	0	2.166e-08	4.07
	FALSE	High	AFVAGADIAEMKDKTPEQAR		6.00838e-06	0	1	1	1	A0A0E3JQD9	2	2148.08	High	0	1.073e-06	3.12
	FALSE	High	AFVAGADIAEMKDK	1xOxidation [M11]	0.00105263	0	1	1	2	A0A0E3JQD9	1	1481.73	High	0	0.0003583	2.31
	FALSE	High	AFVAGADIAEMKDK		1.0288e-05	0	1	1	2	A0A0E3JQD9	1	1465.74	High	0	1.967e-06	2.8
	FALSE	High	AFVAGADIAEMK	1xOxidation [M11]	0.00134906	0	1	1	3	A0A0E3JQD9	0	1238.61	High	0	0.0004754	3.02
	FALSE	High	AFVAGADIAEMK		0.00220414	0	1	1	1	A0A0E3JQD9	0	1222.61	High	0	0.0008228	2.89
	FALSE	High	KFAELGLAIFR		0.000430357	0	1	1	5	A0A0E3JQD9	1	1264.74	High	0.0003249	0.03616	3.61
FALSE	High	Master Protein	A0A0E3M7Z4	Sarcosine reductase OS=Clostridium scatologenes OX=1548 GN=CSCA_3838 PE=4 SV=1	0	97.102	39	15	62	15	1	428	46.4	5.2	145.75	15
	Checked	Confidence	Sequence	Modifications	Qvality PEP	Qvality q-value	# Protein Groups	# Proteins	# PSMs	Master Protein Accessions	# Missed Cleavages	Theo. MH+ [Da]	Confidence (by Search Engine): Sequest HT	Percolator q-Value (by Search Engine): Sequest HT	Percolator PEP (by Search Engine): Sequest HT	XCorr (by Search Engine): Sequest HT
	FALSE	High	IVGFQEGIIDMSGEGAK	1xOxidation [M11]	7.23785e-06	0	1	1	7	A0A0E3M7Z4	0	1766.86	High	0	3.326e-05	4.29
	FALSE	High	IVGFQEGIIDMSGEGAK		1.77306e-06	0	1	1	7	A0A0E3M7Z4	0	1750.87	High	0	2.727e-07	4.23
	FALSE	High	IIGHPEVANVIAGGHVGSLR		1.35334e-09	0	1	1	2	A0A0E3M7Z4	0	1996.11	High	0	8.482e-11	6
	FALSE	High	IIPVKDVIEPR		0.00122287	0	1	1	6	A0A0E3M7Z4	1	1278.78	High	0	0.001558	3.06
	FALSE	High	SIEFDIAKPGEETR		3.47289e-06	0	1	1	14	A0A0E3M7Z4	0	1591.8	High	0	0.001238	4.25
	FALSE	High	TYETLPLLEQVK		0.000205444	0	1	1	6	A0A0E3M7Z4	0	1433.79	High	0	0.002816	3.4
	FALSE	High	TVLITDEYAGQDGSSQSLADSTPK		4.45725e-07	0	1	1	4	A0A0E3M7Z4	0	2483.18	High	0	1.738e-07	3.78
	FALSE	High	TNNLVITCEPK	1xCarbamidomethyl [C8]	0.00249509	0	1	1	2	A0A0E3M7Z4	0	1288.66	High	0	0.007855	3.33
	FALSE	High	DIKPDEIKTYETLPLLEQVK		4.515e-05	0	1	1	4	A0A0E3M7Z4	1	2372.3	High	0	2.808e-05	3.44
	FALSE	High	GAAVVTTGK		0.0306291	0	1	1	1	A0A0E3M7Z4	0	803.462	High	0	0.01609	2.49
	FALSE	High	GDAVVTGGNANEVVVLPPMKK	1xOxidation [M19]	0.00618892	0	1	1	1	A0A0E3M7Z4	1	2111.12	High	0	0.002636	2.75
	FALSE	High	GGIFPGFISK		0.0173039	0	1	1	4	A0A0E3M7Z4	0	1022.57	High	0.002083	0.1132	2.18
	FALSE	High	DIQFGAETK		0.0864036	0.000483602	1	1	1	A0A0E3M7Z4	0	1008.5	High	0.0006196	0.05233	1.2
	FALSE	High	DIKPDEIK		0.0591615	0.000483602	1	1	1	A0A0E3M7Z4	0	957.525	High	0.0003249	0.034	1.42
	FALSE	High	GDAVVTGGNANEVVVLPPMK		0.23819	0.00861517	1	1	1	A0A0E3M7Z4	0	1967.03	High	0.00598	0.1705	0.9
	FALSE	High	DVIEPR		0.263525	0.00980999	1	1	1	A0A0E3M7Z4	0	728.394	High	0.006773	0.1918	1.15
FALSE	High	Master Protein	A0A0E3M8B7	5-methyltetrahydrofolate corrinoid iron-sulfur protein methyltransferase OS=Clostridium scatologenes OX=1548 GN=CSCA_4550 PE=4 SV=1	0	93.484	60	19	74	19	1	261	28.9	5.01	148.38	19
	Checked	Confidence	Sequence	Modifications	Qvality PEP	Qvality q-value	# Protein Groups	# Proteins	# PSMs	Master Protein Accessions	# Missed Cleavages	Theo. MH+ [Da]	Confidence (by Search Engine): Sequest HT	Percolator q-Value (by Search Engine): Sequest HT	Percolator PEP (by Search Engine): Sequest HT	XCorr (by Search Engine): Sequest HT
	FALSE	High	MDKFIVIGER	1xOxidation [M1]	0.00367537	0	1	1	3	A0A0E3M8B7	1	1223.65	High	0	0.001468	3.17
	FALSE	High	MAYCTEMLER	1xCarbamidomethyl [C4]; 2xOxidation [M1; M7]	0.0017023	0	1	1	1	A0A0E3M8B7	0	1335.54	High	0	0.0006159	2.53
	FALSE	High	MAYCTEMLER	1xCarbamidomethyl [C4]; 1xOxidation [M]	0.00131464	0	1	1	2	A0A0E3M8B7	0	1319.54	High	0	0.0005137	2.51
	FALSE	High	MAYCTEMLER	1xCarbamidomethyl [C4]	0.00199804	0	1	1	2	A0A0E3M8B7	0	1303.55	High	0	0.0007388	2.11
	FALSE	High	MDKFIVIGER		0.0165245	0	1	1	3	A0A0E3M8B7	1	1207.65	High	0.00598	0.1654	2.9
	FALSE	High	NPEQILKR		0.0408558	0	1	1	1	A0A0E3M8B7	1	997.579	High	0	0.02226	1.93
	FALSE	High	WGVQLLQK		0.0373115	0	1	1	2	A0A0E3M8B7	0	971.567	High	0	0.02015	2.27
	FALSE	High	TCCGLSNVSNGAPK	2xCarbamidomethyl [C2; C3]	6.55181e-05	0	1	1	1	A0A0E3M8B7	0	1464.66	High	0	1.584e-05	3.47
	FALSE	High	EFDNVPLALDTTNKK		1.6902e-05	0	1	1	16	A0A0E3M8B7	1	1704.88	High	0	9.503e-05	3.63
	FALSE	High	EFDNVPLALDTTNK		0.000359113	0	1	1	5	A0A0E3M8B7	0	1576.79	High	0	0.0004113	4.05
	FALSE	High	EQLDAGAHYLDFNIGPAEKDGEEIMK		0.0328812	0	1	1	1	A0A0E3M8B7	1	2890.36	High	0	0.01742	0.76
	FALSE	High	EQLDAGAHYLDFNIGPAEK		4.65729e-05	0	1	1	6	A0A0E3M8B7	0	2088	High	0	3.58e-05	5.02
	FALSE	High	AKEQLDAGAHYLDFNIGPAEK		3.05202e-10	0	1	1	10	A0A0E3M8B7	1	2287.14	High	0	1.584e-11	7.94
	FALSE	High	AIEERNPEQILKR		0.00887617	0	1	1	1	A0A0E3M8B7	2	1595.89	High	0	0.003955	2.63
	FALSE	High	AIEERNPEQILK		0.0246151	0	1	1	2	A0A0E3M8B7	1	1439.79	High	0.001802	0.1076	2.88
	FALSE	High	KAIEERNPEQILK		0.0225717	0	1	1	3	A0A0E3M8B7	2	1567.88	High	0	0.01139	2.18
	FALSE	High	IENIDLAAEYEAMCIALCAK	2xCarbamidomethyl [C14; C18]; 1xOxidation [M13]	0.000592997	0	1	1	3	A0A0E3M8B7	0	2314.08	High	0	0.0001878	2.8
	FALSE	High	GKPIVNSADAGGR		0.000864892	0	1	1	2	A0A0E3M8B7	0	1241.66	High	0	0.0002871	2.88
	FALSE	High	LISEMGLR		0.0571385	0.000483602	1	1	2	A0A0E3M8B7	0	918.508	High	0.0006196	0.0594	2.29
	FALSE	High	IHCISPAIR	1xCarbamidomethyl [C3]	0.0618631	0.000483602	1	1	2	A0A0E3M8B7	0	1066.58	High	0.001524	0.09156	3.05
	FALSE	High	FIVIGER		0.0560124	0.000483602	1	1	5	A0A0E3M8B7	0	833.488	High	0.0003249	0.03191	1.69
	FALSE	High	EVLEAVR		0.100869	0.0009259	1	1	1	A0A0E3M8B7	0	815.462	High	0.0006196	0.06251	1.63
FALSE	High	Master Protein	A0A0E3JRS9	Indolepyruvate oxidoreductase subunit IorA OS=Clostridium scatologenes OX=1548 GN=CSCA_4773 PE=4 SV=1	0	77.68	39	17	26	17	1	587	64.5	6.67	57.47	17
	Checked	Confidence	Sequence	Modifications	Qvality PEP	Qvality q-value	# Protein Groups	# Proteins	# PSMs	Master Protein Accessions	# Missed Cleavages	Theo. MH+ [Da]	Confidence (by Search Engine): Sequest HT	Percolator q-Value (by Search Engine): Sequest HT	Percolator PEP (by Search Engine): Sequest HT	XCorr (by Search Engine): Sequest HT
	FALSE	High	IYVIEENEPYLENALK		0.00349043	0	1	1	2	A0A0E3JRS9	0	1936.99	High	0	0.001383	1.62
	FALSE	High	IGMSYPLPDK	1xOxidation [M3]	0.00910755	0	1	1	1	A0A0E3JRS9	0	1136.57	High	0	0.004076	1.61
	FALSE	High	VIMSGNEAIAR	1xOxidation [M3]	0.00025927	0	1	1	1	A0A0E3JRS9	0	1176.6	High	0	7.424e-05	2.63
	FALSE	High	VIMSGNEAIAR		0.0036944	0	1	1	1	A0A0E3JRS9	0	1160.61	High	0	0.001474	2.34
	FALSE	High	VGLEVASGAAIGGAR		4.28745e-05	0	1	1	2	A0A0E3JRS9	0	1327.73	High	0	2.257e-05	3.95
	FALSE	High	VLGINCIGK	1xCarbamidomethyl [C6]	0.0280965	0	1	1	1	A0A0E3JRS9	0	973.55	High	0	0.01457	1.28
	FALSE	High	VVLALGIKEENLK		4.58559e-05	0	1	1	3	A0A0E3JRS9	1	1425.87	High	0	1.054e-05	3.13
	FALSE	High	VVLALGIK		0.00958846	0	1	1	1	A0A0E3JRS9	0	812.56	High	0	0.004316	1.48
	FALSE	High	VVDPYKLEETEAAVK		0.000207579	0	1	1	1	A0A0E3JRS9	1	1690.89	High	0	5.771e-05	3.38
	FALSE	High	VAYESNEPFVIITK		1.88409e-05	0	1	1	2	A0A0E3JRS9	0	1609.85	High	0	3.895e-06	3.6
	FALSE	High	VASAYPGTPSTEILENFATYDGVYAEWAPNEK		0.00217024	0	1	1	1	A0A0E3JRS9	0	3490.63	High	0	0.0008115	2.53
	FALSE	High	TLQNKPAPMVDIEK		0.0036944	0	1	1	1	A0A0E3JRS9	0	1583.85	High	0	0.001473	1.96
	FALSE	High	TLQNKPAPMVDIEK	1xOxidation [M9]	0.000537512	0	1	1	2	A0A0E3JRS9	0	1599.84	High	0	0.0001691	2.66
	FALSE	High	EIIPICEELNPDIIR	1xCarbamidomethyl [C6]	3.14373e-05	0	1	1	1	A0A0E3JRS9	0	1823.96	High	0	6.907e-06	3.25
	FALSE	High	EAFNISEQFDTVVLYR		3.31496e-06	0	1	1	1	A0A0E3JRS9	0	1930.95	High	0	5.491e-07	3.66
	FALSE	High	FKDNVVSIDK		0.00407511	0	1	1	1	A0A0E3JRS9	1	1164.63	High	0	0.001647	3.37
	FALSE	High	ESEVKPYEKDIAK		0.00265465	0	1	1	1	A0A0E3JRS9	1	1535.8	High	0	0.001018	2.72
	FALSE	High	APSRPPVLCPGCPHR	2xCarbamidomethyl [C9; C12]	0.00154309	0	1	1	1	A0A0E3JRS9	0	1700.85	High	0	0.0005528	2.48
	FALSE	High	IGMSYPLPDK		0.0728086	0.000483602	1	1	1	A0A0E3JRS9	0	1120.57	High	0.0003249	0.04309	1.22
	FALSE	High	YIMIPAHSK		0.118085	0.0009259	1	1	1	A0A0E3JRS9	0	1059.57	High	0.0006196	0.07516	1.82
FALSE	High	Master Protein	A0A0E3K397	D-proline reductase (Dithiol) OS=Clostridium scatologenes OX=1548 GN=CSCA_3974 PE=4 SV=1	0	76.658	88	14	41	13	1	150	16.2	5.35	76.14	14
	Checked	Confidence	Sequence	Modifications	Qvality PEP	Qvality q-value	# Protein Groups	# Proteins	# PSMs	Master Protein Accessions	# Missed Cleavages	Theo. MH+ [Da]	Confidence (by Search Engine): Sequest HT	Percolator q-Value (by Search Engine): Sequest HT	Percolator PEP (by Search Engine): Sequest HT	XCorr (by Search Engine): Sequest HT
	FALSE	High	MDLTIVKGLQSEIFVPITPPPVWAPVTK	1xOxidation [M1]	2.44004e-05	0	1	1	1	A0A0E3K397	1	3092.71	High	0	5.204e-06	4.01
	FALSE	High	LKELAEEGFIK		0.00137724	0	1	1	7	A0A0E3K397	1	1276.71	High	0.0003249	0.03382	4.03
	FALSE	High	IPGDAPSSELMVSHGGYDNGDVNK	1xOxidation [M11]	0.00869528	0	1	1	1	A0A0E3K397	0	2475.11	High	0	0.003878	1.49
	FALSE	High	VAIATAAGVHLKSDKR		0.00910755	0	1	1	1	A0A0E3K397	2	1636.95	High	0	0.004088	1.62
	FALSE	High	VAIATAAGVHLK		7.08026e-05	0	1	1	6	A0A0E3K397	0	1150.69	High	0	5.006e-05	3.38
	FALSE	High	ELAEEGFIK		0.00915454	0	1	1	2	A0A0E3K397	0	1035.54	High	0.0003249	0.03064	2.53
	FALSE	High	EIAPTHIGFMGGGGNQEK	1xOxidation [M10]	2.97382e-06	0	1	1	3	A0A0E3K397	0	1858.88	High	0	4.876e-07	4.58
	FALSE	High	EIAPTHIGFMGGGGNQEK		0.000135139	0	1	1	3	A0A0E3K397	0	1842.88	High	0	3.564e-05	3.8
	FALSE	High	FNLAGDFTFR		0.000696081	0	1	1	1	A0A0E3K397	0	1187.58	High	0	0.0002249	2.7
	FALSE	High	FKNETGPEIAR		0.00741228	0	1	1	2	A0A0E3K397	1	1261.65	High	0	0.003225	2.88
	FALSE	High	DINCMFPIDR	1xCarbamidomethyl [C4]; 1xOxidation [M5]	0.00422503	0	2	2	4	A0A0E3K2T9; A0A0E3K397	0	1296.57	High	0	0.0076	2.52
	FALSE	High	DINCMFPIDR	1xCarbamidomethyl [C4]	0.00323029	0	2	2	2	A0A0E3K2T9; A0A0E3K397	0	1280.58	High	0	0.001672	2.6
	FALSE	High	KIPGDAPSSELMVSHGGYDNGDVNK	1xOxidation [M12]	0.00113164	0	1	1	2	A0A0E3K397	1	2603.2	High	0	0.0003888	3.36
	FALSE	High	GLQSEIFVPITPPPVWAPVTKELK		0.0100428	0	1	1	1	A0A0E3K397	1	2646.49	High	0	0.004566	1.28
	FALSE	High	GLQSEIFVPITPPPVWAPVTK		4.65729e-05	0	1	1	3	A0A0E3K397	0	2276.27	High	0	0.0002346	3.59
	FALSE	High	MDLTIVKGLQSEIFVPITPPPVWAPVTK		0.136628	0.00183224	1	1	1	A0A0E3K397	1	3076.72	High	0.001223	0.08894	0.54
	FALSE	High	MDLTIVK		0.188998	0.00486491	1	1	1	A0A0E3K397	0	819.464	High	0.003234	0.13	1.61
FALSE	High	Master Protein	A0A0E3K3B4	Thiamine pyrophosphate enzyme OS=Clostridium scatologenes OX=1548 GN=CSCA_1341 PE=4 SV=1	0	75.712	51	8	33	8	1	249	26.8	6.67	97.86	8
	Checked	Confidence	Sequence	Modifications	Qvality PEP	Qvality q-value	# Protein Groups	# Proteins	# PSMs	Master Protein Accessions	# Missed Cleavages	Theo. MH+ [Da]	Confidence (by Search Engine): Sequest HT	Percolator q-Value (by Search Engine): Sequest HT	Percolator PEP (by Search Engine): Sequest HT	XCorr (by Search Engine): Sequest HT
	FALSE	High	LVAEVIDELGILDK		5.22538e-06	0	1	1	6	A0A0E3K3B4	0	1526.87	High	0	9.397e-07	4.23
	FALSE	High	VSVDSVPNIIK		0.00144282	0	1	1	3	A0A0E3K3B4	0	1170.67	High	0	0.00105	2.76
	FALSE	High	VSEMISTLTGACYVER	1xCarbamidomethyl [C12]; 1xOxidation [M4]	9.27712e-06	0	1	1	2	A0A0E3K3B4	0	1831.86	High	0	1.747e-06	3.49
	FALSE	High	VSEMISTLTGACYVER	1xCarbamidomethyl [C12]	0.00119167	0	1	1	3	A0A0E3K3B4	0	1815.86	High	0	0.001331	1.85
	FALSE	High	VVFTYQGDGDLAAIGTAEIVHAATR		5.59667e-11	0	1	1	6	A0A0E3K3B4	0	2575.32	High	0	6.588e-12	5.83
	FALSE	High	TNPDKVVFTYQGDGDLAAIGTAEIVHAATR		3.048e-09	0	1	1	6	A0A0E3K3B4	1	3130.58	High	0	2.118e-10	6.75
	FALSE	High	ENMIPYYPLGVK	1xOxidation [M3]	0.00223857	0	1	1	3	A0A0E3K3B4	0	1439.72	High	0	0.02079	2.48
	FALSE	High	ENMIPYYPLGVK		0.00192706	0	1	1	2	A0A0E3K3B4	0	1423.73	High	0	0.0007085	2.8
	FALSE	High	GENLTGIFVNNCIYGMTGGQMAPTTLPGQVTETTPYGR	1xCarbamidomethyl [C12]; 2xOxidation [M16; M21]	0.00968763	0	1	1	1	A0A0E3K3B4	0	4077.9	High	0	0.004368	1.04
	FALSE	High	IAGYPIR		0.183995	0.00443126	1	1	1	A0A0E3K3B4	0	789.462	High	0.002947	0.1258	2.09
FALSE	High	Master Protein	A0A0E3M8D9	50S ribosomal protein L1 OS=Clostridium scatologenes OX=1548 GN=rplA PE=3 SV=1	0	74.699	38	9	33	9	1	229	24.6	9.51	99.49	9
	Checked	Confidence	Sequence	Modifications	Qvality PEP	Qvality q-value	# Protein Groups	# Proteins	# PSMs	Master Protein Accessions	# Missed Cleavages	Theo. MH+ [Da]	Confidence (by Search Engine): Sequest HT	Percolator q-Value (by Search Engine): Sequest HT	Percolator PEP (by Search Engine): Sequest HT	XCorr (by Search Engine): Sequest HT
	FALSE	High	NVLYTPAEAMELAVK	1xOxidation [M10]	5.58135e-05	0	1	1	1	A0A0E3M8D9	0	1664.86	High	0	1.315e-05	2.63
	FALSE	High	NVLYTPAEAMELAVK		6.03153e-05	0	1	1	1	A0A0E3M8D9	0	1648.86	High	0	1.435e-05	3.19
	FALSE	High	LVDKNVLYTPAEAMELAVK	1xOxidation [M14]	0.000310708	0	1	1	2	A0A0E3M8D9	1	2120.13	High	0	9.11e-05	4.04
	FALSE	High	LVDKNVLYTPAEAMELAVK		0.000586896	0	1	1	2	A0A0E3M8D9	1	2104.14	High	0	0.0001859	3.58
	FALSE	High	LSENFHVLMEAVVK	1xOxidation [M9]	0.000925017	0	1	1	3	A0A0E3M8D9	0	1631.85	High	0	0.0003098	2.76
	FALSE	High	LSENFHVLMEAVVK		5.53124e-06	0	1	1	5	A0A0E3M8D9	0	1615.85	High	0	9.766e-07	4.56
	FALSE	High	SVVVSSTMGPGIK		0.000103811	0	1	1	2	A0A0E3M8D9	0	1261.68	High	0	2.658e-05	3.21
	FALSE	High	SVVVSSTMGPGIK	1xOxidation [M8]	0.00173785	0	1	1	1	A0A0E3M8D9	0	1277.68	High	0	0.0006306	2.92
	FALSE	High	SGTVTFDVSK		0.00373274	0	1	1	1	A0A0E3M8D9	0	1040.53	High	0	0.001494	2.43
	FALSE	High	EAEAAGAEFVGAEELVQK		3.58234e-06	0	1	1	6	A0A0E3M8D9	0	1847.9	High	0	5.995e-07	4.99
	FALSE	High	FDETIEVALR		0.00208236	0	1	1	1	A0A0E3M8D9	0	1192.62	High	0	0.000774	3.3
	FALSE	High	AKFDETIEVALR		5.72754e-05	0	1	1	5	A0A0E3M8D9	1	1391.75	High	0	1.36e-05	3.76
	FALSE	High	AKEAEAAGAEFVGAEELVQK		3.27652e-05	0	1	1	3	A0A0E3M8D9	1	2047.03	High	0	7.086e-05	5.52
FALSE	High	Master Protein	A0A0E3GR45	Pyruvate ferredoxin/flavodoxin oxidoreductase OS=Clostridium scatologenes OX=1548 GN=CSCA_2556 PE=4 SV=1	0	74.498	67	13	28	13	1	216	23.4	8.15	80.65	13
	Checked	Confidence	Sequence	Modifications	Qvality PEP	Qvality q-value	# Protein Groups	# Proteins	# PSMs	Master Protein Accessions	# Missed Cleavages	Theo. MH+ [Da]	Confidence (by Search Engine): Sequest HT	Percolator q-Value (by Search Engine): Sequest HT	Percolator PEP (by Search Engine): Sequest HT	XCorr (by Search Engine): Sequest HT
	FALSE	High	YVYENEEPDIVVLTEETLVK		0.000223164	0	1	1	2	A0A0E3GR45	0	2382.2	High	0	6.281e-05	3.05
	FALSE	High	VQAWENYVDLPDR		0.000101686	0	1	1	2	A0A0E3GR45	0	1604.77	High	0	2.589e-05	3.47
	FALSE	High	SIITLSGAEGATDASGIGK		4.29879e-07	0	1	1	3	A0A0E3GR45	0	1747.91	High	0	5.522e-08	4.68
	FALSE	High	DVVVSLTEAAALEGKR		3.4909e-06	0	1	1	4	A0A0E3GR45	1	1657.91	High	0	1.751e-06	4.18
	FALSE	High	DVVVSLTEAAALEGK		6.10232e-06	0	1	1	4	A0A0E3GR45	0	1501.81	High	0	1.091e-06	4.08
	FALSE	High	FENLLEIVVNK		0.000551589	0	1	1	1	A0A0E3GR45	0	1317.74	High	0	0.0001741	3.14
	FALSE	High	AYNQAVVVDVK		0.00067134	0	1	1	1	A0A0E3GR45	0	1205.65	High	0	0.0002164	2.8
	FALSE	High	KAYNQAVVVDVK		0.000117529	0	1	1	1	A0A0E3GR45	1	1333.75	High	0	3.044e-05	4.41
	FALSE	High	GMGAALAAAVVK	1xOxidation [M2]	0.00225016	0	1	1	1	A0A0E3GR45	0	1074.6	High	0	0.0008457	2.57
	FALSE	High	GMGAALAAAVVK		0.000654207	0	1	1	2	A0A0E3GR45	0	1058.6	High	0	0.0002102	3.03
	FALSE	High	GVDILDGIRPGAILVINTK		9.70616e-05	0	1	1	3	A0A0E3GR45	0	1964.15	High	0	3.081e-05	3.24
	FALSE	High	GTGIVKFENLLEIVVNK		0.017482	0	1	1	1	A0A0E3GR45	1	1873.08	High	0	0.008524	2.55
	FALSE	High	SPEYLFK		0.0577096	0.000483602	1	1	1	A0A0E3GR45	0	883.456	High	0.0003249	0.03295	2.16
	FALSE	High	NLFAEPDLK		0.150615	0.00270482	1	1	2	A0A0E3GR45	0	1046.55	High	0.001802	0.09938	2.06
FALSE	High	Master Protein	A0A0E3JRH4	Chaperonin GroEL OS=Clostridium scatologenes OX=1548 GN=groEL PE=3 SV=1	0	73.058	38	15	23	15	1	543	58	5.06	61.24	15
	Checked	Confidence	Sequence	Modifications	Qvality PEP	Qvality q-value	# Protein Groups	# Proteins	# PSMs	Master Protein Accessions	# Missed Cleavages	Theo. MH+ [Da]	Confidence (by Search Engine): Sequest HT	Percolator q-Value (by Search Engine): Sequest HT	Percolator PEP (by Search Engine): Sequest HT	XCorr (by Search Engine): Sequest HT
	FALSE	High	NVTAGTNPILIR		0.000537512	0	1	2	2	A0A0E3JRH4	0	1268.73	High	0	0.000169	2.88
	FALSE	High	QIEETTSDFDREK		0.000167922	0	1	1	2	A0A0E3JRH4	1	1597.73	High	0	0.000104	3.82
	FALSE	High	QIEETTSDFDR		0.000507794	0	1	1	1	A0A0E3JRH4	0	1340.6	High	0	0.0001585	2.99
	FALSE	High	QIATNAGVEGSVIIEK		4.07136e-05	0	1	1	3	A0A0E3JRH4	0	1628.89	High	0	9.23e-06	2.55
	FALSE	High	ISNIQDILPVLEQIVQQGK		3.50436e-05	0	1	2	1	A0A0E3JRH4	0	2135.21	High	0	7.816e-06	2.85
	FALSE	High	LTSDVYDIK		0.00358171	0	1	1	1	A0A0E3JRH4	0	1053.55	High	0	0.001425	2.29
	FALSE	High	VGNEGVITVEESK		7.97452e-05	0	1	2	1	A0A0E3JRH4	0	1360.7	High	0	1.974e-05	3.18
	FALSE	High	SALQNAASVASTFLTTEAAVADIPEK		8.16278e-07	0	1	1	1	A0A0E3JRH4	0	2605.34	High	0	1.138e-07	5.32
	FALSE	High	VAAISAADEEIGK		0.000125701	0	1	2	1	A0A0E3JRH4	0	1273.66	High	0	3.288e-05	3.73
	FALSE	High	VAAISAADEEIGKLIADAMEK		0.0123353	0	1	2	1	A0A0E3JRH4	1	2145.11	High	0	0.005743	1.98
	FALSE	High	TNDVAGDGTTTATLLAQAIIR		2.13047e-08	0	1	1	3	A0A0E3JRH4	0	2102.11	High	0	1.882e-09	4.87
	FALSE	High	TMGTELDVVEGMQFDR	1xOxidation [M2]	0.0147625	0	1	2	1	A0A0E3JRH4	0	1843.82	High	0	0.007032	1.11
	FALSE	High	EIELEDAYENMGAQLVK		0.00305191	0	1	1	1	A0A0E3JRH4	0	1951.93	High	0	0.001187	1.97
	FALSE	High	FGSPLITNDGVTIAK		6.35164e-05	0	1	1	3	A0A0E3JRH4	0	1532.83	High	0	1.522e-05	3.27
	FALSE	High	VGIDIITK		0.157705	0.00270482	1	1	1	A0A0E3JRH4	0	858.529	High	0.001802	0.1053	1.8
FALSE	High	Master Protein	A0A0E3M778	Glutamate dehydrogenase OS=Clostridium scatologenes OX=1548 GN=CSCA_1359 PE=3 SV=1	0	70.984	39	13	27	13	1	452	49.5	6.23	49.3	13
	Checked	Confidence	Sequence	Modifications	Qvality PEP	Qvality q-value	# Protein Groups	# Proteins	# PSMs	Master Protein Accessions	# Missed Cleavages	Theo. MH+ [Da]	Confidence (by Search Engine): Sequest HT	Percolator q-Value (by Search Engine): Sequest HT	Percolator PEP (by Search Engine): Sequest HT	XCorr (by Search Engine): Sequest HT
	FALSE	High	NSLTGLPIGGGK		0.000767929	0	1	1	2	A0A0E3M778	0	1113.63	High	0	0.0002512	2.72
	FALSE	High	LSWTAEEVDAK		0.000144537	0	1	1	3	A0A0E3M778	0	1248.61	High	0	3.851e-05	2.56
	FALSE	High	VVTLSGPDGYIYDPDGVLGEK		2.04661e-05	0	1	1	1	A0A0E3M778	0	2194.09	High	0	4.259e-06	2.57
	FALSE	High	FCQSFMTELYR	1xCarbamidomethyl [C2]; 1xOxidation [M6]	0.0248672	0	1	1	1	A0A0E3M778	0	1497.65	High	0	0.0127	1.34
	FALSE	High	FLGFEQILK		0.0078444	0	1	1	1	A0A0E3M778	0	1094.62	High	0	0.003442	1.76
	FALSE	High	ENVQNYINEVLEK		0.00321365	0	1	1	1	A0A0E3M778	0	1591.8	High	0	0.001259	3.26
	FALSE	High	ADIIMPSATQNDIHLEHAK		0.000125701	0	1	1	2	A0A0E3M778	0	2104.05	High	0	3.29e-05	2.41
	FALSE	High	AANAGGVATSALEMSQNSER	1xOxidation [M14]	3.509e-06	0	1	1	2	A0A0E3M778	0	1979.91	High	0	5.876e-07	3.54
	FALSE	High	AANAGGVATSALEMSQNSER		5.84725e-05	0	1	1	2	A0A0E3M778	0	1963.91	High	0	1.393e-05	3.03
	FALSE	High	DKVQDYADKFGVK		0.0122092	0	1	1	1	A0A0E3M778	2	1512.77	High	0	0.005665	2.34
	FALSE	High	HPEYVEENLLER		0.000320499	0	1	1	4	A0A0E3M778	0	1527.74	High	0	0.01479	3.02
	FALSE	High	HIGPDVDVPAGDIGVGGR		2.46241e-08	0	1	1	3	A0A0E3M778	0	1730.88	High	0	0.0002403	4.21
	FALSE	High	IDYLLEMR		0.0145372	0	1	1	1	A0A0E3M778	0	1052.54	High	0	0.006925	2.02
	FALSE	High	GAFENGVLTGK		0.0120844	0	1	1	1	A0A0E3M778	0	1092.57	High	0	0.005626	1.85
	FALSE	High	ADIIMPSATQNDIHLEHAK	1xOxidation [M5]	0.0803089	0.000483602	1	1	1	A0A0E3M778	0	2120.04	High	0.0003249	0.0482	1.59
	FALSE	High	FCQSFMTELYR	1xCarbamidomethyl [C2]	0.0582862	0.000483602	1	1	1	A0A0E3M778	0	1481.66	High	0.0003249	0.03341	1.2
FALSE	High	Master Protein	A0A0E3GRU9	Triosephosphate isomerase OS=Clostridium scatologenes OX=1548 GN=tpiA PE=3 SV=1	0	68.081	52	14	26	14	1	248	27.2	5.58	46.23	14
	Checked	Confidence	Sequence	Modifications	Qvality PEP	Qvality q-value	# Protein Groups	# Proteins	# PSMs	Master Protein Accessions	# Missed Cleavages	Theo. MH+ [Da]	Confidence (by Search Engine): Sequest HT	Percolator q-Value (by Search Engine): Sequest HT	Percolator PEP (by Search Engine): Sequest HT	XCorr (by Search Engine): Sequest HT
	FALSE	High	MNNTVEEGLKLVEELK	1xOxidation [M1]	0.000181465	0	1	1	1	A0A0E3GRU9	1	1861.96	High	0	4.964e-05	2.75
	FALSE	High	MGVDYVIIGHSER	1xOxidation [M1]	0.00354492	0	1	2	2	A0A0E3GRU9	0	1491.73	High	0	0.001406	2.13
	FALSE	High	MGVDYVIIGHSER		0.00668644	0	1	2	2	A0A0E3GRU9	0	1475.73	High	0	0.008543	1.49
	FALSE	High	NVTEEVLGR		0.0168665	0	1	2	2	A0A0E3GRU9	0	1016.54	High	0	0.008159	1.9
	FALSE	High	RQYFNETDETVNKK		6.03153e-05	0	1	2	1	A0A0E3GRU9	2	1771.86	High	0	1.44e-05	3.81
	FALSE	High	RQYFNETDETVNK		0.00375206	0	1	2	1	A0A0E3GRU9	1	1643.77	High	0	0.001505	2.68
	FALSE	High	QYFNETDETVNKK		0.000744474	0	1	2	2	A0A0E3GRU9	1	1615.76	High	0	0.0002434	3.52
	FALSE	High	QYFNETDETVNK		0.000210825	0	1	2	1	A0A0E3GRU9	0	1487.66	High	0	5.871e-05	3.16
	FALSE	High	IQYGGSVKPATIK		0.000127008	0	1	1	2	A0A0E3GRU9	0	1361.78	High	0	3.324e-05	2.87
	FALSE	High	VGAQNMYFEEK	1xOxidation [M6]	0.00661787	0	1	2	1	A0A0E3GRU9	0	1331.59	High	0	0.00285	1.96
	FALSE	High	VGAQNMYFEEK		0.00461244	0	1	2	1	A0A0E3GRU9	0	1315.6	High	0	0.001894	1.4
	FALSE	High	TATDEQANETIAYIR		2.21461e-06	0	1	1	3	A0A0E3GRU9	0	1695.82	High	0	3.495e-07	3.68
	FALSE	High	SDIDGALVGGASLK		0.000211918	0	1	1	2	A0A0E3GRU9	0	1302.69	High	0	5.933e-05	3.05
	FALSE	High	EKNVTEEVLGR		0.00210399	0	1	2	1	A0A0E3GRU9	1	1273.67	High	0	0.0007823	2.35
	FALSE	High	GAFTGEVAPSMLEK	1xOxidation [M11]	0.00383034	0	1	2	2	A0A0E3GRU9	0	1452.7	High	0	0.001535	2.25
	FALSE	High	GAFTGEVAPSMLEK		0.000263323	0	1	2	1	A0A0E3GRU9	0	1436.71	High	0	7.551e-05	3.14
	FALSE	High	AIIAGNWK		0.24956	0.00899487	1	1	1	A0A0E3GRU9	0	872.499	High	0.006232	0.1801	1.37
FALSE	High	Master Protein	A0A0E3JZZ2	Aspartate-semialdehyde dehydrogenase OS=Clostridium scatologenes OX=1548 GN=asd PE=3 SV=1	0	66.373	38	13	23	13	1	330	36.8	5.5	53.57	13
	Checked	Confidence	Sequence	Modifications	Qvality PEP	Qvality q-value	# Protein Groups	# Proteins	# PSMs	Master Protein Accessions	# Missed Cleavages	Theo. MH+ [Da]	Confidence (by Search Engine): Sequest HT	Percolator q-Value (by Search Engine): Sequest HT	Percolator PEP (by Search Engine): Sequest HT	XCorr (by Search Engine): Sequest HT
	FALSE	High	NANIAIVGATGMVGR		5.81709e-05	0	1	1	1	A0A0E3JZZ2	0	1443.77	High	0	1.385e-05	3.67
	FALSE	High	NANIAIVGATGMVGR	1xOxidation [M12]	6.22161e-05	0	1	1	2	A0A0E3JZZ2	0	1459.77	High	0	1.488e-05	3.63
	FALSE	High	NTVYPMPINAEGTDEVYVGR	1xOxidation [M6]	0.000605388	0	1	1	2	A0A0E3JZZ2	0	2241.05	High	0	0.0001927	2.07
	FALSE	High	NTVYPMPINAEGTDEVYVGR		0.0173039	0	1	1	1	A0A0E3JZZ2	0	2225.05	High	0	0.008422	1.66
	FALSE	High	ILNDYDLK		0.0279541	0	1	1	1	A0A0E3JZZ2	0	993.525	High	0	0.0145	1.98
	FALSE	High	EYIIEELNENSFKR		2.86431e-05	0	1	1	2	A0A0E3JZZ2	1	1783.89	High	0	6.23e-06	3.55
	FALSE	High	EYIIEELNENSFK		0.0012745	0	1	1	2	A0A0E3JZZ2	0	1627.78	High	0	0.0004451	2.03
	FALSE	High	ENGVIVVDNSSAWR		2.90909e-05	0	1	1	2	A0A0E3JZZ2	0	1545.77	High	0	6.336e-06	3.44
	FALSE	High	DFSIENGLNLWVVADNIR		0.0354736	0	1	1	1	A0A0E3JZZ2	0	2075.06	High	0	0.01902	1.08
	FALSE	High	KGAATNTVQIAEVLVK		3.07937e-05	0	1	1	2	A0A0E3JZZ2	1	1641.95	High	0	6.758e-06	3.21
	FALSE	High	KILNDYDLK		0.0291135	0	1	1	1	A0A0E3JZZ2	1	1121.62	High	0	0.01513	2.66
	FALSE	High	IFELLGNADGIILQDDVK		6.26216e-06	0	1	1	2	A0A0E3JZZ2	0	1973.06	High	0	1.123e-06	3.82
	FALSE	High	GAATNTVQIAEVLVK		2.36549e-05	0	1	1	2	A0A0E3JZZ2	0	1513.86	High	0	5.033e-06	4.53
	FALSE	High	GKEYIIEELNENSFK		0.00295879	0	1	1	1	A0A0E3JZZ2	1	1812.9	High	0	0.001152	1.88
	FALSE	High	GKEYIIEELNENSFKR		0.000548744	0	1	1	1	A0A0E3JZZ2	2	1969	High	0	0.0001728	2.59
FALSE	High	Master Protein	A0A0E3JP19	30S ribosomal protein S2 OS=Clostridium scatologenes OX=1548 GN=rpsB PE=3 SV=1	0	65.51	52	14	25	14	1	233	26.2	6.83	51.07	14
	Checked	Confidence	Sequence	Modifications	Qvality PEP	Qvality q-value	# Protein Groups	# Proteins	# PSMs	Master Protein Accessions	# Missed Cleavages	Theo. MH+ [Da]	Confidence (by Search Engine): Sequest HT	Percolator q-Value (by Search Engine): Sequest HT	Percolator PEP (by Search Engine): Sequest HT	XCorr (by Search Engine): Sequest HT
	FALSE	High	MEEDGTFEVLPK	1xOxidation [M1]	0.0100428	0	1	1	1	A0A0E3JP19	0	1410.65	High	0	0.004556	1.79
	FALSE	High	NGIYIIDLQK		0.00262737	0	1	1	2	A0A0E3JP19	0	1176.66	High	0	0.001006	2.84
	FALSE	High	QLLEAGVHFGHQTR		1.15581e-07	0	1	1	3	A0A0E3JP19	0	1592.83	High	0	1.262e-08	5.13
	FALSE	High	ILGIPVVAIVDTNCDPDEVDYVIPGNDDAIR	1xCarbamidomethyl [C14]	0.000160285	0	1	1	2	A0A0E3JP19	0	3367.67	High	0	8.461e-05	3
	FALSE	High	IGKLEELEKMEEDGTFEVLPK		0.0282396	0	1	1	1	A0A0E3JP19	2	2434.24	High	0	0.01465	1.74
	FALSE	High	IGKLEELEK		0.00271007	0	1	1	1	A0A0E3JP19	1	1058.61	High	0	0.001042	2.58
	FALSE	High	SVSEEGKDVLFVGTKK		0.00131464	0	1	1	1	A0A0E3JP19	2	1722.93	High	0	0.0004615	2.52
	FALSE	High	SVSEEGKDVLFVGTK		1.23456e-06	0	1	1	3	A0A0E3JP19	1	1594.83	High	0	1.811e-07	2.87
	FALSE	High	VEEAYNFIR		0.00256038	0	1	1	2	A0A0E3JP19	0	1140.57	High	0	0.001177	2.5
	FALSE	High	KVEEAYNFIR		0.000574883	0	1	1	2	A0A0E3JP19	1	1268.66	High	0	0.0001821	2.79
	FALSE	High	LEELEKMEEDGTFEVLPK		0.00326383	0	1	1	1	A0A0E3JP19	1	2136.04	High	0	0.001282	2
	FALSE	High	IADAIIEGR		0.00236947	0	1	1	2	A0A0E3JP19	0	957.536	High	0	0.01274	2.99
	FALSE	High	IGKLEELEKMEEDGTFEVLPK	1xOxidation [M10]	0.0551818	0.000483602	1	1	2	A0A0E3JP19	2	2450.24	High	0.0003249	0.03129	2.25
	FALSE	High	DVLFVGTK		0.0999034	0.0009259	1	1	1	A0A0E3JP19	0	878.498	High	0.0006196	0.06211	1.41
	FALSE	High	MAPYIFTER	1xOxidation [M1]	0.147858	0.00270482	1	1	1	A0A0E3JP19	0	1143.55	High	0.001802	0.09764	1.17
FALSE	High	Master Protein	A0A0E3GQU4	Pyruvate, phosphate dikinase OS=Clostridium scatologenes OX=1548 GN=CSCA_2051 PE=3 SV=1	0	65.1	22	19	30	14	1	879	98.2	5.33	45.41	19
	Checked	Confidence	Sequence	Modifications	Qvality PEP	Qvality q-value	# Protein Groups	# Proteins	# PSMs	Master Protein Accessions	# Missed Cleavages	Theo. MH+ [Da]	Confidence (by Search Engine): Sequest HT	Percolator q-Value (by Search Engine): Sequest HT	Percolator PEP (by Search Engine): Sequest HT	XCorr (by Search Engine): Sequest HT
	FALSE	High	IYEFDPFQKIDQIGVGK		1.00907e-06	0	1	1	2	A0A0E3GQU4	1	1997.04	High	0	1.446e-07	3.97
	FALSE	High	IYEFDPFQK		0.010411	0	2	2	2	A0A0E3GQU4; A0A0E3JQ16	0	1186.58	High	0	0.004744	1.96
	FALSE	High	LPVSYPEMAEMQAR		0.0191683	0	1	1	1	A0A0E3GQU4	0	1621.77	High	0	0.009477	1.11
	FALSE	High	YLVGTMIEIPR		0.000348143	0	2	2	2	A0A0E3GQU4; A0A0E3JQ16	0	1291.71	High	0	0.0001034	2.93
	FALSE	High	YLVGTMIEIPR	1xOxidation [M6]	0.0050875	0	2	2	2	A0A0E3GQU4; A0A0E3JQ16	0	1307.7	High	0	0.002121	2.42
	FALSE	High	VAEEVIASEKIDLK		0.00318063	0	1	1	2	A0A0E3GQU4	1	1543.86	High	0	0.001246	2.32
	FALSE	High	FLGDYYDKK		0.0199684	0	2	2	2	A0A0E3GQU4; A0A0E3JQ16	1	1148.56	High	0	0.009898	2.16
	FALSE	High	FLGDYYDK		0.0203808	0	2	2	1	A0A0E3GQU4; A0A0E3JQ16	0	1020.47	High	0	0.01012	1.29
	FALSE	High	FGSVDNPLLVSVR		1.49292e-05	0	1	1	2	A0A0E3GQU4	0	1402.77	High	0	2.99e-06	3.22
	FALSE	High	AAITADEIAR		0.0118386	0	1	1	1	A0A0E3GQU4	0	1030.55	High	0	0.005481	2.31
	FALSE	High	KGYDIVPEIMIPLVGEIK	1xOxidation [M10]	0.00278098	0	1	1	1	A0A0E3GQU4	1	2030.12	High	0	0.001071	2.68
	FALSE	High	GYDIVPEIMIPLVGEIK	1xOxidation [M9]	0.000855996	0	1	1	1	A0A0E3GQU4	0	1902.03	High	0	0.0002845	1.79
	FALSE	High	LETSPEDIEGMVAAEGILTAR		0.000128994	0	1	1	1	A0A0E3GQU4	0	2202.1	High	0	3.384e-05	1.84
	FALSE	High	IAVDLVAEGLVTK		0.000855996	0	1	1	1	A0A0E3GQU4	0	1327.78	High	0	0.0002841	1.92
	FALSE	High	KFEDILDEVK		0.00142062	0	1	1	1	A0A0E3GQU4	1	1235.65	High	0	0.000502	2.86
	FALSE	High	KFGSVDNPLLVSVR		0.0650028	0.000483602	1	1	1	A0A0E3GQU4	1	1530.86	High	0.0003249	0.03792	1.73
	FALSE	High	LPVSYPEMAEMQAR	1xOxidation [M]	0.0524976	0.000483602	1	1	2	A0A0E3GQU4	0	1637.77	High	0.0003249	0.02958	1.23
	FALSE	High	AIIEAAIDVK		0.0970569	0.0009259	1	1	1	A0A0E3GQU4	0	1042.61	High	0.0006196	0.06007	0.98
	FALSE	High	KIYEFDPFQK		0.111538	0.0009259	2	2	1	A0A0E3GQU4; A0A0E3JQ16	1	1314.67	High	0.0006196	0.07018	1.4
	FALSE	High	ATIEGLHEVNPMMGHR	2xOxidation [M12; M13]	0.0961248	0.0009259	1	1	1	A0A0E3GQU4	0	1823.85	High	0.0006196	0.05933	1.35
	FALSE	High	KGYDIVPEIMIPLVGEIK		0.228205	0.00825076	1	1	1	A0A0E3GQU4	1	2014.13	High	0.00598	0.1622	1.49
	FALSE	High	FDNELTASDLKDIVDKYK		0.240227	0.00861517	1	1	1	A0A0E3GQU4	2	2114.07	High	0.00598	0.1725	0.99
FALSE	High	Master Protein	A0A0E3K2T9	D-proline reductase (Dithiol) OS=Clostridium scatologenes OX=1548 GN=CSCA_3983 PE=4 SV=1	0	64.893	60	8	25	7	1	150	16.1	5.91	62.46	8
	Checked	Confidence	Sequence	Modifications	Qvality PEP	Qvality q-value	# Protein Groups	# Proteins	# PSMs	Master Protein Accessions	# Missed Cleavages	Theo. MH+ [Da]	Confidence (by Search Engine): Sequest HT	Percolator q-Value (by Search Engine): Sequest HT	Percolator PEP (by Search Engine): Sequest HT	XCorr (by Search Engine): Sequest HT
	FALSE	High	RFNLAGDTGFR		0.0119609	0	1	1	1	A0A0E3K2T9	1	1253.64	High	0	0.005534	3.17
	FALSE	High	VFTEETGPEIAK		0.00228531	0	1	1	2	A0A0E3K2T9	0	1320.67	High	0	0.002044	3.18
	FALSE	High	FNLAGDTGFR		0.00920177	0	1	1	4	A0A0E3K2T9	0	1097.54	High	0	0.00427	2.62
	FALSE	High	DMVIALATAAGVHVK	1xOxidation [M2]	0.000114529	0	1	1	1	A0A0E3K2T9	0	1511.83	High	0	2.954e-05	2.78
	FALSE	High	DMVIALATAAGVHVK		4.96202e-06	0	1	1	2	A0A0E3K2T9	0	1495.83	High	0	8.658e-07	3.64
	FALSE	High	DINCMFPIDR	1xCarbamidomethyl [C4]; 1xOxidation [M5]	0.00422503	0	2	2	4	A0A0E3K2T9; A0A0E3K397	0	1296.57	High	0	0.0076	2.52
	FALSE	High	DINCMFPIDR	1xCarbamidomethyl [C4]	0.00323029	0	2	2	2	A0A0E3K2T9; A0A0E3K397	0	1280.58	High	0	0.001672	2.6
	FALSE	High	GLQSEVFVPITPKPVWAPVEKPLK		3.20554e-08	0	1	1	2	A0A0E3K2T9	0	2659.52	High	0	2.984e-09	5.74
	FALSE	High	GVAPTHIGFMGGGGNVK	1xOxidation [M10]	8.44129e-05	0	1	1	4	A0A0E3K2T9	0	1614.81	High	0	3.047e-05	2.98
	FALSE	High	GVAPTHIGFMGGGGNVK		3.15204e-07	0	1	1	2	A0A0E3K2T9	0	1598.81	High	0	3.896e-08	4.62
	FALSE	High	FNLAGDTGFRR		0.258086	0.00939667	1	1	1	A0A0E3K2T9	1	1253.64	High	0.006497	0.1872	1.4
FALSE	High	Master Protein	A0A0E3JXH8	Thiolase OS=Clostridium scatologenes OX=1548 GN=CSCA_1087 PE=3 SV=1	0	64.316	44	12	19	10	1	391	41.1	9.06	45.26	12
	Checked	Confidence	Sequence	Modifications	Qvality PEP	Qvality q-value	# Protein Groups	# Proteins	# PSMs	Master Protein Accessions	# Missed Cleavages	Theo. MH+ [Da]	Confidence (by Search Engine): Sequest HT	Percolator q-Value (by Search Engine): Sequest HT	Percolator PEP (by Search Engine): Sequest HT	XCorr (by Search Engine): Sequest HT
	FALSE	High	VNVNGGAISIGHPIGASGAR		1.7754e-07	0	1	1	2	A0A0E3JXH8	0	1846.99	High	0	2.047e-08	3.64
	FALSE	High	SELVDEVVMGNVLQAGLGQNPTR	1xOxidation [M9]	0.000130335	0	1	1	2	A0A0E3JXH8	0	2442.23	High	0	3.432e-05	2.93
	FALSE	High	SELVDEVVMGNVLQAGLGQNPTR		1.41409e-07	0	1	1	1	A0A0E3JXH8	0	2426.23	High	0	1.587e-08	4.9
	FALSE	High	EVVIVSAVR		0.0144628	0	2	3	1	A0A0E3M7K0; A0A0E3JXH8	0	971.588	High	0	0.006868	2.45
	FALSE	High	FKDEIVPVSVK		0.00500937	0	1	1	2	A0A0E3JXH8	1	1260.72	High	0	0.002309	2.46
	FALSE	High	EMQDEFSAASQQK		0.000108757	0	1	1	1	A0A0E3JXH8	0	1498.65	High	0	2.795e-05	3.3
	FALSE	High	DGTVTAGNASGINDAAAAIVVMSADK	1xOxidation [M22]	0.0384584	0	1	1	1	A0A0E3JXH8	0	2435.17	High	0	0.02079	1.81
	FALSE	High	DIPAVELGAIVIK		9.12215e-05	0	1	1	1	A0A0E3JXH8	0	1337.8	High	0	2.29e-05	3.36
	FALSE	High	ANLTIGDIDLIEANEAFAAQSLAVAK		0.000118138	0	1	1	2	A0A0E3JXH8	0	2658.4	High	0	3.065e-05	2.24
	FALSE	High	KGEIVFDTDEFPR		1.34623e-05	0	1	1	3	A0A0E3JXH8	1	1552.76	High	0	0.000199	4.17
	FALSE	High	GEIVFDTDEFPR		7.65134e-05	0	1	1	1	A0A0E3JXH8	0	1424.67	High	0	1.881e-05	2.95
	FALSE	High	AVSLATQIIK		0.049939	0.000483602	1	1	1	A0A0E3JXH8	0	1043.65	High	0.0003249	0.02794	2.13
	FALSE	High	DLKFDMSK		0.0597519	0.000483602	2	2	1	A0A0E3M7K0; A0A0E3JXH8	1	983.487	High	0.0003249	0.03434	1.46
FALSE	High	Master Protein	A0A0E3MBV7	Phosphate butyryltransferase OS=Clostridium scatologenes OX=1548 GN=CSCA_4772 PE=3 SV=1	0	61.651	54	13	21	13	1	298	31.6	7.33	46.17	13
	Checked	Confidence	Sequence	Modifications	Qvality PEP	Qvality q-value	# Protein Groups	# Proteins	# PSMs	Master Protein Accessions	# Missed Cleavages	Theo. MH+ [Da]	Confidence (by Search Engine): Sequest HT	Percolator q-Value (by Search Engine): Sequest HT	Percolator PEP (by Search Engine): Sequest HT	XCorr (by Search Engine): Sequest HT
	FALSE	High	LIFLTDGGMVPYPTLEDK		0.00105263	0	1	1	1	A0A0E3MBV7	0	2009.03	High	0	0.0003585	1.8
	FALSE	High	IGIINNCVK	1xCarbamidomethyl [C7]	0.0314156	0	1	1	1	A0A0E3MBV7	0	1030.57	High	0	0.01655	1.76
	FALSE	High	LIFLTDGGMVPYPTLEDK	1xOxidation [M9]	0.000443918	0	1	1	1	A0A0E3MBV7	0	2025.02	High	0	0.0001356	1.9
	FALSE	High	TGIVDAILVGDEDAIR		1.98671e-06	0	1	1	2	A0A0E3MBV7	0	1656.88	High	0	3.101e-07	3.67
	FALSE	High	VAHKLEIETPK		0.00220414	0	1	1	2	A0A0E3MBV7	1	1264.73	High	0	0.0008239	2.96
	FALSE	High	TLSVAVAQDKEVLIAVTEAVK		5.63998e-09	0	1	1	1	A0A0E3MBV7	1	2184.25	High	0	4.221e-10	5.87
	FALSE	High	EVLIAVTEAVK		0.00321365	0	1	1	1	A0A0E3MBV7	0	1171.69	High	0	0.001264	2.24
	FALSE	High	KLEQLISLAK		0.000293528	0	1	1	2	A0A0E3MBV7	1	1142.71	High	0	8.511e-05	2.89
	FALSE	High	GMLGTADLLR	1xOxidation [M2]	0.0194646	0	1	1	2	A0A0E3MBV7	0	1062.56	High	0	0.009624	1.81
	FALSE	High	GMLGTADLLR		0.0152237	0	1	1	2	A0A0E3MBV7	0	1046.57	High	0	0.0073	1.65
	FALSE	High	GIVSEVAGDTDVLLVPNIEAGNFVGK		2.10022e-05	0	1	1	2	A0A0E3MBV7	0	2613.38	High	0	4.386e-06	3.13
	FALSE	High	LEQLISLAK		0.0163561	0	1	1	1	A0A0E3MBV7	0	1014.62	High	0	0.007916	1.59
	FALSE	High	GCIIDGPLAFDNAISK	1xCarbamidomethyl [C2]	3.65238e-05	0	1	1	1	A0A0E3MBV7	0	1690.85	High	0	8.188e-06	2.81
	FALSE	High	ENLCIDGIK	1xCarbamidomethyl [C4]	0.0565728	0.000483602	1	1	1	A0A0E3MBV7	0	1061.53	High	0.0003249	0.03226	1.84
	FALSE	High	AVEFVSNGEAQFIMK		0.137909	0.00183224	1	1	1	A0A0E3MBV7	0	1669.83	High	0.001223	0.09017	0.99
FALSE	High	Master Protein	A0A0E3JQ16	Pyruvate, phosphate dikinase OS=Clostridium scatologenes OX=1548 GN=CSCA_3517 PE=3 SV=1	0	60.897	21	18	32	13	1	877	97.7	5.4	50.09	18
	Checked	Confidence	Sequence	Modifications	Qvality PEP	Qvality q-value	# Protein Groups	# Proteins	# PSMs	Master Protein Accessions	# Missed Cleavages	Theo. MH+ [Da]	Confidence (by Search Engine): Sequest HT	Percolator q-Value (by Search Engine): Sequest HT	Percolator PEP (by Search Engine): Sequest HT	XCorr (by Search Engine): Sequest HT
	FALSE	High	IYEFDPFQK		0.010411	0	2	2	2	A0A0E3GQU4; A0A0E3JQ16	0	1186.58	High	0	0.004744	1.96
	FALSE	High	NYDIVPEIMIPLIGEIK		0.000123766	0	1	1	1	A0A0E3JQ16	0	1957.07	High	0	3.224e-05	3.05
	FALSE	High	VINEDIVSQVYR		0.00022901	0	1	1	1	A0A0E3JQ16	0	1434.76	High	0	6.439e-05	2.77
	FALSE	High	YLVGTMIEIPR		0.000348143	0	2	2	2	A0A0E3GQU4; A0A0E3JQ16	0	1291.71	High	0	0.0001034	2.93
	FALSE	High	YLVGTMIEIPR	1xOxidation [M6]	0.0050875	0	2	2	2	A0A0E3GQU4; A0A0E3JQ16	0	1307.7	High	0	0.002121	2.42
	FALSE	High	STVASLHEVNPMMGHR	2xOxidation [M12; M13]	0.000169667	0	1	1	2	A0A0E3JQ16	0	1797.84	High	0	4.595e-05	3.17
	FALSE	High	VANEIIDKSGIELK		0.0404464	0	1	1	1	A0A0E3JQ16	1	1528.86	High	0	0.02208	1.63
	FALSE	High	FDTDLSASDLKEVVK		0.00686098	0	1	1	2	A0A0E3JQ16	1	1666.85	High	0	0.002972	1.45
	FALSE	High	FLGDYYDKK		0.0199684	0	2	2	2	A0A0E3GQU4; A0A0E3JQ16	1	1148.56	High	0	0.009898	2.16
	FALSE	High	FLGDYYDK		0.0203808	0	2	2	1	A0A0E3GQU4; A0A0E3JQ16	0	1020.47	High	0	0.01012	1.29
	FALSE	High	FGNVENPLLVSVR		0.000467475	0	1	1	2	A0A0E3JQ16	0	1443.8	High	0	0.0001438	3.04
	FALSE	High	EMEVGFEELK		0.00285373	0	1	1	3	A0A0E3JQ16	0	1210.57	High	0	0.001106	1.87
	FALSE	High	AVIEAAIDVKK		0.0206955	0	1	1	1	A0A0E3JQ16	1	1156.69	High	0	0.01032	2.36
	FALSE	High	AVIEAAIDVK		0.00435791	0	1	1	2	A0A0E3JQ16	0	1028.6	High	0	0.004819	2.62
	FALSE	High	LAVSYPEIAEMQTR	1xOxidation [M11]	0.00549676	0	1	1	1	A0A0E3JQ16	0	1623.8	High	0	0.00231	2.02
	FALSE	High	LAVSYPEIAEMQTR		1.48522e-05	0	1	1	2	A0A0E3JQ16	0	1607.81	High	0	2.967e-06	3.53
	FALSE	High	GDYISLDGSTGNVYGK		0.0163561	0	1	1	1	A0A0E3JQ16	0	1645.77	High	0	0.007877	1.27
	FALSE	High	KFGNVENPLLVSVR		0.0506937	0.000483602	1	1	1	A0A0E3JQ16	1	1571.89	High	0.0003249	0.02851	1.51
	FALSE	High	KIYEFDPFQK		0.111538	0.0009259	2	2	1	A0A0E3GQU4; A0A0E3JQ16	1	1314.67	High	0.0006196	0.07018	1.4
	FALSE	High	QLDALLHPNFDQEEIK		0.126756	0.0009259	1	1	1	A0A0E3JQ16	0	1909.97	High	0.0006196	0.08156	1.77
	FALSE	High	NYDIVPEIMIPLIGEIK	1xOxidation [M9]	0.20111	0.00527643	1	1	1	A0A0E3JQ16	0	1973.07	High	0.003504	0.1394	1.75
FALSE	High	Master Protein	A0A0E3JRB8	NADH:flavin oxidoreductase/NADH oxidase OS=Clostridium scatologenes OX=1548 GN=CSCA_4467 PE=3 SV=1	0	57.279	22	11	18	11	1	664	73.4	5.68	42.68	11
	Checked	Confidence	Sequence	Modifications	Qvality PEP	Qvality q-value	# Protein Groups	# Proteins	# PSMs	Master Protein Accessions	# Missed Cleavages	Theo. MH+ [Da]	Confidence (by Search Engine): Sequest HT	Percolator q-Value (by Search Engine): Sequest HT	Percolator PEP (by Search Engine): Sequest HT	XCorr (by Search Engine): Sequest HT
	FALSE	High	VIIVEALNK		0.0127213	0	1	1	2	A0A0E3JRB8	0	998.624	High	0.0003249	0.02799	1.82
	FALSE	High	VLIIGGGVAGCEAAR	1xCarbamidomethyl [C11]	0.000808675	0	1	1	1	A0A0E3JRB8	0	1442.78	High	0	0.0002675	2.37
	FALSE	High	VFTAADVLAGK		0.000313938	0	1	1	1	A0A0E3JRB8	0	1091.61	High	0	9.201e-05	2.28
	FALSE	High	VFSLGDDNKVFTAADVLAGK		0.0094416	0	1	1	1	A0A0E3JRB8	1	2067.08	High	0	0.004256	2
	FALSE	High	VTIPTNLGEFPPVAPSPIQHR		1.0209e-07	0	1	1	3	A0A0E3JRB8	0	2270.23	High	0	1.098e-08	4.5
	FALSE	High	LIPYNGIEVR		0.0220032	0	1	1	1	A0A0E3JRB8	0	1173.66	High	0	0.01107	2.13
	FALSE	High	FALAPMGPLGLADSEGGFNQR	1xOxidation [M6]	2.0841e-07	0	1	1	2	A0A0E3JRB8	0	2164.05	High	0	1.54e-07	3.87
	FALSE	High	FALAPMGPLGLADSEGGFNQR		8.99369e-06	0	1	1	1	A0A0E3JRB8	0	2148.05	High	0	1.691e-06	2.54
	FALSE	High	EQILNSAADSIIIATGSTPK		3.62436e-07	0	1	1	2	A0A0E3JRB8	0	2029.08	High	0	0.0002967	3.28
	FALSE	High	DGILEVETENR		0.0433981	0.000483602	1	1	2	A0A0E3JRB8	0	1274.62	High	0.0003249	0.02393	1.97
	FALSE	High	DTVDVTIICAGR	1xCarbamidomethyl [C9]	0.0585766	0.000483602	1	1	1	A0A0E3JRB8	0	1319.66	High	0.0003249	0.03364	1.66
	FALSE	High	GIDYYTER		0.151312	0.00270482	1	1	1	A0A0E3JRB8	0	1016.47	High	0.001802	0.1004	1.66
FALSE	High	Master Protein	A0A0E3K368	ATP synthase subunit beta OS=Clostridium scatologenes OX=1548 GN=atpD PE=3 SV=1	0	56.295	38	12	18	12	1	466	50.8	4.87	40.68	12
	Checked	Confidence	Sequence	Modifications	Qvality PEP	Qvality q-value	# Protein Groups	# Proteins	# PSMs	Master Protein Accessions	# Missed Cleavages	Theo. MH+ [Da]	Confidence (by Search Engine): Sequest HT	Percolator q-Value (by Search Engine): Sequest HT	Percolator PEP (by Search Engine): Sequest HT	XCorr (by Search Engine): Sequest HT
	FALSE	High	IVGEEHYEIASSVK		0.000215231	0	1	1	1	A0A0E3K368	0	1560.79	High	0	6.033e-05	2.17
	FALSE	High	LVTEVEQHVGDDIVR		1.84552e-05	0	1	1	2	A0A0E3K368	0	1708.89	High	0	6.523e-05	3.16
	FALSE	High	RGVDAVDTGAPISVPVGEEVLGR		0.000964074	0	1	1	1	A0A0E3K368	1	2293.21	High	0	0.0003262	2.63
	FALSE	High	IGLFGGAGVGK		0.00206096	0	1	1	1	A0A0E3K368	0	975.562	High	0	0.0007664	2.32
	FALSE	High	SISELGIYPAVDPLESSSR		7.26572e-05	0	1	1	3	A0A0E3K368	0	2020.02	High	0	1.779e-05	4.21
	FALSE	High	TVLIQELINNIAK		0.000402379	0	1	1	2	A0A0E3K368	0	1468.87	High	0	0.0002325	2.45
	FALSE	High	ELQDIIAILGVDELPETDR		0.0233921	0	1	1	1	A0A0E3K368	0	2139.12	High	0	0.01181	0.79
	FALSE	High	DKGQDVLLFIDNIFR		0.0210151	0	1	1	1	A0A0E3K368	1	1792.96	High	0	0.01048	1.66
	FALSE	High	GVDAVDTGAPISVPVGEEVLGR		7.42744e-06	0	1	1	2	A0A0E3K368	0	2137.11	High	0	1.364e-05	3.31
	FALSE	High	FTQAGSEVSALLGR		1.01821e-05	0	1	1	2	A0A0E3K368	0	1435.75	High	0	1.944e-06	3.5
	FALSE	High	IPSAVGYQPTLATEMGALQER		0.0433981	0.000483602	1	1	1	A0A0E3K368	0	2232.13	High	0.0003249	0.02387	1.31
	FALSE	High	TALVFGQMNEPPGAR		0.211989	0.006988	1	1	1	A0A0E3K368	0	1587.79	High	0.004641	0.1483	1.23
FALSE	High	Master Protein	A0A0E3GRX9	Putative D-proline reductase, PrdA proprotein OS=Clostridium scatologenes OX=1548 GN=CSCA_3976 PE=4 SV=1	0	54.896	30	15	19	15	1	700	75.9	4.92	38.03	15
	Checked	Confidence	Sequence	Modifications	Qvality PEP	Qvality q-value	# Protein Groups	# Proteins	# PSMs	Master Protein Accessions	# Missed Cleavages	Theo. MH+ [Da]	Confidence (by Search Engine): Sequest HT	Percolator q-Value (by Search Engine): Sequest HT	Percolator PEP (by Search Engine): Sequest HT	XCorr (by Search Engine): Sequest HT
	FALSE	High	SEAGIENEVLSCNTLCQEDAIR	2xCarbamidomethyl [C12; C16]	0.00466029	0	1	1	1	A0A0E3GRX9	0	2508.13	High	0	0.001919	1.69
	FALSE	High	TVAAQEVKLEEK		0.00397128	0	1	1	1	A0A0E3GRX9	1	1344.74	High	0	0.001599	2.54
	FALSE	High	VDIITPDKYNTYSETIMDVQPIATK		0.0373115	0	1	1	1	A0A0E3GRX9	1	2855.44	High	0	0.02006	1.42
	FALSE	High	TTGSSIERVENETAVPVSQK		0.00202926	0	1	1	1	A0A0E3GRX9	1	2132.08	High	0	0.0007503	2.49
	FALSE	High	TIDSLTPLTPDLLEGAK		4.515e-05	0	1	1	1	A0A0E3GRX9	0	1783.97	High	0	1.039e-05	4.13
	FALSE	High	TQVTIAAGTNMERPGPLAAHTATDFITQEIR		0.00207163	0	1	1	1	A0A0E3GRX9	0	3310.68	High	0	0.000771	1.8
	FALSE	High	ENNLELVEK		0.0307848	0	1	1	1	A0A0E3GRX9	0	1087.56	High	0	0.01615	2.56
	FALSE	High	AGDVITAEDFENPINFEK		8.39775e-05	0	1	1	2	A0A0E3GRX9	0	2008.95	High	0	2.084e-05	3.59
	FALSE	High	KAGDVITAEDFENPINFEK		0.0147625	0	1	1	1	A0A0E3GRX9	1	2137.04	High	0	0.007036	2.34
	FALSE	High	KVDESLVINTEVFEQKR		0.000685368	0	1	1	1	A0A0E3GRX9	2	2034.09	High	0	0.0002222	3.22
	FALSE	High	KVDESLVINTEVFEQK		0.00121029	0	1	1	1	A0A0E3GRX9	1	1877.99	High	0	0.0004213	3.28
	FALSE	High	IDKVEFGPETK		0.000513072	0	1	1	2	A0A0E3GRX9	1	1262.66	High	0	0.0001598	2.84
	FALSE	High	GIDIEVPLGVGSVAAPVAK		2.76612e-06	0	1	1	2	A0A0E3GRX9	0	1792.02	High	0	4.501e-07	4.11
	FALSE	High	VDESLVINTEVFEQK		0.059456	0.000483602	1	1	1	A0A0E3GRX9	0	1749.89	High	0.0003249	0.03421	1.78
	FALSE	High	LEDSLLLK		0.0772255	0.000483602	1	1	1	A0A0E3GRX9	0	930.551	High	0.0003249	0.04606	1.58
	FALSE	High	TQVTIAAGTNMERPGPLAAHTATDFITQEIR	1xOxidation [M11]	0.0472632	0.000483602	1	1	1	A0A0E3GRX9	0	3326.68	High	0.0003249	0.02636	1.76
FALSE	High	Master Protein	A0A0E3M7K0	Acetyl-CoA acetyltransferase OS=Clostridium scatologenes OX=1548 GN=CSCA_3690 PE=3 SV=1	0	53.911	44	11	17	9	1	392	41.2	7.74	39.26	11
	Checked	Confidence	Sequence	Modifications	Qvality PEP	Qvality q-value	# Protein Groups	# Proteins	# PSMs	Master Protein Accessions	# Missed Cleavages	Theo. MH+ [Da]	Confidence (by Search Engine): Sequest HT	Percolator q-Value (by Search Engine): Sequest HT	Percolator PEP (by Search Engine): Sequest HT	XCorr (by Search Engine): Sequest HT
	FALSE	High	QASVQAGIPVEVPAMTVNILCGSGLR	1xCarbamidomethyl [C21]; 1xOxidation [M15]	0.000171431	0	1	1	1	A0A0E3M7K0	0	2683.39	High	0	4.664e-05	2.36
	FALSE	High	QASVQAGIPVEVPAMTVNILCGSGLR	1xCarbamidomethyl [C21]	0.0265683	0	1	1	1	A0A0E3M7K0	0	2667.4	High	0	0.01367	1.58
	FALSE	High	TVSLAAQIIK		0.0090608	0	1	1	1	A0A0E3M7K0	0	1043.65	High	0	0.004062	1.49
	FALSE	High	DVTTVDLGSIVIK		0.000168792	0	1	1	1	A0A0E3M7K0	0	1359.77	High	0	4.569e-05	3.21
	FALSE	High	EEQDAFSVNSQNKAEAAIK		7.81126e-05	0	1	1	1	A0A0E3M7K0	1	2079	High	0	1.93e-05	2.84
	FALSE	High	EVVIVSAVR		0.0144628	0	2	3	1	A0A0E3M7K0; A0A0E3JXH8	0	971.588	High	0	0.006868	2.45
	FALSE	High	FKDEIVPVVIK		0.00349043	0	1	2	2	A0A0E3M7K0	1	1286.77	High	0	0.001387	3.48
	FALSE	High	AGMTVDDLDLIEANEAFAAQSLAVAR	1xOxidation [M3]	4.71194e-06	0	1	1	1	A0A0E3M7K0	0	2707.32	High	0	8.18e-07	4.36
	FALSE	High	AGMTVDDLDLIEANEAFAAQSLAVAR		0.000187184	0	1	1	1	A0A0E3M7K0	0	2691.33	High	0	5.15e-05	2.92
	FALSE	High	KGEVIFDTDEGPRPGTTIEALAK		2.32318e-07	0	1	1	2	A0A0E3M7K0	1	2444.27	High	0	2.77e-08	5.62
	FALSE	High	GEVIFDTDEGPRPGTTIEALAK		0.000989318	0	1	1	1	A0A0E3M7K0	0	2316.17	High	0	0.0003359	2.46
	FALSE	High	GGTVTAGNASGINDAASALVIMSADK		7.0531e-06	0	1	1	2	A0A0E3M7K0	0	2391.18	High	0	1.29e-06	3.31
	FALSE	High	DLKFDMSK		0.0597519	0.000483602	2	2	1	A0A0E3M7K0; A0A0E3JXH8	1	983.487	High	0.0003249	0.03434	1.46
	FALSE	High	GGTVTAGNASGINDAASALVIMSADK	1xOxidation [M22]	0.112071	0.0009259	1	1	1	A0A0E3M7K0	0	2407.18	High	0.0006196	0.07077	0.73
FALSE	High	Master Protein	A0A0E3K1Q2	Stage 0 sporulation protein A homolog OS=Clostridium scatologenes OX=1548 GN=CSCA_3058 PE=4 SV=1	0	52.676	53	13	24	13	1	271	30.6	6.81	36.28	13
	Checked	Confidence	Sequence	Modifications	Qvality PEP	Qvality q-value	# Protein Groups	# Proteins	# PSMs	Master Protein Accessions	# Missed Cleavages	Theo. MH+ [Da]	Confidence (by Search Engine): Sequest HT	Percolator q-Value (by Search Engine): Sequest HT	Percolator PEP (by Search Engine): Sequest HT	XCorr (by Search Engine): Sequest HT
	FALSE	High	NEPTNLEQEITNIIHEIGVPAHIK		7.68174e-08	0	1	1	3	A0A0E3K1Q2	0	2709.42	High	0	7.974e-09	5.1
	FALSE	High	IIVLSAVGQDKITQR		0.00238174	0	1	1	1	A0A0E3K1Q2	1	1640.97	High	0	0.0009008	1.32
	FALSE	High	IIVLSAVGQDK		0.000455544	0	1	1	2	A0A0E3K1Q2	0	1142.68	High	0	0.0001403	3.02
	FALSE	High	ISVIIADDNK		0.00711298	0	1	1	1	A0A0E3K1Q2	0	1087.6	High	0	0.003086	1.92
	FALSE	High	LSSMNIDPMPR	1xOxidation [M]	0.00821653	0	1	1	3	A0A0E3K1Q2	0	1276.6	High	0	0.003637	1.89
	FALSE	High	LSSMNIDPMPR		0.000472334	0	1	1	1	A0A0E3K1Q2	0	1260.61	High	0	0.0001457	2.44
	FALSE	High	TISLIDTTGIK		0.00136308	0	1	1	2	A0A0E3K1Q2	0	1161.67	High	0	0.0004813	2.36
	FALSE	High	EFCNILNDYLLNQR	1xCarbamidomethyl [C3]	0.000339257	0	1	1	1	A0A0E3K1Q2	0	1811.87	High	0	0.0001002	2.03
	FALSE	High	EAITMVVNNMELLSAVTK	1xOxidation [M5]	0.000218596	0	1	1	1	A0A0E3K1Q2	0	1979.02	High	0	6.119e-05	2.34
	FALSE	High	EAITMVVNNMELLSAVTK		0.0212308	0	1	1	2	A0A0E3K1Q2	0	1963.02	High	0	0.01062	1.61
	FALSE	High	DIVVTGIAK		0.0371236	0	1	1	1	A0A0E3K1Q2	0	915.551	High	0	0.02	2.11
	FALSE	High	KTISLIDTTGIK		0.000523794	0	1	1	1	A0A0E3K1Q2	1	1289.77	High	0	0.0001639	2.64
	FALSE	High	LSSMNIDPMPR	2xOxidation [M4; M9]	0.064363	0.000483602	1	1	1	A0A0E3K1Q2	0	1292.6	High	0.0003249	0.03738	1.61
	FALSE	High	HAIEVAWAR		0.060348	0.000483602	1	1	1	A0A0E3K1Q2	0	1052.56	High	0.0003249	0.03483	2.55
	FALSE	High	QMFNNTISNGDEPK	1xOxidation [M2]	0.198462	0.00527643	1	1	1	A0A0E3K1Q2	0	1610.71	High	0.003504	0.1375	0.86
	FALSE	High	QMFNNTISNGDEPK		0.213848	0.00739637	1	1	1	A0A0E3K1Q2	0	1594.72	High	0.004913	0.15	0.46
	FALSE	High	ELYPSIAK		0.251672	0.00899487	1	1	1	A0A0E3K1Q2	0	920.509	High	0.006232	0.1822	1.38
FALSE	High	Master Protein	A0A0E3JRE9	Acetyl-CoA synthase corrinoid iron-sulfur protein small subunit OS=Clostridium scatologenes OX=1548 GN=CSCA_4548 PE=4 SV=1	0	51.04	54	11	17	11	1	309	33.4	5.01	33.22	11
	Checked	Confidence	Sequence	Modifications	Qvality PEP	Qvality q-value	# Protein Groups	# Proteins	# PSMs	Master Protein Accessions	# Missed Cleavages	Theo. MH+ [Da]	Confidence (by Search Engine): Sequest HT	Percolator q-Value (by Search Engine): Sequest HT	Percolator PEP (by Search Engine): Sequest HT	XCorr (by Search Engine): Sequest HT
	FALSE	High	QINILVNQLGVANEK		1.3255e-05	0	1	1	3	A0A0E3JRE9	0	1652.93	High	0	2.625e-06	3.65
	FALSE	High	LGMDITDDLEGWPK	1xOxidation [M3]	0.00120405	0	1	1	1	A0A0E3JRE9	0	1605.75	High	0	0.0004181	1.49
	FALSE	High	LGGENVLPFYSFDGNTGNAPK		5.55992e-06	0	1	1	2	A0A0E3JRE9	0	2197.06	High	0	9.875e-07	4.35
	FALSE	High	TLQVPIITPVAFETWK		7.57261e-05	0	1	1	2	A0A0E3JRE9	0	1843.04	High	0	1.863e-05	3.62
	FALSE	High	GISMEVSTAAGVLASGSNAVILR	1xOxidation [M4]	2.24627e-05	0	1	1	2	A0A0E3JRE9	0	2219.17	High	0	4.729e-06	3.18
	FALSE	High	IGAESSVDINLAK		4.37706e-05	0	1	1	1	A0A0E3JRE9	0	1316.71	High	0	1.002e-05	4.14
	FALSE	High	ICEVEIGTGEK	1xCarbamidomethyl [C2]	0.00124198	0	1	1	2	A0A0E3JRE9	0	1234.6	High	0	0.0004589	2.87
	FALSE	High	IAQELDGHNVLLLSAVEDNYK		0.0237526	0	1	1	1	A0A0E3JRE9	0	2341.2	High	0	0.01204	1.31
	FALSE	High	VKESVDEETWDNLEER		0.0831013	0.000483602	1	1	1	A0A0E3JRE9	1	1977.9	High	0.0003249	0.05004	1.5
	FALSE	High	AILELYK		0.115316	0.0009259	1	1	1	A0A0E3JRE9	0	849.508	High	0.0006196	0.07328	1.23
	FALSE	High	YAPDFICLK	1xCarbamidomethyl [C7]	0.122641	0.0009259	1	1	1	A0A0E3JRE9	0	1126.56	High	0.0006196	0.0784	1.18
FALSE	High	Master Protein	A0A0E3JMF5	Pyrroline-5-carboxylate reductase OS=Clostridium scatologenes OX=1548 GN=proC PE=3 SV=1	0	50.88	53	10	18	10	1	268	28.2	5.82	33.12	10
	Checked	Confidence	Sequence	Modifications	Qvality PEP	Qvality q-value	# Protein Groups	# Proteins	# PSMs	Master Protein Accessions	# Missed Cleavages	Theo. MH+ [Da]	Confidence (by Search Engine): Sequest HT	Percolator q-Value (by Search Engine): Sequest HT	Percolator PEP (by Search Engine): Sequest HT	XCorr (by Search Engine): Sequest HT
	FALSE	High	MVLETGMHPGALK	2xOxidation [M1; M7]	0.0392419	0	1	1	1	A0A0E3JMF5	0	1415.7	High	0	0.02127	1.86
	FALSE	High	MVLETGMHPGALK	1xOxidation [M1]	0.00792562	0	1	1	1	A0A0E3JMF5	0	1399.71	High	0	0.003496	2.05
	FALSE	High	MVLETGMHPGALK		0.0108481	0	1	1	1	A0A0E3JMF5	0	1383.71	High	0	0.004975	1.88
	FALSE	High	NVIIVTIAAGK		0.000929811	0	1	1	2	A0A0E3JMF5	0	1098.69	High	0	0.0003127	2.59
	FALSE	High	VIGFIGCGNMGGAMIGGIIK	1xCarbamidomethyl [C7]	0.00456508	0	1	1	1	A0A0E3JMF5	0	1965.01	High	0	0.001872	1.26
	FALSE	High	EEIGEIVSIFESFGK		1.53202e-05	0	1	1	2	A0A0E3JMF5	0	1683.85	High	0	3.081e-06	2.59
	FALSE	High	FAAQSVLGSAK		0.00522043	0	1	1	1	A0A0E3JMF5	0	1078.59	High	0	0.002184	2.21
	FALSE	High	AGLSSPDDIMVGDLNEK	1xOxidation [M10]	1.65559e-05	0	1	1	2	A0A0E3JMF5	0	1776.83	High	0	1.753e-05	2.97
	FALSE	High	AGLSSPDDIMVGDLNEK		0.000180529	0	1	1	2	A0A0E3JMF5	0	1760.84	High	0	4.94e-05	2.34
	FALSE	High	AISGTEEAFGR		0.000404465	0	1	1	1	A0A0E3JMF5	0	1137.55	High	0	0.0001222	2.73
	FALSE	High	DMVCSPGGTTIEAVEVLEEK	1xCarbamidomethyl [C4]	3.69035e-05	0	1	1	1	A0A0E3JMF5	0	2164.01	High	0	8.273e-06	2.97
	FALSE	High	ASDILILSIKPNLYPVVIEQIK		0.0194646	0	1	1	1	A0A0E3JMF5	0	2466.46	High	0	0.00961	1.89
	FALSE	High	KNVIIVTIAAGK		9.26477e-05	0	1	1	1	A0A0E3JMF5	1	1226.78	High	0	2.329e-05	3.37
	FALSE	High	DMVCSPGGTTIEAVEVLEEK	1xCarbamidomethyl [C4]; 1xOxidation [M2]	0.0783685	0.000483602	1	1	1	A0A0E3JMF5	0	2180.01	High	0.0003249	0.0469	1.27
FALSE	High	Master Protein	A0A0E3GPR4	Molybdenum ABC transporter, periplasmic molybdate-binding protein OS=Clostridium scatologenes OX=1548 GN=CSCA_0151 PE=3 SV=1	0	49.884	53	11	20	11	1	261	28.6	9.01	43.99	11
	Checked	Confidence	Sequence	Modifications	Qvality PEP	Qvality q-value	# Protein Groups	# Proteins	# PSMs	Master Protein Accessions	# Missed Cleavages	Theo. MH+ [Da]	Confidence (by Search Engine): Sequest HT	Percolator q-Value (by Search Engine): Sequest HT	Percolator PEP (by Search Engine): Sequest HT	XCorr (by Search Engine): Sequest HT
	FALSE	High	LVLIVAK		0.0257694	0	1	1	2	A0A0E3GPR4	0	755.539	High	0	0.0132	2.12
	FALSE	High	QVVQYVENGEAAAGIVYK		0.00253406	0	1	1	1	A0A0E3GPR4	0	1938	High	0	0.0009633	2.25
	FALSE	High	QQMDNLEKENLIDK		0.000554448	0	1	1	1	A0A0E3GPR4	1	1717.84	High	0	0.0001749	1.85
	FALSE	High	QIEQGAPADVFISAGK		5.53124e-06	0	1	1	2	A0A0E3GPR4	0	1630.84	High	0	9.777e-07	3.69
	FALSE	High	NITISAAASLK		0.000851582	0	1	1	2	A0A0E3GPR4	0	1088.63	High	0	0.0002837	2.56
	FALSE	High	NSTIAETIDESSHKPIVYPEAIVTASK		3.67618e-06	0	1	1	3	A0A0E3GPR4	0	2900.49	High	0	6.197e-07	4.55
	FALSE	High	YGFEVNVK		0.0337241	0	1	1	2	A0A0E3GPR4	0	955.488	High	0	0.01797	1.82
	FALSE	High	ESLTEIQPK		0.0356534	0	1	1	1	A0A0E3GPR4	0	1044.56	High	0	0.01909	2.1
	FALSE	High	FLDYLTTDSSK		0.000412918	0	1	1	1	A0A0E3GPR4	0	1289.63	High	0	0.0001256	3.2
	FALSE	High	KFLDYLTTDSSK		1.90368e-05	0	1	1	2	A0A0E3GPR4	1	1417.72	High	0	3.932e-06	3.06
	FALSE	High	IAMGEPTVVPAGQYGK		0.040041	0	1	1	1	A0A0E3GPR4	0	1617.83	High	0	0.02181	1.14
	FALSE	High	IAMGEPTVVPAGQYGK	1xOxidation [M3]	3.57761e-05	0	1	1	2	A0A0E3GPR4	0	1633.83	High	0	7.979e-06	2.5
FALSE	High	Master Protein	A0A0E3M6F2	ABC transporter related protein OS=Clostridium scatologenes OX=1548 GN=CSCA_0453 PE=3 SV=1	0	49.56	51	12	15	12	1	243	27	5.58	35.77	12
	Checked	Confidence	Sequence	Modifications	Qvality PEP	Qvality q-value	# Protein Groups	# Proteins	# PSMs	Master Protein Accessions	# Missed Cleavages	Theo. MH+ [Da]	Confidence (by Search Engine): Sequest HT	Percolator q-Value (by Search Engine): Sequest HT	Percolator PEP (by Search Engine): Sequest HT	XCorr (by Search Engine): Sequest HT
	FALSE	High	NLSLELENDNKK		0.00198775	0	1	1	1	A0A0E3M6F2	1	1416.73	High	0	0.0007345	2.61
	FALSE	High	NLSLELENDNK		0.0035085	0	1	1	1	A0A0E3M6F2	0	1288.64	High	0	0.001392	1.92
	FALSE	High	LVETFENMNR	1xOxidation [M8]	0.0265683	0	1	1	1	A0A0E3M6F2	0	1268.59	High	0	0.0137	1.37
	FALSE	High	ILNLADEVIILSDGTIK		7.66152e-06	0	1	1	1	A0A0E3M6F2	0	1827.05	High	0	1.41e-06	3.19
	FALSE	High	VNILQNINLK		0.00130786	0	1	1	1	A0A0E3M6F2	0	1168.7	High	0	0.0004582	2.41
	FALSE	High	VNELLNLAAK		0.00138438	0	1	1	2	A0A0E3M6F2	0	1084.64	High	0	0.0004876	2.49
	FALSE	High	TTSGNILLDGEDITNLNITER		4.86685e-07	0	1	1	2	A0A0E3M6F2	0	2289.16	High	0	6.343e-08	4.42
	FALSE	High	DVDSSLSGGELKR		0.00202926	0	1	1	2	A0A0E3M6F2	1	1362.69	High	0	0.0007506	2.29
	FALSE	High	DVDSSLSGGELK		0.0195643	0	1	1	1	A0A0E3M6F2	0	1206.58	High	0	0.00969	2.61
	FALSE	High	ENILAQIIK		0.0297107	0	1	1	1	A0A0E3M6F2	0	1041.63	High	0	0.01549	2.27
	FALSE	High	KQETTIIIISHQER		8.39775e-05	0	1	1	1	A0A0E3M6F2	1	1695.94	High	0	2.091e-05	4.38
	FALSE	High	IEIATILAR		0.0090608	0	1	1	1	A0A0E3M6F2	0	999.62	High	0	0.004064	2.01
FALSE	High	Master Protein	A0A0E3K436	Acetyl-CoA synthase corrinoid iron-sulfur protein large subunit OS=Clostridium scatologenes OX=1548 GN=CSCA_4549 PE=4 SV=1	0	49.523	38	13	17	13	1	450	49.6	5.91	36.37	13
	Checked	Confidence	Sequence	Modifications	Qvality PEP	Qvality q-value	# Protein Groups	# Proteins	# PSMs	Master Protein Accessions	# Missed Cleavages	Theo. MH+ [Da]	Confidence (by Search Engine): Sequest HT	Percolator q-Value (by Search Engine): Sequest HT	Percolator PEP (by Search Engine): Sequest HT	XCorr (by Search Engine): Sequest HT
	FALSE	High	QNIFTDPQKPMR	1xOxidation [M11]	0.000162791	0	1	1	1	A0A0E3K436	0	1490.74	High	0	4.405e-05	2.89
	FALSE	High	NLVLDPGSASIK		0.00478208	0	1	1	1	A0A0E3K436	0	1213.68	High	0	0.001978	2.66
	FALSE	High	LSEATAPLMK		0.00422503	0	1	1	2	A0A0E3K436	0	1060.57	High	0	0.001713	1.57
	FALSE	High	YGSLIVLSDMDYVR		0.000882964	0	1	1	1	A0A0E3K436	0	1630.81	High	0	0.0002952	3.01
	FALSE	High	VFGYPSILFVDELSK		0.000406562	0	1	1	1	A0A0E3K436	0	1713.91	High	0	0.0001233	3.33
	FALSE	High	VAYALICEDASVAK	1xCarbamidomethyl [C7]	1.50844e-05	0	1	1	1	A0A0E3K436	0	1509.76	High	0	3.029e-06	2.9
	FALSE	High	EAFENTVQIR		0.00558247	0	1	1	2	A0A0E3K436	0	1206.61	High	0	0.002345	2.33
	FALSE	High	AESLEALYGLVEEIHK		1.47951e-06	0	1	1	2	A0A0E3K436	0	1800.94	High	0	2.225e-07	4.99
	FALSE	High	DNYAAFVELVK		0.00162493	0	1	1	1	A0A0E3K436	0	1268.65	High	0	0.0005855	2.76
	FALSE	High	GDLEEKLPGWDVTVGTTEAMFIPK	1xOxidation [M20]	0.0134603	0	1	1	1	A0A0E3K436	1	2649.31	High	0	0.006329	1.79
	FALSE	High	FTSSVIAEFVK		0.000268826	0	1	1	1	A0A0E3K436	0	1227.66	High	0	7.735e-05	2.01
	FALSE	High	YGSLIVLSDMDYVR	1xOxidation [M10]	0.0458625	0.000483602	1	1	1	A0A0E3K436	0	1646.81	High	0.0003249	0.02535	1.75
	FALSE	High	DKYIGLINK		0.165082	0.0031339	1	1	1	A0A0E3K436	1	1063.61	High	0.002083	0.1108	1.76
	FALSE	High	IGEDMKVEFAALK		0.175111	0.00356408	1	1	1	A0A0E3K436	1	1450.76	High	0.00237	0.1189	1.44
FALSE	High	Master Protein	A0A0E3JQP3	D-proline reductase, PrdB subunit, selenocysteine-containing OS=Clostridium scatologenes OX=1548 GN=CSCA_3973 PE=4 SV=1	0	47.541	90	6	20	6	1	81	8.4	8.18	56.14	6
	Checked	Confidence	Sequence	Modifications	Qvality PEP	Qvality q-value	# Protein Groups	# Proteins	# PSMs	Master Protein Accessions	# Missed Cleavages	Theo. MH+ [Da]	Confidence (by Search Engine): Sequest HT	Percolator q-Value (by Search Engine): Sequest HT	Percolator PEP (by Search Engine): Sequest HT	XCorr (by Search Engine): Sequest HT
	FALSE	High	ITTAGTIVPLPYEYIAK		0.00221556	0	1	1	2	A0A0E3JQP3	0	1850.03	High	0	0.0008321	2.65
	FALSE	High	ITTAGTIVPLPYEYIAKV		0.00522043	0	1	1	2	A0A0E3JQP3	1	1949.1	High	0	0.01	2.11
	FALSE	High	VPMGANAGAPHDVAMQTAIVK		7.61272e-09	0	1	1	2	A0A0E3JQP3	0	2078.05	High	0	5.93e-10	4.82
	FALSE	High	VPMGANAGAPHDVAMQTAIVK	2xOxidation [M3; M15]	2.29625e-06	0	1	1	2	A0A0E3JQP3	0	2110.04	High	0	8.19e-07	4.22
	FALSE	High	VPMGANAGAPHDVAMQTAIVK	1xOxidation [M]	1.04361e-08	0	1	1	4	A0A0E3JQP3	0	2094.05	High	0	1.052e-09	6.92
	FALSE	High	AIEEAGIPTICIAALPPVVK	1xCarbamidomethyl [C11]	0.000226653	0	1	1	4	A0A0E3JQP3	0	2062.16	High	0	6.398e-05	4.17
	FALSE	High	AIEEAGIPTICIAALPPVVKQTGTPR	1xCarbamidomethyl [C11]	0.00298951	0	1	1	1	A0A0E3JQP3	1	2702.49	High	0	0.001163	1.56
	FALSE	High	DSLVELTK		0.0530242	0.000483602	1	1	3	A0A0E3JQP3	0	904.499	High	0.0003249	0.02996	1.76
FALSE	High	Master Protein	A0A0E3MA50	Inosine-5'-monophosphate dehydrogenase OS=Clostridium scatologenes OX=1548 GN=guaB PE=3 SV=1	0	47.5	31	11	15	11	1	484	52.1	6.38	29.35	11
	Checked	Confidence	Sequence	Modifications	Qvality PEP	Qvality q-value	# Protein Groups	# Proteins	# PSMs	Master Protein Accessions	# Missed Cleavages	Theo. MH+ [Da]	Confidence (by Search Engine): Sequest HT	Percolator q-Value (by Search Engine): Sequest HT	Percolator PEP (by Search Engine): Sequest HT	XCorr (by Search Engine): Sequest HT
	FALSE	High	LVGIITNR		0.0160243	0	1	1	1	A0A0E3MA50	0	885.552	High	0	0.007725	2.24
	FALSE	High	QAYTFDDVLLVPNKSEVLPR		0.000171431	0	1	1	1	A0A0E3MA50	1	2304.22	High	0	4.672e-05	2.96
	FALSE	High	LPLVDKDNNLIGLITIK		3.84156e-08	0	1	1	2	A0A0E3MA50	1	1879.13	High	0	3.648e-09	5.18
	FALSE	High	ISGVPITVDGK		0.00232101	0	1	1	1	A0A0E3MA50	0	1085.62	High	0	0.0008752	2.63
	FALSE	High	VGVDVVNLDTAHGHSK		0.000469898	0	1	1	2	A0A0E3MA50	0	1647.84	High	0	0.0001451	2.57
	FALSE	High	YGVPIIADGGIK		0.0029133	0	1	1	1	A0A0E3MA50	0	1202.68	High	0	0.001128	1.83
	FALSE	High	ENYPDLQVIAGNVATAEATR		0.00023992	0	1	1	2	A0A0E3MA50	0	2132.06	High	0	6.787e-05	2.43
	FALSE	High	DIVFETEYSR		0.0130521	0	1	1	2	A0A0E3MA50	0	1258.6	High	0	0.006109	2.01
	FALSE	High	DLILAGADCVK	1xCarbamidomethyl [C9]	0.00134906	0	1	1	1	A0A0E3MA50	0	1174.61	High	0	0.0004742	2.71
	FALSE	High	EVSLTTNLTK		0.0530242	0.000483602	1	1	1	A0A0E3MA50	0	1105.61	High	0.0003249	0.02999	1.44
	FALSE	High	LNIPLMSAGMDTVTNSK		0.169648	0.0031339	1	1	1	A0A0E3MA50	0	1791.9	High	0.002083	0.1147	1.23
FALSE	High	Master Protein	A0A0E3K2Z0	Electron transfer flavoprotein alpha/beta-subunit OS=Clostridium scatologenes OX=1548 GN=CSCA_3687 PE=3 SV=1	0	47.165	37	11	16	11	1	334	35.7	5.53	36.42	11
	Checked	Confidence	Sequence	Modifications	Qvality PEP	Qvality q-value	# Protein Groups	# Proteins	# PSMs	Master Protein Accessions	# Missed Cleavages	Theo. MH+ [Da]	Confidence (by Search Engine): Sequest HT	Percolator q-Value (by Search Engine): Sequest HT	Percolator PEP (by Search Engine): Sequest HT	XCorr (by Search Engine): Sequest HT
	FALSE	High	IIPEMVAEIK		0.0173039	0	1	1	1	A0A0E3K2Z0	0	1142.65	High	0	0.008442	1.84
	FALSE	High	LGTEVTALLLGSEADDIAK		3.21368e-06	0	1	1	2	A0A0E3K2Z0	0	1916.02	High	0	5.31e-07	3.82
	FALSE	High	LSTGLTADCTGLDIDAETK	1xCarbamidomethyl [C9]	1.72552e-05	0	1	1	1	A0A0E3K2Z0	0	1980.94	High	0	3.516e-06	2.12
	FALSE	High	VICELVQER	1xCarbamidomethyl [C3]	0.00804901	0	1	1	1	A0A0E3K2Z0	0	1145.6	High	0	0.003555	2.7
	FALSE	High	VADLAIVGDYKK		0.000151422	0	1	1	2	A0A0E3K2Z0	1	1291.73	High	0	4.046e-05	3.06
	FALSE	High	VADLAIVGDYK		0.00776401	0	1	1	1	A0A0E3K2Z0	0	1163.63	High	0	0.003406	1.88
	FALSE	High	EGFAPLKELADVLGGTIAGSR		0.000964074	0	1	1	1	A0A0E3K2Z0	1	2101.13	High	0	0.0003248	2.5
	FALSE	High	ELADVLGGTIAGSR		0.000268826	0	1	1	3	A0A0E3K2Z0	0	1358.73	High	0	7.733e-05	3.57
	FALSE	High	DVMDIGEAQFIVSGGR	1xOxidation [M3]	0.00168479	0	1	1	1	A0A0E3K2Z0	0	1709.82	High	0	0.0006089	1.92
	FALSE	High	DVMDIGEAQFIVSGGR		3.97269e-06	0	1	1	1	A0A0E3K2Z0	0	1693.82	High	0	6.765e-07	3.49
	FALSE	High	VIYADSPLLK		0.0669588	0.000483602	1	1	1	A0A0E3K2Z0	0	1118.65	High	0.0003249	0.03907	1.14
	FALSE	High	VALELIGK		0.0696538	0.000483602	1	1	1	A0A0E3K2Z0	0	842.535	High	0.0003249	0.04092	1.65
FALSE	High	Master Protein	A0A0E3MBN7	2,3,4,5-tetrahydropyridine-2,6-dicarboxylate N-acetyltransferase OS=Clostridium scatologenes OX=1548 GN=dapH PE=3 SV=1	0	45.91	42	7	15	7	1	236	25.1	5.8	41.2	7
	Checked	Confidence	Sequence	Modifications	Qvality PEP	Qvality q-value	# Protein Groups	# Proteins	# PSMs	Master Protein Accessions	# Missed Cleavages	Theo. MH+ [Da]	Confidence (by Search Engine): Sequest HT	Percolator q-Value (by Search Engine): Sequest HT	Percolator PEP (by Search Engine): Sequest HT	XCorr (by Search Engine): Sequest HT
	FALSE	High	MNYDLTNPYEIAR	1xOxidation [M1]	0.000182406	0	1	1	1	A0A0E3MBN7	0	1615.74	High	0	4.995e-05	2.5
	FALSE	High	NSAIPLVDVTK		0.00154309	0	1	1	2	A0A0E3MBN7	0	1156.66	High	0	0.001931	2.78
	FALSE	High	SPCEIEDDVLIGANAVILEGVK	1xCarbamidomethyl [C3]	8.79784e-05	0	1	1	2	A0A0E3MBN7	0	2341.2	High	0	2.203e-05	3.79
	FALSE	High	GSVVAAGSVVVEDVAAGVVVAGIPAK		4.17294e-08	0	1	1	2	A0A0E3MBN7	0	2321.31	High	0	4.006e-09	5.54
	FALSE	High	GVHLGAGAVVAGVLEPPSK		4.33776e-06	0	1	1	5	A0A0E3MBN7	0	1757.99	High	0	7.455e-07	4.38
	FALSE	High	IEPGAIIR		0.0222289	0	1	1	2	A0A0E3MBN7	0	868.525	High	0	0.01511	2.1
	FALSE	High	RNSAIPLVDVTK		0.076848	0.000483602	1	1	1	A0A0E3MBN7	1	1312.76	High	0.0003249	0.04582	2.39
FALSE	High	Master Protein	A0A0E3K2T7	Respiratory-chain NADH dehydrogenase domain 51 kDa subunit OS=Clostridium scatologenes OX=1548 GN=CSCA_3977 PE=4 SV=1	0	45.791	33	11	13	10	1	449	48.7	7.85	28.23	11
	Checked	Confidence	Sequence	Modifications	Qvality PEP	Qvality q-value	# Protein Groups	# Proteins	# PSMs	Master Protein Accessions	# Missed Cleavages	Theo. MH+ [Da]	Confidence (by Search Engine): Sequest HT	Percolator q-Value (by Search Engine): Sequest HT	Percolator PEP (by Search Engine): Sequest HT	XCorr (by Search Engine): Sequest HT
	FALSE	High	MHVGAPDVPVVK	1xOxidation [M1]	0.0143152	0	1	1	1	A0A0E3K2T7	0	1264.67	High	0	0.006798	2.2
	FALSE	High	IKETDSIIDTVYEAGIVGAGGAGFPTHIK		3.47289e-06	0	1	1	1	A0A0E3K2T7	1	2959.54	High	0	5.789e-07	4.03
	FALSE	High	ITDTEIVIEANDVQTEDYVK		2.41493e-05	0	1	1	1	A0A0E3K2T7	0	2295.12	High	0	5.146e-06	2.81
	FALSE	High	ISGGAIVTIPFPEYK		0.000179598	0	1	1	1	A0A0E3K2T7	0	1591.87	High	0	4.903e-05	3.48
	FALSE	High	ETDSIIDTVYEAGIVGAGGAGFPTHIK		3.57761e-05	0	1	1	1	A0A0E3K2T7	0	2718.36	High	0	8.019e-06	3.44
	FALSE	High	ESNVFFQVPVGTSIK		0.00102577	0	1	1	1	A0A0E3K2T7	0	1651.87	High	0	0.0003488	2.08
	FALSE	High	AALKGESNIEVK		0.000685368	0	1	1	2	A0A0E3K2T7	1	1258.7	High	0	0.0002211	2.55
	FALSE	High	KPVIDKDITIAGK		8.02653e-06	0	1	1	2	A0A0E3K2T7	1	1397.84	High	0	2.345e-05	4.01
	FALSE	High	ELKDIYPMGEER	1xOxidation [M8]	0.0560124	0.000483602	1	1	1	A0A0E3K2T7	1	1495.71	High	0.0003249	0.03195	1.4
	FALSE	High	WLEPTQLPLEAK		0.117527	0.0009259	2	2	1	A0A0E3K3A4; A0A0E3K2T7	0	1424.78	High	0.0006196	0.07483	1.38
	FALSE	High	LFNFPLK		0.135992	0.00137834	1	1	1	A0A0E3K2T7	0	878.513	High	0.001223	0.08871	0.97
FALSE	High	Master Protein	A0A0E3MA89	Pyruvate:ferredoxin oxidoreductase OS=Clostridium scatologenes OX=1548 GN=CSCA_3215 PE=3 SV=1	0	44.734	16	14	20	14	1	1167	127.3	6.38	25.56	14
	Checked	Confidence	Sequence	Modifications	Qvality PEP	Qvality q-value	# Protein Groups	# Proteins	# PSMs	Master Protein Accessions	# Missed Cleavages	Theo. MH+ [Da]	Confidence (by Search Engine): Sequest HT	Percolator q-Value (by Search Engine): Sequest HT	Percolator PEP (by Search Engine): Sequest HT	XCorr (by Search Engine): Sequest HT
	FALSE	High	QFPEAAEALFEK		0.000718013	0	1	1	3	A0A0E3MA89	0	1379.68	High	0	0.0002336	2.51
	FALSE	High	VPFLNFFDGFR		0.000681834	0	1	1	2	A0A0E3MA89	0	1358.69	High	0	0.0002289	2.87
	FALSE	High	ALATNSLNIFGDHQDVMACR	1xCarbamidomethyl [C19]	0.00804901	0	1	1	1	A0A0E3MA89	0	2233.05	High	0	0.003551	1.79
	FALSE	High	ALAEAEAYPGPSLVIGYSPCINHGLK	1xCarbamidomethyl [C20]	0.0255084	0	1	1	1	A0A0E3MA89	0	2727.38	High	0	0.01308	1.48
	FALSE	High	AALQDWLDNINVGEGSR		4.6394e-06	0	1	1	2	A0A0E3MA89	0	1857.91	High	0	8.022e-07	3.31
	FALSE	High	DPVPAHILPIFENLK		0.0017559	0	1	1	1	A0A0E3MA89	0	1702.95	High	0	0.0006386	2.09
	FALSE	High	ALVMKPLDTQLEK	1xOxidation [M4]	0.0187802	0	1	1	1	A0A0E3MA89	0	1501.83	High	0	0.009209	1.47
	FALSE	High	GTAQNADIYFQER		7.15387e-05	0	1	1	1	A0A0E3MA89	0	1512.71	High	0	1.744e-05	3.39
	FALSE	High	IEVLEYDELK		0.00129441	0	1	1	1	A0A0E3MA89	0	1250.65	High	0	0.000454	2.65
	FALSE	High	IAQEIGLGGR		0.00333194	0	1	1	1	A0A0E3MA89	0	1013.57	High	0	0.001314	2.54
	FALSE	High	FWGLGSDGTVGANK		0.0017559	0	1	2	1	A0A0E3MA89	0	1408.69	High	0	0.0006386	2.08
	FALSE	High	YNVLEGLK		0.054363	0.000483602	1	1	1	A0A0E3MA89	0	935.52	High	0.0003249	0.03088	1.39
	FALSE	High	EFLMGEVR	1xOxidation [M4]	0.101355	0.0009259	1	1	1	A0A0E3MA89	0	996.482	High	0.0006196	0.06286	1.54
	FALSE	High	ALVMKPLDTQLEK		0.116971	0.0009259	1	1	1	A0A0E3MA89	0	1485.83	High	0.0006196	0.07415	1.35
	FALSE	High	NPFILDSK		0.146496	0.00270482	1	1	1	A0A0E3MA89	0	933.504	High	0.001802	0.09654	1.18
	FALSE	High	EFLMGEVR		0.2074	0.00612919	1	1	1	A0A0E3MA89	0	980.487	High	0.004068	0.1444	1.56
FALSE	High	Master Protein	A0A0E3MAY9	D-proline reductase, PrdB subunit, selenocysteine-containing OS=Clostridium scatologenes OX=1548 GN=CSCA_3982 PE=4 SV=1	0	44.675	89	6	21	6	1	81	8.6	8.57	56.87	6
	Checked	Confidence	Sequence	Modifications	Qvality PEP	Qvality q-value	# Protein Groups	# Proteins	# PSMs	Master Protein Accessions	# Missed Cleavages	Theo. MH+ [Da]	Confidence (by Search Engine): Sequest HT	Percolator q-Value (by Search Engine): Sequest HT	Percolator PEP (by Search Engine): Sequest HT	XCorr (by Search Engine): Sequest HT
	FALSE	High	IVPLPYEYTAK		0.00391025	0	1	1	2	A0A0E3MAY9	0	1293.71	High	0	0.001576	2.2
	FALSE	High	VPMGANAGQPHNIEMQTGIVKDTLAQLEVLQSAGK	2xOxidation [M3; M15]	0.00236947	0	1	1	1	A0A0E3MAY9	1	3677.86	High	0	0.0008949	2.65
	FALSE	High	VPMGANAGQPHNIEMQTGIVK	2xOxidation [M3; M15]	7.16338e-06	0	1	1	2	A0A0E3MAY9	0	2224.08	High	0	1.313e-06	6.53
	FALSE	High	VPMGANAGQPHNIEMQTGIVK	1xOxidation [M]	4.43426e-07	0	1	1	4	A0A0E3MAY9	0	2208.09	High	0	5.727e-08	4.8
	FALSE	High	VPMGANAGQPHNIEMQTGIVK		1.67281e-05	0	1	1	2	A0A0E3MAY9	0	2192.1	High	0	3.49e-06	3.53
	FALSE	High	AIEEAGIPTIIIAALPPVVKQTGTPR		0.00212585	0	1	1	1	A0A0E3MAY9	1	2655.54	High	0	0.0007934	1.7
	FALSE	High	AIEEAGIPTIIIAALPPVVK		4.13502e-05	0	1	1	5	A0A0E3MAY9	0	2015.22	High	0	1.798e-05	4.98
	FALSE	High	DTLAQLEVLQSAGK		3.01633e-05	0	1	1	4	A0A0E3MAY9	0	1472.8	High	0	6.081e-05	4.34
FALSE	High	Master Protein	A0A0E3GS93	Dihydrolipoyl dehydrogenase OS=Clostridium scatologenes OX=1548 GN=CSCA_4546 PE=3 SV=1	0	44.364	34	11	14	11	1	459	49.1	6.18	20.91	11
	Checked	Confidence	Sequence	Modifications	Qvality PEP	Qvality q-value	# Protein Groups	# Proteins	# PSMs	Master Protein Accessions	# Missed Cleavages	Theo. MH+ [Da]	Confidence (by Search Engine): Sequest HT	Percolator q-Value (by Search Engine): Sequest HT	Percolator PEP (by Search Engine): Sequest HT	XCorr (by Search Engine): Sequest HT
	FALSE	High	IVVIGGGPGGYVAALK		7.30339e-05	0	1	1	1	A0A0E3GS93	0	1470.87	High	0	1.786e-05	2.33
	FALSE	High	NVMTSDEVLNLK	1xOxidation [M3]	0.00202926	0	1	1	1	A0A0E3GS93	0	1378.69	High	0	0.0007525	2.26
	FALSE	High	QGIVAVENAILDKK		0.0123353	0	1	1	1	A0A0E3GS93	1	1497.86	High	0	0.005749	1.92
	FALSE	High	IIIATGSIPVVPR		0.00024367	0	1	1	1	A0A0E3GS93	0	1335.84	High	0	6.928e-05	3.43
	FALSE	High	IVEMLPQLLPLEDEDTAK	1xOxidation [M4]	0.00555376	0	1	1	1	A0A0E3GS93	0	2070.07	High	0	0.002336	2.02
	FALSE	High	VITDEKDVIIGAAIIGER		3.78702e-05	0	1	1	2	A0A0E3GS93	1	1912.07	High	0	8.525e-06	3.15
	FALSE	High	FFVGDGISTVEVGEDNVVATLQSGK		0.00232101	0	1	1	1	A0A0E3GS93	0	2568.28	High	0	0.0008758	1.75
	FALSE	High	ESISADKIIIATGSIPVVPR		6.12583e-05	0	1	1	2	A0A0E3GS93	1	2066.19	High	0	1.465e-05	3.36
	FALSE	High	ALLACSDVLNTVK	1xCarbamidomethyl [C5]	0.000150641	0	1	1	1	A0A0E3GS93	0	1403.76	High	0	4.031e-05	2.23
	FALSE	High	ADFAAIMQR		0.0149914	0	1	1	1	A0A0E3GS93	0	1022.51	High	0	0.007165	1.49
	FALSE	High	IVEMLPQLLPLEDEDTAK		0.0427485	0.000483602	1	1	1	A0A0E3GS93	0	2054.07	High	0.0003249	0.02341	2.14
	FALSE	High	FGINFEADVK		0.141158	0.0022857	1	1	1	A0A0E3GS93	0	1139.57	High	0.001802	0.09238	1.19
FALSE	High	Master Protein	A0A0E3GQU2	Aminotransferase class I and II OS=Clostridium scatologenes OX=1548 GN=CSCA_2041 PE=4 SV=1	0	43.836	33	11	17	11	1	438	48.4	5.29	31.22	11
	Checked	Confidence	Sequence	Modifications	Qvality PEP	Qvality q-value	# Protein Groups	# Proteins	# PSMs	Master Protein Accessions	# Missed Cleavages	Theo. MH+ [Da]	Confidence (by Search Engine): Sequest HT	Percolator q-Value (by Search Engine): Sequest HT	Percolator PEP (by Search Engine): Sequest HT	XCorr (by Search Engine): Sequest HT
	FALSE	High	NNPGALLVIPYDNPTGQLYDYETLK		0.000273029	0	1	1	2	A0A0E3GQU2	0	2808.41	High	0	7.862e-05	3.51
	FALSE	High	IGAVITDNPEYHER		1.21395e-05	0	1	1	2	A0A0E3GQU2	0	1613.79	High	0	2.364e-06	3.12
	FALSE	High	YSGTAGFEECQNAFK	1xCarbamidomethyl [C10]	0.000236226	0	1	1	1	A0A0E3GQU2	0	1708.73	High	0	6.69e-05	2.23
	FALSE	High	EVKPEAVINVGIGNVSLPTNPAMQK	1xOxidation [M23]	0.00407511	0	1	1	1	A0A0E3GQU2	0	2621.4	High	0	0.001646	2.34
	FALSE	High	EVKPEAVINVGIGNVSLPTNPAMQK		0.0078444	0	1	1	1	A0A0E3GQU2	0	2605.4	High	0	0.003442	2.07
	FALSE	High	GVQTTLLVAPLK		0.00155109	0	1	1	1	A0A0E3GQU2	0	1239.77	High	0	0.0005569	2.88
	FALSE	High	LDEIEENIKK		0.00234511	0	1	1	2	A0A0E3GQU2	1	1230.66	High	0	0.0008824	2.88
	FALSE	High	LDEIEENIK		0.00470863	0	1	1	2	A0A0E3GQU2	0	1102.56	High	0	0.001944	2.34
	FALSE	High	GFYDIPSGENNPGSTQFR		6.62872e-06	0	1	1	2	A0A0E3GQU2	0	1985.9	High	0	1.2e-06	3.03
	FALSE	High	ISFVGTPEDMMKVPELFVK	2xOxidation [M10; M11]	0.0487051	0.000483602	1	1	1	A0A0E3GQU2	1	2199.11	High	0.0003249	0.02726	1.79
	FALSE	High	VPELFVK		0.148543	0.00270482	1	1	1	A0A0E3GQU2	0	831.497	High	0.001802	0.09796	1.1
	FALSE	High	GLAALCVK	1xCarbamidomethyl [C6]	0.188156	0.00486491	1	1	1	A0A0E3GQU2	0	831.476	High	0.003234	0.129	1.39
FALSE	High	Master Protein	A0A0E3K3S7	50S ribosomal protein L4 OS=Clostridium scatologenes OX=1548 GN=rplD PE=3 SV=1	0	41.547	32	5	9	5	1	206	22.8	9.83	29.66	5
	Checked	Confidence	Sequence	Modifications	Qvality PEP	Qvality q-value	# Protein Groups	# Proteins	# PSMs	Master Protein Accessions	# Missed Cleavages	Theo. MH+ [Da]	Confidence (by Search Engine): Sequest HT	Percolator q-Value (by Search Engine): Sequest HT	Percolator PEP (by Search Engine): Sequest HT	XCorr (by Search Engine): Sequest HT
	FALSE	High	NIQGVEILPVNNLNVYDLLK		0.000163635	0	1	1	2	A0A0E3K3S7	0	2268.26	High	0	4.419e-05	4.05
	FALSE	High	VNDEQIVVLENLELETPK		2.70592e-05	0	1	1	2	A0A0E3K3S7	0	2082.1	High	0	5.825e-06	4.75
	FALSE	High	SEVSGGGIKPWR		2.52998e-05	0	1	1	2	A0A0E3K3S7	0	1272.67	High	0	5.419e-06	2.8
	FALSE	High	TLIVTSESNENAYK		1.59884e-06	0	1	1	2	A0A0E3K3S7	0	1568.78	High	0	2.42e-07	3.22
	FALSE	High	KTLIVTSESNENAYK		7.48566e-08	0	1	1	1	A0A0E3K3S7	1	1696.88	High	0	7.76e-09	3.81
FALSE	High	Master Protein	A0A0E3K0M0	Iron-containing alcohol dehydrogenase OS=Clostridium scatologenes OX=1548 GN=CSCA_2008 PE=4 SV=1	0	40.682	31	7	11	7	1	388	42.7	5.48	21.86	7
	Checked	Confidence	Sequence	Modifications	Qvality PEP	Qvality q-value	# Protein Groups	# Proteins	# PSMs	Master Protein Accessions	# Missed Cleavages	Theo. MH+ [Da]	Confidence (by Search Engine): Sequest HT	Percolator q-Value (by Search Engine): Sequest HT	Percolator PEP (by Search Engine): Sequest HT	XCorr (by Search Engine): Sequest HT
	FALSE	High	QLDIPLTLK		0.0135992	0	1	1	1	A0A0E3K0M0	0	1040.64	High	0	0.006422	2.16
	FALSE	High	IKYPLADFNLTPDIAIIDPDLAQTMPPK		0.0288193	0	1	1	1	A0A0E3K0M0	1	3110.65	High	0	0.01499	1.26
	FALSE	High	IKYPLADFNLTPDIAIIDPDLAQTMPPK	1xOxidation [M25]	0.000275868	0	1	1	1	A0A0E3K0M0	1	3126.64	High	0	7.96e-05	2.5
	FALSE	High	SHFSDPLAMQAIVMVR	1xOxidation [M14]	0.00119785	0	1	1	1	A0A0E3K0M0	0	1817.9	High	0	0.0004152	2.58
	FALSE	High	SHFSDPLAMQAIVMVR		6.35164e-05	0	1	1	1	A0A0E3K0M0	0	1801.91	High	0	1.524e-05	4.02
	FALSE	High	TLGLTGTTDADLTDSLIAMIR	1xOxidation [M19]	0.00349043	0	1	1	1	A0A0E3K0M0	0	2194.13	High	0	0.001387	2.16
	FALSE	High	TLGLTGTTDADLTDSLIAMIR		1.2e-08	0	1	1	2	A0A0E3K0M0	0	2178.13	High	0	9.862e-10	3.88
	FALSE	High	DFEPDWIVSIGGGSPIDAAK		1.7525e-05	0	1	1	1	A0A0E3K0M0	0	2074.01	High	0	3.579e-06	1.66
	FALSE	High	EYGITEEDFDANVDFISK		0.104818	0.0009259	1	1	1	A0A0E3K0M0	0	2091.94	High	0.0006196	0.0653	1.25
	FALSE	High	EIDFDQMK		0.115316	0.0009259	1	1	1	A0A0E3K0M0	0	1025.46	High	0.0006196	0.07303	1.15
FALSE	High	Master Protein	A0A0E3M6X5	Histidinol-phosphate aminotransferase OS=Clostridium scatologenes OX=1548 GN=hisC PE=3 SV=1	0	39.45	43	12	16	12	1	366	41.7	6.65	26.34	12
	Checked	Confidence	Sequence	Modifications	Qvality PEP	Qvality q-value	# Protein Groups	# Proteins	# PSMs	Master Protein Accessions	# Missed Cleavages	Theo. MH+ [Da]	Confidence (by Search Engine): Sequest HT	Percolator q-Value (by Search Engine): Sequest HT	Percolator PEP (by Search Engine): Sequest HT	XCorr (by Search Engine): Sequest HT
	FALSE	High	NIAETFINPGDEVMIATPTFGK	1xOxidation [M14]	4.49171e-05	0	1	1	2	A0A0E3M6X5	0	2381.17	High	0	1.031e-05	2.51
	FALSE	High	NINMYPDSAAIK	1xOxidation [M4]	0.00615709	0	1	1	1	A0A0E3M6X5	0	1352.65	High	0	0.002625	2.09
	FALSE	High	ERPNTIILR		0.0164401	0	1	1	1	A0A0E3M6X5	0	1111.66	High	0	0.007962	2.66
	FALSE	High	AYVPGKPIEDLKR		0.000201238	0	1	1	1	A0A0E3M6X5	1	1485.84	High	0	5.59e-05	3.13
	FALSE	High	IENIVVGSGGEELIK		0.00168479	0	1	1	2	A0A0E3M6X5	0	1556.85	High	0	0.00061	2.37
	FALSE	High	LASNENPLGPSPK		0.000342784	0	1	1	1	A0A0E3M6X5	0	1323.69	High	0	0.0001019	2.12
	FALSE	High	LAQAAALGALEDKEHIDK		5.45328e-07	0	1	1	2	A0A0E3M6X5	1	1893.01	High	0	7.24e-08	4.41
	FALSE	High	NDEYPETLNVLK		0.0591615	0.000483602	1	1	1	A0A0E3M6X5	0	1434.71	High	0.0003249	0.03404	1.63
	FALSE	High	SEQEYLIK		0.127954	0.0009259	1	1	1	A0A0E3M6X5	0	1009.52	High	0.0006196	0.0826	1.61
	FALSE	High	ELNINKIEK		0.103818	0.0009259	1	1	1	A0A0E3M6X5	1	1100.63	High	0.0006196	0.06462	1.66
	FALSE	High	LIFICNPNNPTGNIMTK	1xCarbamidomethyl [C5]; 1xOxidation [M15]	0.134098	0.00137834	1	1	1	A0A0E3M6X5	0	1962.98	High	0.0009194	0.08725	1.27
	FALSE	High	IFIDRLEELVK		0.143805	0.00270482	1	1	1	A0A0E3M6X5	1	1374.8	High	0.001802	0.09465	1.62
	FALSE	High	LIFICNPNNPTGNIMTK	1xCarbamidomethyl [C5]	0.243308	0.00861517	1	1	1	A0A0E3M6X5	0	1946.98	High	0.00598	0.1749	0.79
FALSE	High	Master Protein	A0A0E3K032	Enoyl-CoA hydratase/isomerase OS=Clostridium scatologenes OX=1548 GN=CSCA_2637 PE=3 SV=1	0	39.193	34	9	14	7	1	259	28.4	5.78	21.7	9
	Checked	Confidence	Sequence	Modifications	Qvality PEP	Qvality q-value	# Protein Groups	# Proteins	# PSMs	Master Protein Accessions	# Missed Cleavages	Theo. MH+ [Da]	Confidence (by Search Engine): Sequest HT	Percolator q-Value (by Search Engine): Sequest HT	Percolator PEP (by Search Engine): Sequest HT	XCorr (by Search Engine): Sequest HT
	FALSE	High	VLNALNSNVLNELDK		0.00555376	0	1	1	1	A0A0E3K032	0	1655.9	High	0	0.002337	1.42
	FALSE	High	ELIFTSNLINAVEAEK		3.31058e-05	0	1	1	1	A0A0E3K032	0	1790.95	High	0	7.312e-06	3.87
	FALSE	High	FGQPEVGLGIIPGFAGTQR		1.96886e-07	0	2	2	3	A0A0E3K032; A0A0E3JQD9	0	1944.03	High	0	2.523e-08	4.56
	FALSE	High	AKFGQPEVGLGIIPGFAGTQR		0.000246204	0	2	2	1	A0A0E3K032; A0A0E3JQD9	1	2143.17	High	0	6.997e-05	3.28
	FALSE	High	AKELIFTSNLINAVEAEK		0.0215585	0	1	1	1	A0A0E3K032	1	1990.09	High	0	0.01079	1.83
	FALSE	High	AFVAGADILEMK		0.00454159	0	1	1	1	A0A0E3K032	0	1264.66	High	0	0.001865	1.98
	FALSE	High	KFAELGLK		0.0113618	0	1	1	1	A0A0E3K032	1	905.545	High	0	0.005223	1.95
	FALSE	High	GIESDIETGMSIEK		0.0402432	0	1	1	1	A0A0E3K032	0	1508.71	High	0	0.02185	1.8
	FALSE	High	AFVAGADILEMK	1xOxidation [M11]	0.0738899	0.000483602	1	1	2	A0A0E3K032	0	1280.66	High	0.0003249	0.04388	1.35
	FALSE	High	GIESDIETGMSIEK	1xOxidation [M10]	0.127354	0.0009259	1	1	1	A0A0E3K032	0	1524.71	High	0.0006196	0.08196	1.14
	FALSE	High	FAELGLK		0.166592	0.0031339	1	1	1	A0A0E3K032	0	777.451	High	0.002083	0.1121	1
FALSE	High	Master Protein	A0A0E3MA38	Pyruvate carboxylase OS=Clostridium scatologenes OX=1548 GN=CSCA_4563 PE=4 SV=1	0	39	15	13	16	13	1	1145	127	6.21	24.13	13
	Checked	Confidence	Sequence	Modifications	Qvality PEP	Qvality q-value	# Protein Groups	# Proteins	# PSMs	Master Protein Accessions	# Missed Cleavages	Theo. MH+ [Da]	Confidence (by Search Engine): Sequest HT	Percolator q-Value (by Search Engine): Sequest HT	Percolator PEP (by Search Engine): Sequest HT	XCorr (by Search Engine): Sequest HT
	FALSE	High	NAGVATIPGVQKPIESEEDAVEFAR		9.16944e-05	0	1	1	2	A0A0E3MA38	0	2627.33	High	0	2.305e-05	2.74
	FALSE	High	IVLDEKDLIESYK		0.000145286	0	1	1	1	A0A0E3MA38	1	1564.85	High	0	3.873e-05	2.12
	FALSE	High	QVEAGQLLIR		0.0078041	0	1	1	2	A0A0E3MA38	0	1126.66	High	0	0.003719	2.08
	FALSE	High	ITTEDPSNNFAPDTGK		0.0006277	0	1	1	1	A0A0E3MA38	0	1706.79	High	0	0.0002011	2.18
	FALSE	High	TKADEAYLIGK		0.00638334	0	1	1	1	A0A0E3MA38	1	1208.65	High	0	0.002736	2.11
	FALSE	High	DTGIDLDGLQK		0.0114792	0	1	1	1	A0A0E3MA38	0	1174.6	High	0	0.005305	1.4
	FALSE	High	HIEVQVIGDK		0.00104721	0	1	1	1	A0A0E3MA38	0	1137.63	High	0	0.0003572	2.9
	FALSE	High	GVDAIHPGYGFLSENAEFAR		6.56051e-06	0	1	1	2	A0A0E3MA38	0	2150.03	High	0	1.184e-06	4.3
	FALSE	High	IFDSLNWLK		0.0130521	0	1	1	1	A0A0E3MA38	0	1135.61	High	0	0.006128	1.61
	FALSE	High	IESVGESIAMADPDNEKEIGASIPGNIVK	1xOxidation [M10]	0.0783685	0.000483602	1	1	1	A0A0E3MA38	1	2999.49	High	0.0003249	0.04685	0.82
	FALSE	High	ADEAYLIGK		0.104317	0.0009259	1	1	1	A0A0E3MA38	0	979.509	High	0.0006196	0.06499	1.48
	FALSE	High	ITTEDPSNNFAPDTGKIDVYR		0.164331	0.0031339	1	1	1	A0A0E3MA38	1	2353.13	High	0.002083	0.1105	1.33
	FALSE	High	LLLTDTTMR	1xOxidation [M8]	0.164331	0.0031339	1	1	1	A0A0E3MA38	0	1079.58	High	0.002083	0.1105	1.17
FALSE	High	Master Protein	A0A0E3M5L2	Iron-containing alcohol dehydrogenase OS=Clostridium scatologenes OX=1548 GN=CSCA_1457 PE=4 SV=1	0	38.783	31	9	12	9	1	388	42.6	7.18	29.6	9
	Checked	Confidence	Sequence	Modifications	Qvality PEP	Qvality q-value	# Protein Groups	# Proteins	# PSMs	Master Protein Accessions	# Missed Cleavages	Theo. MH+ [Da]	Confidence (by Search Engine): Sequest HT	Percolator q-Value (by Search Engine): Sequest HT	Percolator PEP (by Search Engine): Sequest HT	XCorr (by Search Engine): Sequest HT
	FALSE	High	IKYPLADFNLTPDIAIVDPALAQTMPPK	1xOxidation [M25]	0.00187791	0	1	1	1	A0A0E3M5L2	1	3068.64	High	0	0.0006902	2.52
	FALSE	High	SYISDPLAIQAITMIQK	1xOxidation [M14]	0.00195717	0	1	1	1	A0A0E3M5L2	0	1908.01	High	0	0.0007205	3.22
	FALSE	High	SYISDPLAIQAITMIQK		4.07136e-05	0	1	1	1	A0A0E3M5L2	0	1892.02	High	0	9.251e-06	3.84
	FALSE	High	TQDDLIDNLTDFVK		3.80665e-05	0	1	1	1	A0A0E3M5L2	0	1636.81	High	0	8.58e-06	3.97
	FALSE	High	EFQPDWIVAIGGGSPIDAAK		1.07782e-05	0	1	1	2	A0A0E3M5L2	0	2071.05	High	0	1.964e-05	3.88
	FALSE	High	DIYFGENSLETLK		2.29322e-05	0	1	1	2	A0A0E3M5L2	0	1528.75	High	0	4.862e-06	2.64
	FALSE	High	AIVVVGGGSMK		0.00422503	0	1	1	1	A0A0E3M5L2	0	1017.58	High	0	0.001721	2.17
	FALSE	High	AVIPFGIPDLR		0.0803089	0.000483602	1	1	1	A0A0E3M5L2	0	1197.7	High	0.0003249	0.04819	2.03
	FALSE	High	AITELEMK		0.0440572	0.000483602	1	1	1	A0A0E3M5L2	0	934.491	High	0.0003249	0.02422	1.15
	FALSE	High	YPLADFNLTPDIAIVDPALAQTMPPK	1xOxidation [M23]	0.157705	0.00270482	1	1	1	A0A0E3M5L2	0	2827.46	High	0.001802	0.1053	1.14
FALSE	High	Master Protein	A0A0E3GRS2	3-hydroxybutyryl-CoA dehydrogenase OS=Clostridium scatologenes OX=1548 GN=CSCA_3691 PE=3 SV=1	0	37.751	21	6	11	6	1	281	30.5	6.81	25.71	6
	Checked	Confidence	Sequence	Modifications	Qvality PEP	Qvality q-value	# Protein Groups	# Proteins	# PSMs	Master Protein Accessions	# Missed Cleavages	Theo. MH+ [Da]	Confidence (by Search Engine): Sequest HT	Percolator q-Value (by Search Engine): Sequest HT	Percolator PEP (by Search Engine): Sequest HT	XCorr (by Search Engine): Sequest HT
	FALSE	High	ILVPMINEAAGILADGIAK	1xOxidation [M5]	2.15524e-05	0	1	1	1	A0A0E3GRS2	0	1925.08	High	0	4.519e-06	2.82
	FALSE	High	ILVPMINEAAGILADGIAK		0.000925017	0	1	1	2	A0A0E3GRS2	0	1909.08	High	0	0.001233	2.37
	FALSE	High	LGKEPVEVEEAPGFVVNR		1.11902e-06	0	1	1	2	A0A0E3GRS2	1	1969.04	High	0	1.619e-07	4.14
	FALSE	High	ITPTTDMGLAK		0.0191683	0	1	1	1	A0A0E3GRS2	0	1147.6	High	0	0.009437	2.09
	FALSE	High	EPVEVEEAPGFVVNR		1.3051e-05	0	1	1	2	A0A0E3GRS2	0	1670.84	High	0	2.569e-06	2.78
	FALSE	High	KLGKEPVEVEEAPGFVVNR		0.00022901	0	1	1	2	A0A0E3GRS2	2	2097.13	High	0	6.455e-05	2.94
	FALSE	High	DIEDKFVEK		0.124978	0.0009259	1	1	1	A0A0E3GRS2	1	1122.57	High	0.0006196	0.08038	2.26
FALSE	High	Master Protein	A0A0E3GS41	50S ribosomal protein L3 OS=Clostridium scatologenes OX=1548 GN=rplC PE=3 SV=1	0	37.044	33	5	12	5	1	209	22.5	9.96	29.41	5
	Checked	Confidence	Sequence	Modifications	Qvality PEP	Qvality q-value	# Protein Groups	# Proteins	# PSMs	Master Protein Accessions	# Missed Cleavages	Theo. MH+ [Da]	Confidence (by Search Engine): Sequest HT	Percolator q-Value (by Search Engine): Sequest HT	Percolator PEP (by Search Engine): Sequest HT	XCorr (by Search Engine): Sequest HT
	FALSE	High	IVPVTVIEAGPCVVIQK	1xCarbamidomethyl [C12]	1.10034e-05	0	1	1	2	A0A0E3GS41	0	1822.05	High	0	2.118e-06	5.31
	FALSE	High	TTEKDGYEAIQLGFADIR		4.20523e-06	0	1	1	5	A0A0E3GS41	1	2027.01	High	0	7.207e-07	4.81
	FALSE	High	EVKLEDINAYEVGQEIK		1.40309e-05	0	1	1	2	A0A0E3GS41	1	1977.02	High	0	2.798e-06	2.92
	FALSE	High	ADVFAAGEKIDVSGVSK		0.00144282	0	1	1	1	A0A0E3GS41	1	1692.88	High	0	0.0005107	2.57
	FALSE	High	LEDINAYEVGQEIK		6.38457e-05	0	1	1	2	A0A0E3GS41	0	1620.81	High	0	1.538e-05	2.35
FALSE	High	Master Protein	A0A0E3K2R4	ATP synthase subunit alpha OS=Clostridium scatologenes OX=1548 GN=atpA PE=3 SV=1	0	36.754	23	12	15	12	1	504	55.2	6.2	23.17	12
	Checked	Confidence	Sequence	Modifications	Qvality PEP	Qvality q-value	# Protein Groups	# Proteins	# PSMs	Master Protein Accessions	# Missed Cleavages	Theo. MH+ [Da]	Confidence (by Search Engine): Sequest HT	Percolator q-Value (by Search Engine): Sequest HT	Percolator PEP (by Search Engine): Sequest HT	XCorr (by Search Engine): Sequest HT
	FALSE	High	LMDIEVESIK	1xOxidation [M2]	0.0090608	0	1	1	1	A0A0E3K2R4	0	1192.61	High	0	0.004057	1.97
	FALSE	High	LMDIEVESIK		0.00495795	0	1	1	1	A0A0E3K2R4	0	1176.62	High	0	0.002056	1.75
	FALSE	High	LSSAIEEFKK		0.00896801	0	1	1	2	A0A0E3K2R4	1	1151.63	High	0	0.004008	2.73
	FALSE	High	VVNSLGQPIDGKGPIK		0.0101467	0	1	1	1	A0A0E3K2R4	1	1621.93	High	0	0.00462	1.88
	FALSE	High	VVNSLGQPIDGK		0.0249941	0	1	1	1	A0A0E3K2R4	0	1226.67	High	0	0.01278	2.3
	FALSE	High	VVEVPVGDEIVGR		0.000219729	0	1	1	1	A0A0E3K2R4	0	1367.75	High	0	6.177e-05	2.83
	FALSE	High	TAIATDTIINQK		0.000630954	0	1	1	1	A0A0E3K2R4	0	1288.71	High	0	0.0002014	3.26
	FALSE	High	DVLIIYDDLSK		0.00302055	0	1	1	1	A0A0E3K2R4	0	1293.69	High	0	0.001174	2.02
	FALSE	High	KIETVDSGTIIQIGDGIAR		0.000419373	0	1	1	2	A0A0E3K2R4	1	1986.09	High	0	0.0002035	2.79
	FALSE	High	IETVDSGTIIQIGDGIAR		0.0431805	0.000483602	1	1	1	A0A0E3K2R4	0	1857.99	High	0.0003249	0.02376	0.92
	FALSE	High	LDLAQYR		0.0504409	0.000483602	1	1	1	A0A0E3K2R4	0	878.473	High	0.0003249	0.02837	1.7
	FALSE	High	AIDSFIPIGK		0.0557342	0.000483602	1	1	1	A0A0E3K2R4	0	1060.6	High	0.0003249	0.03168	1.35
	FALSE	High	TMSLLLR		0.160621	0.00270482	1	1	1	A0A0E3K2R4	0	833.491	High	0.001802	0.1072	0.85
FALSE	High	Master Protein	A0A0E3JQP8	Putative D-proline reductase, PrdA proprotein OS=Clostridium scatologenes OX=1548 GN=CSCA_3985 PE=4 SV=1	0	36.128	19	10	15	10	1	697	76.3	5.07	23.64	10
	Checked	Confidence	Sequence	Modifications	Qvality PEP	Qvality q-value	# Protein Groups	# Proteins	# PSMs	Master Protein Accessions	# Missed Cleavages	Theo. MH+ [Da]	Confidence (by Search Engine): Sequest HT	Percolator q-Value (by Search Engine): Sequest HT	Percolator PEP (by Search Engine): Sequest HT	XCorr (by Search Engine): Sequest HT
	FALSE	High	NVLESNLELVEKEK		3.46831e-05	0	1	1	3	A0A0E3JQP8	1	1643.89	High	0	1.381e-05	2.94
	FALSE	High	NVLESNLELVEK		0.000412918	0	1	1	2	A0A0E3JQP8	0	1386.75	High	0	0.0002671	2.7
	FALSE	High	SEAGIENEILGCNTLCPEDAIR	2xCarbamidomethyl [C12; C16]	0.00431316	0	1	1	1	A0A0E3JQP8	0	2461.13	High	0	0.001755	0.98
	FALSE	High	TVDSLTPLTPELLEGVK		0.000664434	0	1	1	1	A0A0E3JQP8	0	1812	High	0	0.0002137	2.96
	FALSE	High	ALNEQALPMSEKR	1xOxidation [M9]	0.0145372	0	1	1	1	A0A0E3JQP8	1	1502.76	High	0	0.006915	1.3
	FALSE	High	ALNEQALPMSEK	1xOxidation [M9]	0.000492282	0	1	1	1	A0A0E3JQP8	0	1346.66	High	0	0.0001524	2.88
	FALSE	High	ALNEQALPMSEK		0.00067134	0	1	1	1	A0A0E3JQP8	0	1330.67	High	0	0.000217	2.91
	FALSE	High	AADVITQEIR		0.023037	0	1	1	2	A0A0E3JQP8	0	1115.61	High	0	0.01166	2.02
	FALSE	High	GVDIEVPLNGISTSSVK		0.0192666	0	1	1	1	A0A0E3JQP8	0	1714.92	High	0	0.009519	1.55
	FALSE	High	IDDDSLVVNVEEFK		0.0961248	0.0009259	1	1	1	A0A0E3JQP8	0	1621.8	High	0.0006196	0.05924	1.07
	FALSE	High	FDIITPDKYHTYSETIMDVQPIATK		0.149231	0.00270482	1	1	1	A0A0E3JQP8	1	2926.45	High	0.001802	0.09847	0.94
FALSE	High	Master Protein	A0A0E3JQI4	Selenoprotein B, glycine/betaine/sarcosine/D-proline reductase family OS=Clostridium scatologenes OX=1548 GN=CSCA_3835 PE=4 SV=1	0	35.609	34	12	20	12	1	348	37.7	5.8	26.95	12
	Checked	Confidence	Sequence	Modifications	Qvality PEP	Qvality q-value	# Protein Groups	# Proteins	# PSMs	Master Protein Accessions	# Missed Cleavages	Theo. MH+ [Da]	Confidence (by Search Engine): Sequest HT	Percolator q-Value (by Search Engine): Sequest HT	Percolator PEP (by Search Engine): Sequest HT	XCorr (by Search Engine): Sequest HT
	FALSE	High	VLPVDVLR		0.0123988	0	1	1	2	A0A0E3JQI4	0	910.572	High	0	0.005766	2.02
	FALSE	High	YNPDLFIAGPAFNAGR		0.00541237	0	1	1	1	A0A0E3JQI4	0	1722.86	High	0	0.002264	0.99
	FALSE	High	VVHYINQFYGGVGGEEK		0.000292014	0	1	1	2	A0A0E3JQI4	0	1895.93	High	0	8.464e-05	3.24
	FALSE	High	EGFVGPGMGLNGLLK	1xOxidation [M8]	0.00238174	0	1	1	2	A0A0E3JQI4	0	1504.78	High	0	0.0008979	2.12
	FALSE	High	IAIVTSGGIVPK		0.000602266	0	1	1	2	A0A0E3JQI4	0	1154.71	High	0	0.002411	2.79
	FALSE	High	GEEIGSPEEEHFIER		1.63226e-06	0	1	1	5	A0A0E3JQI4	0	1757.8	High	0	2.477e-07	4.11
	FALSE	High	IVNLALK		0.108908	0.0009259	1	1	1	A0A0E3JQI4	0	770.513	High	0.0006196	0.0685	1.55
	FALSE	High	VDPVAPVADVSK		0.103321	0.0009259	1	1	1	A0A0E3JQI4	0	1196.65	High	0.0006196	0.06432	1.4
	FALSE	High	AEVLDMIKK		0.102826	0.0009259	1	1	1	A0A0E3JQI4	1	1046.59	High	0.0006196	0.06414	1.19
	FALSE	High	AEVLDMIK		0.193253	0.00527643	1	1	1	A0A0E3JQI4	0	918.496	High	0.003504	0.1331	1.55
	FALSE	High	EIYIVETK		0.221413	0.00782397	1	1	1	A0A0E3JQI4	0	994.546	High	0.005474	0.1563	1.94
	FALSE	High	KYNPDLFIAGPAFNAGR		0.250614	0.00899487	1	1	1	A0A0E3JQI4	1	1850.95	High	0.006232	0.1808	0.5
FALSE	High	Master Protein	A0A0E3M5J5	Uncharacterized protein OS=Clostridium scatologenes OX=1548 GN=CSCA_1088 PE=4 SV=1 CsTAL	0	35.395	41	10	15	10	1	281	30.8	6.92	25.11	10
	Checked	Confidence	Sequence	Modifications	Qvality PEP	Qvality q-value	# Protein Groups	# Proteins	# PSMs	Master Protein Accessions	# Missed Cleavages	Theo. MH+ [Da]	Confidence (by Search Engine): Sequest HT	Percolator q-Value (by Search Engine): Sequest HT	Percolator PEP (by Search Engine): Sequest HT	XCorr (by Search Engine): Sequest HT
	FALSE	High	QHVPVMLATVALGGHLR	1xOxidation [M6]	0.000116923	0	1	1	2	A0A0E3M5J5	0	1815.01	High	0	3.038e-05	3.48
	FALSE	High	VGMEDNVMWSAGVLAESNSQLVK	2xOxidation [M3; M8]	0.00153514	0	1	1	1	A0A0E3M5J5	0	2496.17	High	0	0.0005497	2.21
	FALSE	High	VGMEDNVMWSAGVLAESNSQLVK		0.0390446	0	1	1	1	A0A0E3M5J5	0	2464.18	High	0	0.02114	1.3
	FALSE	High	TIITVAPTGAWPK		0.00119785	0	1	1	2	A0A0E3M5J5	0	1354.77	High	0	0.0004146	3.39
	FALSE	High	AKFEETVDLIK		0.000624463	0	1	1	1	A0A0E3M5J5	1	1292.71	High	0	0.0001999	2.47
	FALSE	High	KTIITVAPTGAWPK		0.0239959	0	1	1	1	A0A0E3M5J5	1	1482.87	High	0	0.01217	2.03
	FALSE	High	IAGNEVATPADAR		9.16944e-05	0	1	1	1	A0A0E3M5J5	0	1284.65	High	0	2.3e-05	3.39
	FALSE	High	GLLPEGSTWGALGIGK		1.17686e-05	0	1	1	1	A0A0E3M5J5	0	1555.85	High	0	2.289e-06	3.42
	FALSE	High	VGMEDNVMWSAGVLAESNSQLVK	1xOxidation [M]	0.0666289	0.000483602	1	1	2	A0A0E3M5J5	0	2480.18	High	0.0003249	0.03886	0.91
	FALSE	High	CDIVINCTTSGDLNATDETR	2xCarbamidomethyl [C1; C7]	0.0465578	0.000483602	1	1	1	A0A0E3M5J5	0	2254.99	High	0.0003249	0.0258	1.19
	FALSE	High	FEETVDLIK		0.0427485	0.000483602	1	1	1	A0A0E3M5J5	0	1093.58	High	0.0003249	0.02345	2.41
	FALSE	High	FEETVDLIKK		0.118646	0.0009259	1	1	1	A0A0E3M5J5	1	1221.67	High	0.0006196	0.07558	1.81
FALSE	High	Master Protein	A0A0E3K3K9	GMP synthase [glutamine-hydrolyzing] OS=Clostridium scatologenes OX=1548 GN=guaA PE=3 SV=1	0	34.051	25	10	12	10	1	510	57	5.81	18.48	10
	Checked	Confidence	Sequence	Modifications	Qvality PEP	Qvality q-value	# Protein Groups	# Proteins	# PSMs	Master Protein Accessions	# Missed Cleavages	Theo. MH+ [Da]	Confidence (by Search Engine): Sequest HT	Percolator q-Value (by Search Engine): Sequest HT	Percolator PEP (by Search Engine): Sequest HT	XCorr (by Search Engine): Sequest HT
	FALSE	High	IPYEVLDLVSR		0.00125489	0	1	1	1	A0A0E3K3K9	0	1303.73	High	0	0.0004389	2.68
	FALSE	High	VLGEITEEKLEITR		1.15874e-05	0	1	1	2	A0A0E3K3K9	1	1629.91	High	0	2.255e-06	3.63
	FALSE	High	SHHNVGGLPEDMQFK	1xOxidation [M12]	0.00241894	0	1	1	1	A0A0E3K3K9	0	1711.79	High	0	0.000917	2.49
	FALSE	High	AVTSSDAMTSEWAR	1xOxidation [M8]	3.12752e-05	0	1	1	1	A0A0E3K3K9	0	1527.67	High	0	6.868e-06	2.21
	FALSE	High	GIIFTGGPNSVYGEGAPR		3.73365e-06	0	1	1	2	A0A0E3K3K9	0	1791.9	High	0	6.294e-07	2.96
	FALSE	High	IIGEEFIR		0.0855668	0.000483602	1	1	1	A0A0E3K3K9	0	976.546	High	0.0003249	0.05198	1.39
	FALSE	High	KIIGEEFIR		0.0463249	0.000483602	1	1	1	A0A0E3K3K9	1	1104.64	High	0.0003249	0.02572	1.58
	FALSE	High	TYCHTIALR	1xCarbamidomethyl [C3]	0.0477392	0.000483602	1	1	1	A0A0E3K3K9	0	1134.57	High	0.0003249	0.02663	1.76
	FALSE	High	ELVLVVDFGGQYNQTIAR		0.171194	0.0031339	1	1	1	A0A0E3K3K9	0	2022.07	High	0.00237	0.1158	0.63
	FALSE	High	EADAIFREEIANAGLDEK		0.194977	0.00527643	1	1	1	A0A0E3K3K9	1	1990.97	High	0.003504	0.1348	1.36
FALSE	High	Master Protein	A0A0E3M8E6	Adenylate kinase OS=Clostridium scatologenes OX=1548 GN=adk PE=3 SV=1	0	33.872	46	8	12	8	1	217	24	6.58	28.5	8
	Checked	Confidence	Sequence	Modifications	Qvality PEP	Qvality q-value	# Protein Groups	# Proteins	# PSMs	Master Protein Accessions	# Missed Cleavages	Theo. MH+ [Da]	Confidence (by Search Engine): Sequest HT	Percolator q-Value (by Search Engine): Sequest HT	Percolator PEP (by Search Engine): Sequest HT	XCorr (by Search Engine): Sequest HT
	FALSE	High	NGFLLDGFPR		0.00316425	0	1	1	1	A0A0E3M8E6	0	1135.59	High	0	0.001237	2.3
	FALSE	High	LVPDEVTIGIVNDR		2.82021e-05	0	1	1	2	A0A0E3M8E6	0	1539.84	High	0	6.114e-06	2.39
	FALSE	High	QAEALDSFLNDNEQK		2.65052e-05	0	1	1	2	A0A0E3M8E6	0	1721.8	High	0	5.691e-06	3.16
	FALSE	High	QTQPLIQYYK		0.00675572	0	1	1	1	A0A0E3M8E6	0	1281.68	High	0	0.002917	1.93
	FALSE	High	IILLGPPGAGK		0.00138438	0	1	1	1	A0A0E3M8E6	0	1035.66	High	0	0.0004896	2.17
	FALSE	High	INTALLIDVPK		0.000307511	0	1	1	2	A0A0E3M8E6	0	1196.72	High	0	8.998e-05	4.08
	FALSE	High	DQNILSAVEGTGEITK		0.000163635	0	1	1	1	A0A0E3M8E6	0	1674.85	High	0	4.421e-05	3.48
	FALSE	High	FSIPHISTGDIFR		0.000608526	0	1	1	2	A0A0E3M8E6	0	1489.78	High	0	0.000194	2.85
FALSE	High	Master Protein	A0A0E3GS18	3-oxoacyl-[acyl-carrier-protein] reductase OS=Clostridium scatologenes OX=1548 GN=CSCA_4171 PE=3 SV=1	0	33.793	32	7	13	7	1	248	26.3	8.87	37.41	7
	Checked	Confidence	Sequence	Modifications	Qvality PEP	Qvality q-value	# Protein Groups	# Proteins	# PSMs	Master Protein Accessions	# Missed Cleavages	Theo. MH+ [Da]	Confidence (by Search Engine): Sequest HT	Percolator q-Value (by Search Engine): Sequest HT	Percolator PEP (by Search Engine): Sequest HT	XCorr (by Search Engine): Sequest HT
	FALSE	High	SAEDLVEEIR		0.00286851	0	1	1	2	A0A0E3GS18	0	1160.58	High	0	0.001113	3.21
	FALSE	High	NITVNAVAPGFIK		0.000775911	0	1	1	2	A0A0E3GS18	0	1343.77	High	0	0.0002542	3.15
	FALSE	High	TNMTEVLSDK		0.000855996	0	1	1	1	A0A0E3GS18	0	1137.55	High	0	0.0002841	2.61
	FALSE	High	AEAVQADISSFEGAK		1.0288e-05	0	1	1	3	A0A0E3GS18	0	1522.74	High	0	1.964e-06	4.02
	FALSE	High	AVEAFGRIDILVNNAGITR		0.000293528	0	1	1	1	A0A0E3GS18	1	2029.12	High	0	8.514e-05	2.45
	FALSE	High	IDILVNNAGITR		0.000115123	0	1	1	3	A0A0E3GS18	0	1298.74	High	0	5.762e-05	3.33
	FALSE	High	LAGLGANIVINYR		1.70777e-05	0	1	1	1	A0A0E3GS18	0	1373.79	High	0	3.475e-06	3.33
FALSE	High	Master Protein	A0A0E3MC15	Cell shape-determining protein MreB OS=Clostridium scatologenes OX=1548 GN=mreB PE=3 SV=1	0	32.785	36	10	10	10	1	336	35.6	5.08	17.24	10
	Checked	Confidence	Sequence	Modifications	Qvality PEP	Qvality q-value	# Protein Groups	# Proteins	# PSMs	Master Protein Accessions	# Missed Cleavages	Theo. MH+ [Da]	Confidence (by Search Engine): Sequest HT	Percolator q-Value (by Search Engine): Sequest HT	Percolator PEP (by Search Engine): Sequest HT	XCorr (by Search Engine): Sequest HT
	FALSE	High	ITLGSAFDIGEEESMEIR	1xOxidation [M15]	0.00193705	0	1	1	1	A0A0E3MC15	0	2012.95	High	0	0.0007136	1.58
	FALSE	High	VVNITESEVR		0.00067134	0	1	1	1	A0A0E3MC15	0	1145.62	High	0	0.0002163	2.88
	FALSE	High	VAGDELDQAIISYIK		5.55992e-06	0	1	1	1	A0A0E3MC15	0	1634.86	High	0	9.832e-07	4.15
	FALSE	High	TPGNIVAIRPLK		9.75648e-05	0	1	1	1	A0A0E3MC15	0	1278.79	High	0	2.466e-05	2.86
	FALSE	High	DALSEPVSQIIDSIK		0.00103643	0	1	1	1	A0A0E3MC15	0	1614.86	High	0	0.000353	2.19
	FALSE	High	GVVLSEPSVVAINSDVKK		0.000268826	0	1	1	1	A0A0E3MC15	1	1841.04	High	0	7.727e-05	2.78
	FALSE	High	GVVLSEPSVVAINSDVK		0.000207579	0	1	1	1	A0A0E3MC15	0	1712.94	High	0	5.777e-05	2.37
	FALSE	High	EYSLMIGER	1xOxidation [M5]	0.0549076	0.000483602	1	1	1	A0A0E3MC15	0	1113.52	High	0.0003249	0.03115	1.06
	FALSE	High	DLISGLPK		0.0868249	0.0009259	1	1	1	A0A0E3MC15	0	842.498	High	0.0006196	0.05259	1.27
	FALSE	High	DMGIDLGTANTLIYVK	1xOxidation [M2]	0.237176	0.00861517	1	1	1	A0A0E3MC15	0	1739.89	High	0.00598	0.1699	0.89
FALSE	High	Master Protein	A0A0E3K3Y2	Cell division ATP-binding protein FtsE OS=Clostridium scatologenes OX=1548 GN=ftsE PE=3 SV=1	0	32.133	38	8	14	8	1	228	25.4	9.31	29.97	8
	Checked	Confidence	Sequence	Modifications	Qvality PEP	Qvality q-value	# Protein Groups	# Proteins	# PSMs	Master Protein Accessions	# Missed Cleavages	Theo. MH+ [Da]	Confidence (by Search Engine): Sequest HT	Percolator q-Value (by Search Engine): Sequest HT	Percolator PEP (by Search Engine): Sequest HT	XCorr (by Search Engine): Sequest HT
	FALSE	High	IGVVFQDFR		0.00144282	0	1	1	2	A0A0E3K3Y2	0	1080.58	High	0	0.0005126	3
	FALSE	High	VYNNNIFALSNVNVNIEK		0.0361979	0	1	1	1	A0A0E3K3Y2	0	2065.07	High	0	0.01947	1.56
	FALSE	High	VVEAPLKEIR		0.00151152	0	1	1	2	A0A0E3K3Y2	1	1153.69	High	0	0.0005386	2.56
	FALSE	High	EVDVTNGSIIVNNTDITNLKR		0.00104721	0	1	1	1	A0A0E3K3Y2	1	2315.22	High	0	0.0003567	2.05
	FALSE	High	EVDVTNGSIIVNNTDITNLK		0.000339257	0	1	1	2	A0A0E3K3Y2	0	2159.12	High	0	0.0001006	3.42
	FALSE	High	AFPHELSGGEQQR		0.000664434	0	1	1	4	A0A0E3K3Y2	0	1455.7	High	0	0.0002141	3.54
	FALSE	High	KIGVVFQDFR		0.0173039	0	1	1	1	A0A0E3K3Y2	1	1208.68	High	0	0.008426	2.19
	FALSE	High	GEFVFLVGPSGAGK		0.000278735	0	1	1	1	A0A0E3K3Y2	0	1364.72	High	0	8.048e-05	2.99
FALSE	High	Master Protein	A0A0E3K398	30S ribosomal protein S4 OS=Clostridium scatologenes OX=1548 GN=rpsD PE=3 SV=1	0	31.88	44	7	16	7	1	206	23.6	9.64	34.07	7
	Checked	Confidence	Sequence	Modifications	Qvality PEP	Qvality q-value	# Protein Groups	# Proteins	# PSMs	Master Protein Accessions	# Missed Cleavages	Theo. MH+ [Da]	Confidence (by Search Engine): Sequest HT	Percolator q-Value (by Search Engine): Sequest HT	Percolator PEP (by Search Engine): Sequest HT	XCorr (by Search Engine): Sequest HT
	FALSE	High	IYGILEGQFR		0.0060004	0	1	1	3	A0A0E3K398	0	1195.65	High	0	0.0139	2.57
	FALSE	High	QLVTHGHFLVNGK		4.24333e-05	0	1	1	3	A0A0E3K398	0	1449.8	High	0	9.715e-06	3.06
	FALSE	High	TLPAWLEGNPENFEGK		2.37775e-05	0	1	1	5	A0A0E3K398	0	1801.88	High	0	3.057e-05	3.98
	FALSE	High	EPSREDIDVPVNETLIVEYYSK		0.000386074	0	1	1	2	A0A0E3K398	1	2595.28	High	0	0.0001164	2.63
	FALSE	High	KVDIASYQVLAGDVITVSEK		3.32775e-05	0	1	1	1	A0A0E3K398	1	2135.16	High	0	7.36e-06	4.47
	FALSE	High	GISGENLLK		0.0606482	0.000483602	1	1	1	A0A0E3K398	0	930.525	High	0.0003249	0.03503	1.66
	FALSE	High	RIYGILEGQFR		0.26243	0.00939667	1	1	1	A0A0E3K398	1	1351.75	High	0.006773	0.1912	2.07
FALSE	High	Master Protein	A0A0E3GRD1	Ornithine carbamoyltransferase OS=Clostridium scatologenes OX=1548 GN=CSCA_2986 PE=3 SV=1	0	31.792	29	9	14	9	1	333	37.4	6.46	28.28	9
	Checked	Confidence	Sequence	Modifications	Qvality PEP	Qvality q-value	# Protein Groups	# Proteins	# PSMs	Master Protein Accessions	# Missed Cleavages	Theo. MH+ [Da]	Confidence (by Search Engine): Sequest HT	Percolator q-Value (by Search Engine): Sequest HT	Percolator PEP (by Search Engine): Sequest HT	XCorr (by Search Engine): Sequest HT
	FALSE	High	NFLTLMDFTPK	1xOxidation [M6]	0.00334919	0	1	1	2	A0A0E3GRD1	0	1342.67	High	0	0.001322	2.32
	FALSE	High	NFLTLMDFTPK		0.00252101	0	1	1	2	A0A0E3GRD1	0	1326.68	High	0	0.001638	2.39
	FALSE	High	NNMANALMIGAAK		0.00440312	0	1	1	1	A0A0E3GRD1	0	1318.66	High	0	0.001802	2.1
	FALSE	High	ITLTDSVAEGVK		0.00109708	0	1	1	1	A0A0E3GRD1	0	1232.67	High	0	0.0003763	3.05
	FALSE	High	ELEVSDEVFEGK		0.000654207	0	1	1	1	A0A0E3GRD1	0	1380.65	High	0	0.0002099	2.52
	FALSE	High	HSVVFDEAENR		5.08526e-05	0	1	1	2	A0A0E3GRD1	0	1302.61	High	0	1.189e-05	3.34
	FALSE	High	GFDQSVVDTLAK		0.000161952	0	1	1	2	A0A0E3GRD1	0	1279.65	High	0	0.0003575	3.14
	FALSE	High	MYDGIEYR	1xOxidation [M1]	0.0460932	0.000483602	1	2	1	A0A0E3GRD1	0	1062.46	High	0.0003249	0.0256	1.29
	FALSE	High	NIVLLFEK		0.0562919	0.000483602	1	1	1	A0A0E3GRD1	0	975.587	High	0.0003249	0.03214	1.27
	FALSE	High	ELFPEEDLVKK		0.0831013	0.000483602	1	1	1	A0A0E3GRD1	1	1346.72	High	0.0003249	0.0502	1.22
FALSE	High	Master Protein	A0A0E3M8V7	Flagellin OS=Clostridium scatologenes OX=1548 GN=CSCA_3188 PE=3 SV=1	0	31.571	25	6	9	6	1	403	42.7	6.19	16.37	6
	Checked	Confidence	Sequence	Modifications	Qvality PEP	Qvality q-value	# Protein Groups	# Proteins	# PSMs	Master Protein Accessions	# Missed Cleavages	Theo. MH+ [Da]	Confidence (by Search Engine): Sequest HT	Percolator q-Value (by Search Engine): Sequest HT	Percolator PEP (by Search Engine): Sequest HT	XCorr (by Search Engine): Sequest HT
	FALSE	High	NSQDSISMIQTAEGALNETHSILQR	1xOxidation [M8]	0.000969071	0	1	1	3	A0A0E3M8V7	0	2759.33	High	0	0.0003269	1.76
	FALSE	High	NSQDSISMIQTAEGALNETHSILQR		5.17161e-06	0	1	1	1	A0A0E3M8V7	0	2743.33	High	0	9.065e-07	3.05
	FALSE	High	LLNGDVVGVNAEVK		0.00235726	0	1	1	1	A0A0E3M8V7	0	1426.79	High	0	0.0008876	2.13
	FALSE	High	VGESFTLVFNK		0.00178334	0	1	1	1	A0A0E3M8V7	0	1240.66	High	0	0.0006496	2.54
	FALSE	High	VIDNLGNDITSK		0.000251349	0	1	1	1	A0A0E3M8V7	0	1288.67	High	0	7.169e-05	2.72
	FALSE	High	TAIQDEVNQLADEIDR		3.24709e-06	0	1	1	1	A0A0E3M8V7	0	1829.89	High	0	5.376e-07	3.33
	FALSE	High	LEHTINNLGTASENLQASESR		1.96367e-05	0	1	1	1	A0A0E3M8V7	0	2284.12	High	0	4.078e-06	2.6
FALSE	High	Master Protein	A0A0E3JR65	Probable butyrate kinase OS=Clostridium scatologenes OX=1548 GN=buk PE=3 SV=1	0	31.476	34	8	11	8	1	355	38.4	6.81	21.71	8
	Checked	Confidence	Sequence	Modifications	Qvality PEP	Qvality q-value	# Protein Groups	# Proteins	# PSMs	Master Protein Accessions	# Missed Cleavages	Theo. MH+ [Da]	Confidence (by Search Engine): Sequest HT	Percolator q-Value (by Search Engine): Sequest HT	Percolator PEP (by Search Engine): Sequest HT	XCorr (by Search Engine): Sequest HT
	FALSE	High	NFDINTLDGVVGR		7.08026e-05	0	1	1	1	A0A0E3JR65	0	1419.72	High	0	1.722e-05	2.46
	FALSE	High	IGVYDGENQILEETLR		0.000667878	0	1	1	1	A0A0E3JR65	0	1848.93	High	0	0.0002155	1.43
	FALSE	High	VVEVSNALDGDGPFSPER		3.89649e-07	0	1	1	3	A0A0E3JR65	0	1887.91	High	0	4.954e-08	3.93
	FALSE	High	TGGLPVGSLIK		0.00618892	0	1	1	1	A0A0E3JR65	0	1041.63	High	0	0.002645	2.09
	FALSE	High	SINKPSFIVDPVVVDELDEAAR		4.4172e-08	0	1	1	1	A0A0E3JR65	0	2413.26	High	0	4.269e-09	5.67
	FALSE	High	GEHASNLGGIIASEIGK		0.0115978	0	1	1	1	A0A0E3JR65	0	1652.86	High	0	0.005344	2.04
	FALSE	High	LLILNPGSTSTK		0.0634145	0.000483602	1	1	2	A0A0E3JR65	0	1243.73	High	0.0003249	0.03683	1.71
	FALSE	High	TSIFHALNQK		0.127354	0.0009259	1	1	1	A0A0E3JR65	0	1158.63	High	0.0006196	0.08186	1.77
FALSE	High	Master Protein	A0A0E3GQQ9	Seryl-tRNA synthetase OS=Clostridium scatologenes OX=1548 GN=CSCA_1876 PE=4 SV=1	0	30.93	25	8	9	8	1	425	48.3	5.63	16.94	8
	Checked	Confidence	Sequence	Modifications	Qvality PEP	Qvality q-value	# Protein Groups	# Proteins	# PSMs	Master Protein Accessions	# Missed Cleavages	Theo. MH+ [Da]	Confidence (by Search Engine): Sequest HT	Percolator q-Value (by Search Engine): Sequest HT	Percolator PEP (by Search Engine): Sequest HT	XCorr (by Search Engine): Sequest HT
	FALSE	High	LGLVDEVIELDAELR		6.98053e-06	0	1	1	1	A0A0E3GQQ9	0	1683.92	High	0	1.27e-06	2.8
	FALSE	High	YFEVGSCSNLGDAQAR	1xCarbamidomethyl [C7]	0.00023259	0	1	1	1	A0A0E3GQQ9	0	1773.79	High	0	6.566e-05	2.39
	FALSE	High	VTEHSEHLAQLEAK		6.0475e-07	0	1	1	2	A0A0E3GQQ9	0	1591.81	High	0	8.098e-08	4.48
	FALSE	High	SVDVEAWSPR		0.000779933	0	1	1	1	A0A0E3GQQ9	0	1145.56	High	0	0.0002565	2.02
	FALSE	High	FIDTILPEDTLPR		6.89954e-05	0	1	1	1	A0A0E3GQQ9	0	1529.82	High	0	1.676e-05	3.55
	FALSE	High	NTVDLFR		0.103321	0.0009259	1	1	1	A0A0E3GQQ9	0	864.457	High	0.0006196	0.06431	1.7
	FALSE	High	QEMIVVCEPK	1xCarbamidomethyl [C7]; 1xOxidation [M3]	0.134098	0.00137834	1	1	1	A0A0E3GQQ9	0	1248.6	High	0.0009194	0.08686	1.41
	FALSE	High	FGEPAVPEFEVPYHTDIMEK		0.148543	0.00270482	1	1	1	A0A0E3GQQ9	0	2335.1	High	0.001802	0.09779	1.28
FALSE	High	Master Protein	A0A0E3GSG6	Uncharacterized protein OS=Clostridium scatologenes OX=1548 GN=CSCA_4911 PE=4 SV=1	0	30.861	46	5	9	5	1	230	24.8	5.64	15.71	5
	Checked	Confidence	Sequence	Modifications	Qvality PEP	Qvality q-value	# Protein Groups	# Proteins	# PSMs	Master Protein Accessions	# Missed Cleavages	Theo. MH+ [Da]	Confidence (by Search Engine): Sequest HT	Percolator q-Value (by Search Engine): Sequest HT	Percolator PEP (by Search Engine): Sequest HT	XCorr (by Search Engine): Sequest HT
	FALSE	High	YLEMAEGYVTNVALDENNEVIGYK	1xOxidation [M4]	0.0117176	0	1	1	1	A0A0E3GSG6	0	2750.29	High	0	0.005415	1.47
	FALSE	High	YLEMAEGYVTNVALDENNEVIGYK		0.00377148	0	1	1	1	A0A0E3GSG6	0	2734.29	High	0	0.00151	2.1
	FALSE	High	TILEALNTDLVCDAINTAMR	1xCarbamidomethyl [C12]	0.000205444	0	1	1	2	A0A0E3GSG6	0	2234.12	High	0	5.726e-05	2.59
	FALSE	High	TQTAFSEGGLPIGAGLEDLGK		1.04224e-07	0	1	1	2	A0A0E3GSG6	0	2061.05	High	0	1.655e-05	4.25
	FALSE	High	ELFLQIVYGR		0.00234511	0	1	1	1	A0A0E3GSG6	0	1237.69	High	0	0.0008862	2.53
	FALSE	High	DGIIQEALVETIGCSGMTHSAAMASEILPGK	1xCarbamidomethyl [C14]; 2xOxidation [M17; M23]	0.0669588	0.000483602	1	1	1	A0A0E3GSG6	0	3218.54	High	0.0003249	0.03914	1.06
	FALSE	High	TILEALNTDLVCDAINTAMR	1xCarbamidomethyl [C12]; 1xOxidation [M19]	0.0746192	0.000483602	1	1	1	A0A0E3GSG6	0	2250.11	High	0.0003249	0.04438	1.13
FALSE	High	Master Protein	A0A0E3GS92	Formate--tetrahydrofolate ligase OS=Clostridium scatologenes OX=1548 GN=fhs PE=3 SV=1	0	30.421	20	9	11	9	1	558	60	7.11	20.11	9
	Checked	Confidence	Sequence	Modifications	Qvality PEP	Qvality q-value	# Protein Groups	# Proteins	# PSMs	Master Protein Accessions	# Missed Cleavages	Theo. MH+ [Da]	Confidence (by Search Engine): Sequest HT	Percolator q-Value (by Search Engine): Sequest HT	Percolator PEP (by Search Engine): Sequest HT	XCorr (by Search Engine): Sequest HT
	FALSE	High	NDFQFSYDEKLPIK		0.00887617	0	1	1	2	A0A0E3GS92	1	1743.86	High	0	0.00397	2.18
	FALSE	High	IYGADDAVFTAQAEK		0.000756111	0	1	1	1	A0A0E3GS92	0	1598.77	High	0	0.000247	2.11
	FALSE	High	NTIVALREPSLGPVFGVK		0.000901413	0	1	2	1	A0A0E3GS92	1	1897.09	High	0	0.0003018	2.68
	FALSE	High	LPAVVAINEFPTDTQAELK		0.00516685	0	1	1	1	A0A0E3GS92	0	2056.1	High	0	0.002158	1.74
	FALSE	High	TTTSIGVADALSK		0.00025927	0	1	2	1	A0A0E3GS92	0	1263.68	High	0	7.424e-05	3.16
	FALSE	High	FIVDGLGGK		0.00447182	0	1	1	2	A0A0E3GS92	0	905.509	High	0	0.001834	1.77
	FALSE	High	EPSLGPVFGVK		0.00331478	0	1	2	1	A0A0E3GS92	0	1129.63	High	0	0.00131	2.43
	FALSE	High	AGVPEDDIELYGK		0.000969071	0	1	1	1	A0A0E3GS92	0	1405.68	High	0	0.0003268	2.2
	FALSE	High	ADLNNENLDALEK		0.00217024	0	1	1	1	A0A0E3GS92	0	1458.71	High	0	0.0008128	1.59
FALSE	High	Master Protein	A0A0E3M9M1	Electron transfer flavoprotein alpha/beta-subunit OS=Clostridium scatologenes OX=1548 GN=CSCA_2632 PE=3 SV=1	0	30.277	35	7	14	1	1	259	28	5.55	33.25	7
	Checked	Confidence	Sequence	Modifications	Qvality PEP	Qvality q-value	# Protein Groups	# Proteins	# PSMs	Master Protein Accessions	# Missed Cleavages	Theo. MH+ [Da]	Confidence (by Search Engine): Sequest HT	Percolator q-Value (by Search Engine): Sequest HT	Percolator PEP (by Search Engine): Sequest HT	XCorr (by Search Engine): Sequest HT
	FALSE	High	MNIVVCLK	1xCarbamidomethyl [C6]	0.0406506	0	2	2	1	A0A0E3M9M1; A0A0E3M993	0	976.532	High	0	0.0222	1.71
	FALSE	High	NALEEALVLK		0.0151459	0	2	2	2	A0A0E3M9M1; A0A0E3M993	0	1099.64	High	0	0.007236	2.21
	FALSE	High	QAIDGDTAQVGPEIAEHLGIPQITYVEK		0.000430357	0	2	2	2	A0A0E3M9M1; A0A0E3M993	0	2992.53	High	0	0.0002559	2.89
	FALSE	High	QVPDTTEVKIDPK		0.0325499	0	2	2	1	A0A0E3M9M1; A0A0E3M993	1	1469.78	High	0	0.01722	2.05
	FALSE	High	EGVPSIINPDDKNALEEALVLK		1.74807e-07	0	2	2	3	A0A0E3M9M1; A0A0E3M993	1	2364.27	High	0	2.116e-07	5.69
	FALSE	High	EGVPSIINPDDK		0.00316425	0	2	2	1	A0A0E3M9M1; A0A0E3M993	0	1283.65	High	0	0.001239	2.71
	FALSE	High	AFAGADTLATSNALAGTLR		0.0193653	0	1	1	1	A0A0E3M9M1	0	1820.95	High	0	0.009584	1.02
	FALSE	High	MNIVVCLK	1xCarbamidomethyl [C6]; 1xOxidation [M1]	0.0514594	0.000483602	2	2	3	A0A0E3M9M1; A0A0E3M993	0	992.527	High	0.0003249	0.02891	1.71
FALSE	High	Master Protein	A0A0E3JWX2	Cobyrinic acid ac-diamide synthase OS=Clostridium scatologenes OX=1548 GN=CSCA_0474 PE=4 SV=1	0	30.232	40	10	14	10	1	276	30.7	5.96	22.47	10
	Checked	Confidence	Sequence	Modifications	Qvality PEP	Qvality q-value	# Protein Groups	# Proteins	# PSMs	Master Protein Accessions	# Missed Cleavages	Theo. MH+ [Da]	Confidence (by Search Engine): Sequest HT	Percolator q-Value (by Search Engine): Sequest HT	Percolator PEP (by Search Engine): Sequest HT	XCorr (by Search Engine): Sequest HT
	FALSE	High	MLIENEEYR	1xOxidation [M1]	0.00689643	0	1	1	1	A0A0E3JWX2	0	1212.56	High	0	0.002973	2.33
	FALSE	High	MLIENEEYR		0.00748905	0	1	1	1	A0A0E3JWX2	0	1196.56	High	0	0.003277	1.87
	FALSE	High	MAVELIR		0.0398397	0	1	1	1	A0A0E3JWX2	0	831.476	High	0	0.0216	1.85
	FALSE	High	VNECIILFEK	1xCarbamidomethyl [C4]	0.000334035	0	1	1	1	A0A0E3JWX2	0	1264.66	High	0	9.857e-05	2.29
	FALSE	High	SFFEDIAR		0.0301665	0	1	1	2	A0A0E3JWX2	0	984.479	High	0.0006196	0.07739	1.78
	FALSE	High	SIGIIEEGNSGSIK		0.000137252	0	1	1	1	A0A0E3JWX2	0	1403.74	High	0	3.624e-05	3.27
	FALSE	High	TTISTNLALILK		0.00149597	0	1	1	1	A0A0E3JWX2	0	1287.79	High	0	0.0005342	1.9
	FALSE	High	EVQIDYPLIDYSK		0.000313938	0	1	1	2	A0A0E3JWX2	0	1582.8	High	0	9.184e-05	2.88
	FALSE	High	ENIPILGYLPYR		0.0078444	0	1	1	1	A0A0E3JWX2	0	1447.79	High	0	0.003456	2.38
	FALSE	High	FNIPMGIVINK		0.0382649	0	1	1	1	A0A0E3JWX2	0	1245.7	High	0	0.02072	1.36
	FALSE	High	GLLNVGEPMAVPIIK	1xOxidation [M9]	0.0271143	0	1	1	2	A0A0E3JWX2	0	1566.89	High	0	0.01402	1.6
FALSE	High	Master Protein	A0A0E3MB13	Phosphoserine aminotransferase OS=Clostridium scatologenes OX=1548 GN=serC PE=3 SV=1	0	30.186	29	7	10	7	1	360	40	6.73	22.06	7
	Checked	Confidence	Sequence	Modifications	Qvality PEP	Qvality q-value	# Protein Groups	# Proteins	# PSMs	Master Protein Accessions	# Missed Cleavages	Theo. MH+ [Da]	Confidence (by Search Engine): Sequest HT	Percolator q-Value (by Search Engine): Sequest HT	Percolator PEP (by Search Engine): Sequest HT	XCorr (by Search Engine): Sequest HT
	FALSE	High	NIGPAGVVVVIIR		0.000477244	0	1	1	1	A0A0E3MB13	0	1306.82	High	0	0.0001477	3.86
	FALSE	High	ILVADMSSDILSEPVDVTK		1.21555e-06	0	1	1	1	A0A0E3MB13	0	2032.05	High	0	1.778e-07	3.9
	FALSE	High	YGLIFAGVQK		0.000752212	0	1	1	2	A0A0E3MB13	0	1095.62	High	0	0.0002459	2.69
	FALSE	High	SLMNVPFVTDSAELDAK	1xOxidation [M3]	3.2428e-05	0	1	1	1	A0A0E3MB13	0	1852.9	High	0	7.139e-06	2.49
	FALSE	High	EIMNIPDNYK	1xOxidation [M3]	0.00851806	0	1	1	1	A0A0E3MB13	0	1252.59	High	0	0.003785	2.11
	FALSE	High	EDLLTDEVLPGTPTVLR		1.65559e-05	0	1	1	1	A0A0E3MB13	0	1868	High	0	3.37e-06	3.52
	FALSE	High	ILVADMSSDILSEPVDVTK	1xOxidation [M6]	0.13161	0.00137834	1	1	1	A0A0E3MB13	0	2048.05	High	0.0009194	0.08504	0.96
	FALSE	High	VNVIASSEDKNFTYVPDLK		0.161357	0.00270482	1	1	1	A0A0E3MB13	1	2139.1	High	0.001802	0.108	1.78
	FALSE	High	EIMNIPDNYK		0.177498	0.00399591	1	1	1	A0A0E3MB13	0	1236.59	High	0.002659	0.1206	1.61
FALSE	High	Master Protein	A0A0E3M6F6	DUF364 domain-containing protein OS=Clostridium scatologenes OX=1548 GN=CSCA_0469 PE=4 SV=1	0	30.003	44	8	15	8	1	244	27.2	6.27	26.91	8
	Checked	Confidence	Sequence	Modifications	Qvality PEP	Qvality q-value	# Protein Groups	# Proteins	# PSMs	Master Protein Accessions	# Missed Cleavages	Theo. MH+ [Da]	Confidence (by Search Engine): Sequest HT	Percolator q-Value (by Search Engine): Sequest HT	Percolator PEP (by Search Engine): Sequest HT	XCorr (by Search Engine): Sequest HT
	FALSE	High	NEFYTDLFGK		0.00279538	0	1	1	1	A0A0E3M6F6	0	1233.58	High	0	0.001079	2.34
	FALSE	High	IVDLDDNNIGK		0.0125268	0	1	1	2	A0A0E3M6F6	0	1215.62	High	0	0.005843	2.11
	FALSE	High	SIDDLLNWCDIVVATGSTVANK	1xCarbamidomethyl [C9]	0.000729236	0	1	1	2	A0A0E3M6F6	0	2391.19	High	0	0.0002375	2.39
	FALSE	High	ALTTEEAIGNTER		0.000101161	0	1	1	3	A0A0E3M6F6	0	1404.7	High	0	2.574e-05	3.47
	FALSE	High	GQAFTDMPNNFLGNLK	1xOxidation [M7]	0.0164401	0	1	1	1	A0A0E3M6F6	0	1782.85	High	0	0.007954	1.87
	FALSE	High	GQAFTDMPNNFLGNLK		0.00590829	0	1	1	1	A0A0E3M6F6	0	1766.85	High	0	0.002502	1.78
	FALSE	High	IALIGFQPAMLENLGK	1xOxidation [M10]	0.00302055	0	1	1	2	A0A0E3M6F6	0	1730.95	High	0	0.001179	2.05
	FALSE	High	IALIGFQPAMLENLGK		5.90804e-05	0	1	1	1	A0A0E3M6F6	0	1714.96	High	0	1.404e-05	2.59
	FALSE	High	LLQADFK		0.112606	0.0009259	1	1	1	A0A0E3M6F6	0	834.472	High	0.0006196	0.07097	1.13
	FALSE	High	LVEDNRLLNEEIK		0.1392	0.0022857	1	1	1	A0A0E3M6F6	1	1584.86	High	0.001524	0.09068	1.56
FALSE	High	Master Protein	A0A0E3GSH7	Cell division inhibitor MinD OS=Clostridium scatologenes OX=1548 GN=CSCA_4966 PE=3 SV=1	0	29.695	35	7	11	7	1	265	28.8	5.44	17.08	7
	Checked	Confidence	Sequence	Modifications	Qvality PEP	Qvality q-value	# Protein Groups	# Proteins	# PSMs	Master Protein Accessions	# Missed Cleavages	Theo. MH+ [Da]	Confidence (by Search Engine): Sequest HT	Percolator q-Value (by Search Engine): Sequest HT	Percolator PEP (by Search Engine): Sequest HT	XCorr (by Search Engine): Sequest HT
	FALSE	High	NLDVLMGLENR		0.0132547	0	1	1	1	A0A0E3GSH7	0	1273.66	High	0	0.006232	1.53
	FALSE	High	IVFTLLDVIEDK		0.0012745	0	1	1	1	A0A0E3GSH7	0	1404.8	High	0	0.0004454	2.09
	FALSE	High	NLDVLMGLENR	1xOxidation [M6]	0.028966	0	1	1	2	A0A0E3GSH7	0	1289.65	High	0	0.01506	1.49
	FALSE	High	SVVVVDGDTGLR		0.000740635	0	1	1	1	A0A0E3GSH7	0	1216.65	High	0	0.0002413	2.83
	FALSE	High	TTTTANIGTGLASLGK		3.345e-05	0	1	1	1	A0A0E3GSH7	0	1505.82	High	0	7.435e-06	2.43
	FALSE	High	ALIVVNPEVTSVR		0.00029505	0	1	1	2	A0A0E3GSH7	0	1396.82	High	0	8.596e-05	3.07
	FALSE	High	GLENHQLIINR		0.00772412	0	1	1	2	A0A0E3GSH7	0	1306.72	High	0	0.003384	1.98
	FALSE	High	GEPIVLDNNAVAGQAFR		2.62325e-05	0	1	1	1	A0A0E3GSH7	0	1770.91	High	0	5.64e-06	2.39
FALSE	High	Master Protein	A0A0E3K0H1	GTP-sensing transcriptional pleiotropic repressor CodY OS=Clostridium scatologenes OX=1548 GN=codY PE=3 SV=1	0	29.515	37	8	15	8	1	258	28.9	5.58	34.06	8
	Checked	Confidence	Sequence	Modifications	Qvality PEP	Qvality q-value	# Protein Groups	# Proteins	# PSMs	Master Protein Accessions	# Missed Cleavages	Theo. MH+ [Da]	Confidence (by Search Engine): Sequest HT	Percolator q-Value (by Search Engine): Sequest HT	Percolator PEP (by Search Engine): Sequest HT	XCorr (by Search Engine): Sequest HT
	FALSE	High	LLNIHETLSNLTNNGICVYDESEPCAIK	2xCarbamidomethyl [C17; C25]	1.44731e-05	0	1	1	1	A0A0E3K0H1	0	3217.55	High	0	2.885e-06	3.48
[truncated: 1,985 more rows]

## Sheet: CsDPGC+CsTfD+CsPAT
			Supplementary data 1 Protein mass spectrometry results for band 3 (related to Supplementary Fig. 10B)
[truncated: 3,565 more rows]

[truncated: 1 more sheets: CsThiolase+CsAK+CsBK]
