# Supplementary material for: Anaerobic phloroglucinol degradation by Clostridium scatologenes
Source: mBio. 2023 Jun 21;14(4):e01099-23. doi: 10.1128/mbio.01099-23 (PMC10470551; doi:10.1128/mbio.01099-23)
Supplement: Data set S2 — cblaster search data. [file mbio.01099-23-s0003.csv]

Supplementary data 2 cblaster search data
cblaster search
===============
Clostridium scatologenes ATCC 25775
===================================
NZ_CP009933.1
-------------
Cluster 1	score 6.2419:
Query Subject Identity Coverage E-value Bitscore Start End Strand
PGR WP_029159692.1 100 100 0 539 1175094 1175883 +
DPGC WP_029159693.1 100 100 0 651 1176040 1176979 +
TAL WP_029954433.1 100 100 0 587 1181125 1181971 +
TfD WP_029159701.1 100 100 0 642 1184658 1185594 +
Clostridium estertheticum CF001
===============================
NZ_JAICDZ010000007.1
--------------------
Cluster 3	score 6.1921:
Query Subject Identity Coverage E-value Bitscore Start End Strand
TAL WP_220315158.1 56.877 95.7295 1.03e-115 344 111521 112349 +
TfD WP_258880680.1 76.066 98.0707 2.14e-172 490 112455 113385 +
PGR WP_220315165.1 86.26 100 1.03e-173 489 122851 123640 +
DPGC WP_220315166.1 91.64 99.6795 0 598 123721 124660 +
JAICDZ010000007.1
-----------------
Cluster 4	score 6.1921:
Query Subject Identity Coverage E-value Bitscore Start End Strand
TAL MBW9171593.1 56.877 95.7295 1.03e-115 344 111521 112349 +
TfD MBW9171594.1 76.066 98.0707 2.49e-172 490 112449 113385 +
PGR MBW9171601.1 86.26 100 1.03e-173 489 122851 123640 +
DPGC MBW9171602.1 91.64 99.6795 0 598 123721 124660 +
Clostridium estertheticum CF007
===============================
NZ_JAIFTE010000001.1
--------------------
Cluster 5	score 6.1931:
Query Subject Identity Coverage E-value Bitscore Start End Strand
TAL WP_220722447.1 57.249 95.7295 1.35e-116 346 258492 259320 +
TfD WP_259472936.1 76.393 98.0707 4.78e-174 494 259426 260356 +
PGR WP_220315165.1 86.26 100 1.03e-173 489 269863 270652 +
DPGC WP_220722453.1 92.605 99.6795 0 602 270720 271659 +
JAIFTE010000001.1
-----------------
Cluster 6	score 6.1931:
Query Subject Identity Coverage E-value Bitscore Start End Strand
TAL MBX4267881.1 57.249 95.7295 1.35e-116 346 258492 259320 +
TfD MBX4267882.1 76.393 98.0707 3.43e-174 494 259420 260356 +
PGR MBX4267889.1 86.26 100 1.03e-173 489 269863 270652 +
DPGC MBX4267890.1 92.605 99.6795 0 602 270720 271659 +
Clostridium estertheticum CF009
===============================
NZ_JAHLDP010000021.1
--------------------
Cluster 7	score 6.1926:
Query Subject Identity Coverage E-value Bitscore Start End Strand
TAL WP_216125079.1 57.621 95.7295 1.07e-115 344 20697 21525 +
TfD WP_216125081.1 76.221 98.7138 4.67e-175 497 21635 22571 +
PGR WP_216125085.1 85.441 99.6183 2.37e-172 486 25187 25973 +
DPGC WP_216125086.1 91.961 99.6795 0 599 26042 26981 +
Sinanaerobacter chloroacetimidivorans BAD-6
===========================================
NZ_JAGSND010000017.1
--------------------
Cluster 9	score 5.1746:
Query Subject Identity Coverage E-value Bitscore Start End Strand
PGR WP_227019979.1 88.931 100 1.05e-173 489 65655 66444 +
TfD WP_227019980.1 55.592 97.4277 1.84e-120 358 66456 67386 +
DPGC WP_227019981.1 87.821 100 0 581 67426 68362 +
TAL WP_227019982.1 56.204 95.7295 2.02e-105 318 68476 69334 +
Firmicutes bacterium
====================
JAIUOA010000012.1
-----------------
Cluster 11	score 5.1566:
Query Subject Identity Coverage E-value Bitscore Start End Strand
PGR MCA0386017.1 59.073 98.855 8.36e-108 322 44691 45471 +
TfD MCA0386018.1 53.465 97.4277 2.85e-113 340 45479 46409 +
DPGC MCA0386019.1 73.955 99.359 4.37e-169 482 46463 47402 +
TAL MCA0386020.1 71.956 96.4413 7.75e-147 422 47411 48230 +
DUUE01000311.1
--------------
Cluster 12	score 5.1526:
Query Subject Identity Coverage E-value Bitscore Start End Strand
PGR HHX74971.1 55.769 99.2366 2.14e-104 314 1123 1918 +
TfD HHX74972.1 53.311 97.1061 5.17e-111 335 1963 2902 +
DPGC HHX74973.1 79.167 100 0 532 2942 3890 +
TAL HHX74974.1 60.377 92.5267 4.06e-116 345 3947 4755 +
JAAZLW010000357.1
-----------------
Cluster 13	score 4.0953:
Query Subject Identity Coverage E-value Bitscore Start End Strand
DPGC NMB13605.1 88.199 51.6026 1.05e-100 303 0 483 -
TfD NMB13606.1 57.843 98.0707 8.23e-126 372 549 1479 -
PGR NMB13607.1 90.21 54.5802 3.68e-92 278 1500 1934 -
JAGGAF010000533.1
-----------------
Cluster 14	score 5.0674:
Query Subject Identity Coverage E-value Bitscore Start End Strand
PGR MBP2667785.1 34.884 98.0916 6.8e-38 144 918 1671 +
DPGC MBP2667786.1 45.631 97.4359 3.18e-77 248 1694 2591 +
TfD MBP2667787.1 48.185 96.463 1.18e-90 282 2609 3512 +
JAAWDM010000005.1
-----------------
Cluster 15	score 4.0808:
Query Subject Identity Coverage E-value Bitscore Start End Strand
TfD MCI8608089.1 47.855 97.1061 1.22e-99 306 1731 2673 -
DPGC MCI8608090.1 39.55 99.359 1.32e-69 228 2687 3506 -
TAL MCI8608094.1 49.084 96.7972 5.43e-88 274 7167 8016 -
JAAWED010000079.1
-----------------
Cluster 16	score 4.0789:
Query Subject Identity Coverage E-value Bitscore Start End Strand
TAL MCI8647844.1 48.175 96.0854 2.42e-80 254 6115 6961 +
DPGC MCI8647848.1 40.575 100 3.72e-68 224 10344 11148 +
TfD MCI8647849.1 48.684 97.1061 8.58e-102 311 11167 12115 +
JAFRBV010000003.1
-----------------
Cluster 17	score 4.0806:
Query Subject Identity Coverage E-value Bitscore Start End Strand
TfD MBQ3321342.1 52.145 97.1061 8.36e-108 327 87640 88582 -
DPGC MBQ3321344.1 37.5 99.0385 1.98e-62 211 90484 91402 -
TAL MBQ3321346.1 47.232 96.0854 5.76e-86 268 91974 92820 -
JAFRJI010000002.1
-----------------
Cluster 18	score 4.0810:
Query Subject Identity Coverage E-value Bitscore Start End Strand
TfD MBQ6495590.1 53.135 97.1061 2.26e-111 335 60988 61930 -
DPGC MBQ6495592.1 37.179 99.0385 9.6e-62 209 64015 64933 -
TAL MBQ6495594.1 46.863 96.0854 8.58e-85 266 65522 66368 -
JAFRCM010000014.1
-----------------
Cluster 19	score 4.0811:
Query Subject Identity Coverage E-value Bitscore Start End Strand
TAL MBQ3465434.1 47.601 96.0854 8.19e-87 271 11015 11861 +
DPGC MBQ3465436.1 37.5 99.0385 2.98e-61 207 12434 13352 +
TfD MBQ3465438.1 53.135 97.1061 1.92e-110 333 15227 16169 +
JAFRHG010000021.1
-----------------
Cluster 20	score 4.0793:
Query Subject Identity Coverage E-value Bitscore Start End Strand
TAL MBQ6401601.1 47.407 95.7295 7.48e-86 268 38852 39698 +
DPGC MBQ6401603.1 37.179 99.0385 3.86e-61 207 40268 41186 +
TfD MBQ6401605.1 50.495 97.1061 1.12e-104 318 43114 44056 +
JAFUCA010000038.1
-----------------
Cluster 21	score 4.0778:
Query Subject Identity Coverage E-value Bitscore Start End Strand
TfD MBQ9016444.1 48.845 97.1061 1.82e-101 310 89274 90216 -
DPGC MBQ9016445.1 37.5 99.0385 3.93e-61 206 90231 91059 -
TAL MBQ9016448.1 46.886 96.7972 2.71e-83 262 94002 94854 -
Clostridium sp. SYSU_GA19001
============================
NZ_JAMSKT010000012.1
--------------------
Cluster 22	score 6.1548:
Query Subject Identity Coverage E-value Bitscore Start End Strand
PGR WP_252132053.1 87.405 100 1.41e-172 486 24118 24907 +
DPGC WP_252132054.1 76.677 100 2.54e-176 500 25069 26011 +
TAL WP_252132056.1 61.338 95.7295 1.38e-127 374 27317 28145 +
TfD WP_252132065.1 38.298 90.3537 4.56e-54 188 36838 37684 +
Clostridium sp. DSM 17811
=========================
NZ_JAHLDU010000006.1
--------------------
Cluster 24	score 6.1912:
Query Subject Identity Coverage E-value Bitscore Start End Strand
DPGC WP_216249071.1 91.318 99.6795 0 596 22871 23810 -
PGR WP_216249073.1 83.969 100 3.35e-170 480 23883 24672 -
TfD WP_216249086.1 75.082 98.0707 9.69e-173 491 33750 34686 -
TAL WP_216249088.1 57.249 95.7295 5e-116 345 34784 35612 -
Clostridium sp. C2-6-12
=======================
NZ_JAABNP010000014.1
--------------------
Cluster 26	score 7.1770:
Query Subject Identity Coverage E-value Bitscore Start End Strand
PGR WP_160688188.1 86.59 99.6183 3.41e-169 478 110622 111408 +
DPGC WP_160688189.1 90.064 100 0 594 111574 112510 +
TfD WP_160688192.1 36.334 98.0707 4.59e-58 199 116883 117831 +
TAL WP_160688193.1 84.133 96.4413 5.63e-177 499 118096 118912 +
Clostridium sp. YIM B02555
==========================
NZ_JAKJJY010000004.1
--------------------
Cluster 27	score 6.1942:
Query Subject Identity Coverage E-value Bitscore Start End Strand
PGR WP_238916290.1 86.59 99.6183 6.38e-169 477 184799 185585 +
DPGC WP_238916291.1 90.064 100 0 592 185751 186687 +
TAL WP_238916292.1 59.926 96.7972 2.81e-124 366 186854 187691 +
TfD WP_238916293.1 76.699 99.3569 3.07e-179 507 187848 188787 +
Clostridium sp.
===============
JAGZLZ010000004.1
-----------------
Cluster 28	score 6.1944:
Query Subject Identity Coverage E-value Bitscore Start End Strand
PGR MBS4956196.1 84.674 99.6183 8.58e-169 477 42939 43725 +
DPGC MBS4956197.1 86.218 100 0 569 43884 44820 +
TAL MBS4956199.1 75.836 95.7295 3.43e-154 441 46402 47236 +
TfD MBS4956200.1 73.616 98.7138 1.92e-159 457 47263 48202 +
Clostridium sp. CF012
=====================
NZ_JAHLEF010000012.1
--------------------
Cluster 29	score 6.1917:
Query Subject Identity Coverage E-value Bitscore Start End Strand
DPGC WP_216298937.1 90.705 100 0 598 98066 99002 -
PGR WP_216298939.1 81.679 100 9.41e-165 467 99198 99987 -
TfD WP_253200613.1 77.104 95.4984 9.21e-171 485 104254 105148 -
TAL WP_216298945.1 59.851 95.7295 1.31e-124 367 105281 106151 -
JAHLEF010000012.1
-----------------
Cluster 30	score 6.1938:
Query Subject Identity Coverage E-value Bitscore Start End Strand
DPGC MBU3144437.1 90.705 100 0 598 98066 99002 -
PGR MBU3144438.1 81.679 100 9.41e-165 467 99198 99987 -
TfD MBU3144443.1 77.85 98.7138 6.08e-179 506 104254 105187 -
TAL MBU3144444.1 59.851 95.7295 1.31e-124 367 105281 106151 -
Clostridium sp. YIM B02506
==========================
NZ_JAKGTG010000004.1
--------------------
Cluster 31	score 6.1916:
Query Subject Identity Coverage E-value Bitscore Start End Strand
TfD WP_238902967.1 77.492 100 2.92e-177 502 179452 180388 -
TAL WP_238902969.1 59.926 96.7972 9.96e-123 362 180412 181249 -
DPGC WP_073022395.1 90.385 100 0 593 181360 182296 -
PGR WP_073022396.1 86.207 99.6183 6.46e-162 459 182376 183162 -
Clostridium sp. ATCC BAA-442
============================
AWSS01000554.1
--------------
Cluster 32	score 5.1549:
Query Subject Identity Coverage E-value Bitscore Start End Strand
PGR ERI65357.1 60.465 98.4733 5.07e-115 341 7867 8662 +
TfD ERI65358.1 54.87 98.7138 6.4e-119 355 8684 9614 +
DPGC ERI65359.1 75 99.6795 4.86e-176 500 9674 10688 +
TAL ERI65360.1 60.072 96.4413 3.25e-119 353 10733 11639 +
AWSS01000258.1
--------------
Cluster 34	score 5.0751:
Query Subject Identity Coverage E-value Bitscore Start End Strand
TAL ERI75686.1 48.101 83.9858 3.71e-74 238 13496 14252 -
TfD ERI75688.1 46.205 97.1061 1.01e-95 296 14438 15386 -
DPGC ERI75690.1 38.019 100 2e-65 217 15418 16237 -
Clostridium sp. SY8519
======================
NC_015737.1
-----------
Cluster 36	score 5.1496:
Query Subject Identity Coverage E-value Bitscore Start End Strand
TAL WP_013976192.1 56.383 97.8648 1.67e-114 341 235785 236634 -
DPGC WP_013976193.1 77.778 99.6795 2.94e-175 499 236770 237808 -
TfD WP_013976194.1 54.87 98.7138 2.57e-116 348 237900 238830 -
PGR WP_013976195.1 55.056 98.4733 3.64e-102 308 238894 239716 -
Caloramator sp. E03
===================
NZ_CP040093.1
-------------
Cluster 38	score 6.1845:
Query Subject Identity Coverage E-value Bitscore Start End Strand
TfD WP_138979375.1 76.221 98.7138 3.56e-175 497 1204802 1205732 -
TAL WP_138979381.1 62.082 95.7295 2.28e-127 374 1212129 1212957 -
DPGC WP_138979383.1 75.399 100 1.51e-171 488 1214247 1215186 -
PGR WP_138979384.1 86.26 100 2.66e-172 486 1215233 1216022 -
Clostridium fermenticellae JN500901
===================================
NZ_CP032416.1
-------------
Cluster 40	score 6.2220:
Query Subject Identity Coverage E-value Bitscore Start End Strand
PGR WP_119971539.1 87.405 100 5.67e-172 485 1367226 1368015 +
DPGC WP_119971542.1 92.628 100 0 615 1368084 1369023 +
TAL WP_199798416.1 92.883 100 0 560 1373343 1374189 +
TfD WP_119971562.1 84.566 100 0 560 1376478 1377414 +
CP032416.1
----------
Cluster 41	score 6.2215:
Query Subject Identity Coverage E-value Bitscore Start End Strand
PGR AYD40193.1 87.405 100 5.67e-172 485 1367226 1368015 +
DPGC AYD40194.1 92.628 100 0 615 1368084 1369023 +
TAL AYD41438.1 92.832 99.2883 0 555 1373349 1374189 +
TfD AYD40201.1 84.566 100 0 560 1376478 1377414 +
Clostridiales bacterium MT110
=============================
CP042469.1
----------
Cluster 43	score 5.1731:
Query Subject Identity Coverage E-value Bitscore Start End Strand
PGR QOX65189.1 87.786 100 6.83e-172 484 4208444 4209233 +
TfD QOX65190.1 59.076 97.4277 5.97e-125 370 4209300 4210236 +
DPGC QOX65191.1 84.936 100 0 562 4210399 4211335 +
TAL QOX65192.1 55.474 95.7295 2.04e-104 315 4211416 4212274 +
Cluster 42	score 4.0829:
Query Subject Identity Coverage E-value Bitscore Start End Strand
TfD QOX64164.1 46.667 98.7138 2.71e-94 292 2891084 2892032 -
DPGC QOX64165.1 40.895 100 2.92e-71 232 2892056 2892863 -
TAL QOX64171.1 53.704 95.7295 3.42e-100 305 2900144 2900993 +
Clostridiales bacterium
=======================
SVCT01000014.1
--------------
Cluster 44	score 6.1738:
Query Subject Identity Coverage E-value Bitscore Start End Strand
DPGC MBE6034957.1 89.744 100 0 599 29981 30917 -
PGR MBE6034958.1 85.496 100 1.35e-168 476 30980 31769 -
TfD MBE6034963.1 37.063 90.6752 5.79e-55 192 37184 38135 -
TAL MBE6034964.1 78.229 96.4413 6.63e-166 471 38153 38969 -
JAHAIR010000059.1
-----------------
Cluster 45	score 5.1570:
Query Subject Identity Coverage E-value Bitscore Start End Strand
TfD MBS5958521.1 34.839 98.0707 1.91e-57 198 15890 16835 +
PGR MBS5958523.1 82.061 100 5.68e-162 459 17231 18020 +
DPGC MBS5958524.1 84.295 100 0 560 18079 19015 +
TAL MBS5958525.1 61.255 95.7295 1.93e-119 353 19016 19850 +
JAAYSU010000163.1
-----------------
Cluster 46	score 4.1224:
Query Subject Identity Coverage E-value Bitscore Start End Strand
PGR NLP31017.1 63.985 99.6183 3.73e-123 361 6005 6785 +
TfD NLP31018.1 56.766 97.1061 3.05e-122 363 6797 7727 +
DPGC NLP31019.1 83.214 89.7436 6.91e-177 500 7749 8589 +
JAAYHT010000313.1
-----------------
Cluster 47	score 5.1653:
Query Subject Identity Coverage E-value Bitscore Start End Strand
TAL NLY71963.1 62.222 96.0854 2.44e-129 379 79 928 -
DPGC NLY71964.1 83.654 100 0 548 944 1880 -
TfD NLY71965.1 57.616 97.1061 1.6e-123 366 1898 2828 -
PGR NLY71966.1 65.517 99.6183 8.21e-123 360 2839 3619 -
DQCA01000157.1
--------------
Cluster 48	score 4.1148:
Query Subject Identity Coverage E-value Bitscore Start End Strand
DPGC HCO62974.1 75 99.6795 3.58e-176 501 1648 2662 -
TfD HCO62975.1 49.508 97.7492 3.66e-98 302 2731 3664 -
PGR HCO62976.1 62.016 98.4733 1.72e-116 345 3689 4484 -
JAAZCM010000272.1
-----------------
Cluster 49	score 4.1072:
Query Subject Identity Coverage E-value Bitscore Start End Strand
TfD NLD11418.1 41.368 97.1061 5.88e-72 235 430 1378 +
PGR NLD11420.1 60.853 98.4733 6.45e-115 340 1794 2589 +
DPGC NLD11421.1 75 99.6795 8.36e-175 497 2731 3742 +
DUOX01000026.1
--------------
Cluster 50	score 4.1187:
Query Subject Identity Coverage E-value Bitscore Start End Strand
PGR HHU22598.1 61.923 99.2366 1.78e-114 340 7971 8766 +
TfD HHU22599.1 56.803 94.5338 1.5e-111 335 8866 9769 +
DPGC HHU22600.1 78.135 99.6795 0 512 9837 10848 +
SVCV01000013.1
--------------
Cluster 51	score 4.1189:
Query Subject Identity Coverage E-value Bitscore Start End Strand
PGR MBE6032006.1 60.769 99.2366 4.42e-114 338 22339 23134 +
TfD MBE6032007.1 58.086 97.4277 3.04e-123 365 23162 24092 +
DPGC MBE6032008.1 73.397 99.6795 1.41e-170 486 24158 25172 +
JAAYMG010000110.1
-----------------
Cluster 52	score 4.1233:
Query Subject Identity Coverage E-value Bitscore Start End Strand
DPGC NLM61097.1 81.09 100 0 541 81 1017 -
TfD NLM61098.1 55.844 98.3923 3.52e-119 355 1034 1970 -
PGR NLM61099.1 60.687 100 1.05e-113 337 1971 2754 -
DMJC01000197.1
--------------
Cluster 53	score 4.1115:
Query Subject Identity Coverage E-value Bitscore Start End Strand
DPGC HAL74492.1 79.352 79.1667 7.43e-146 421 0 742 -
TfD HAL74493.1 57.655 98.7138 6.13e-120 357 771 1707 -
PGR HAL74494.1 60.536 99.6183 1.42e-113 337 1706 2495 -
JAAYMC010000029.1
-----------------
Cluster 54	score 5.1536:
Query Subject Identity Coverage E-value Bitscore Start End Strand
PGR NLM83594.1 58.621 99.6183 8.36e-113 335 10185 10974 +
TfD NLM83595.1 57.732 93.5691 4.99e-111 334 11082 11985 +
DPGC NLM83596.1 77.67 99.0385 1.33e-178 507 12064 13078 +
TAL NLM83597.1 60.65 95.7295 5.62e-122 360 13102 13957 +
DUPK01000016.1
--------------
Cluster 55	score 5.1520:
Query Subject Identity Coverage E-value Bitscore Start End Strand
PGR HHU05294.1 59.004 99.6183 1.09e-108 325 36356 37148 +
TfD HHU05295.1 57.285 96.7846 1.69e-119 356 37149 38085 +
DPGC HHU05296.1 78.135 99.6795 0 514 38130 39141 +
TAL HHU05297.1 56.679 96.7972 4.67e-108 325 39184 40033 +
JAHAFK010000017.1
-----------------
Cluster 56	score 6.1400:
Query Subject Identity Coverage E-value Bitscore Start End Strand
DPGC MBS6177799.1 77.244 99.6795 2.95e-179 508 73749 74760 -
PGR MBS6177800.1 58.14 98.4733 5.81e-108 323 74804 75599 -
TfD MBS6177804.1 38.851 93.5691 4.12e-62 210 78175 79126 -
TAL MBS6177805.1 60.215 97.153 1.32e-121 359 79374 80217 -
JALEHN010000135.1
-----------------
Cluster 57	score 5.1463:
Query Subject Identity Coverage E-value Bitscore Start End Strand
TAL MCI6019902.1 57.706 96.4413 9.79e-114 339 23451 24312 -
DPGC MCI6019903.1 73.463 98.7179 1.08e-164 471 24388 25399 -
TfD MCI6019904.1 51.911 98.7138 1.51e-109 331 25637 26585 -
PGR MCI6019905.1 58.594 97.7099 2.35e-107 322 26606 27401 -
JAAYBH010000045.1
-----------------
Cluster 58	score 5.1526:
Query Subject Identity Coverage E-value Bitscore Start End Strand
TAL NLT13113.1 53.623 96.4413 3.42e-106 320 42430 43279 -
DPGC NLT13114.1 79.743 99.6795 0 534 43391 44330 -
TfD NLT13115.1 56.169 98.7138 1.52e-117 351 44451 45381 -
PGR NLT13116.1 59.231 99.2366 2.48e-107 321 45393 46185 -
JAJQAD010000064.1
-----------------
Cluster 59	score 5.1436:
Query Subject Identity Coverage E-value Bitscore Start End Strand
TAL MCD8216976.1 57.651 97.153 3.02e-117 348 25722 26577 -
DPGC MCD8216977.1 72.93 99.6795 8.15e-159 457 26724 27735 -
TfD MCD8216978.1 50.158 99.3569 8.31e-102 311 27845 28796 -
PGR MCD8216979.1 58.14 98.4733 8.32e-107 320 28902 29706 -
JAJPXJ010000071.1
-----------------
Cluster 60	score 5.1441:
Query Subject Identity Coverage E-value Bitscore Start End Strand
TAL MCD8364820.1 57.651 97.153 4.15e-117 348 3016 3871 -
DPGC MCD8364821.1 72.93 99.6795 3.67e-159 457 4017 5028 -
TfD MCD8364822.1 50.789 99.3569 1.03e-103 316 5139 6090 -
PGR MCD8364823.1 58.14 98.4733 8.32e-107 320 6163 6967 -
JAJQCB010000002.1
-----------------
Cluster 61	score 5.1434:
Query Subject Identity Coverage E-value Bitscore Start End Strand
PGR MCD8147979.1 58.14 98.4733 9.18e-107 320 11625 12429 +
TfD MCD8147980.1 49.842 99.3569 1.76e-101 310 12471 13422 +
DPGC MCD8147981.1 72.611 99.6795 5.48e-158 454 13532 14543 +
TAL MCD8147982.1 58.007 97.153 3.5e-118 350 14655 15510 +
JALFRA010000022.1
-----------------
Cluster 62	score 5.1395:
Query Subject Identity Coverage E-value Bitscore Start End Strand
PGR MCI7473580.1 58.175 98.4733 4.49e-106 318 73671 74481 +
TfD MCI7473581.1 55.519 98.7138 2.26e-120 358 74513 75443 +
DPGC MCI7473582.1 73.139 98.7179 9.87e-171 487 75494 76505 +
TAL MCI7473583.1 71.333 52.3132 2.09e-73 232 76634 77093 +
JAJQDD010000112.1
-----------------
Cluster 63	score 5.1445:
Query Subject Identity Coverage E-value Bitscore Start End Strand
PGR MCD8046198.1 57.752 98.4733 5.11e-106 318 366 1170 +
TfD MCD8046199.1 49.682 98.7138 1.26e-103 316 1200 2157 +
DPGC MCD8046200.1 72.93 99.6795 2.32e-159 458 2253 3264 +
TAL MCD8046201.1 59.712 96.0854 2.65e-119 353 3294 4149 +
JAJQBV010000188.1
-----------------
Cluster 64	score 5.1439:
Query Subject Identity Coverage E-value Bitscore Start End Strand
TAL MCD8152757.1 58.993 96.0854 5.9e-119 352 381 1236 -
DPGC MCD8152758.1 72.93 99.6795 2.32e-159 458 1264 2275 -
TfD MCD8152759.1 50.476 98.7138 8.23e-102 311 2371 3328 -
PGR MCD8152760.1 57.752 98.4733 5.11e-106 318 3359 4163 -
JAJPZY010000106.1
-----------------
Cluster 65	score 6.1465:
Query Subject Identity Coverage E-value Bitscore Start End Strand
PGR MCD8231888.1 57.364 98.4733 6.79e-106 318 848 1652 +
DPGC MCD8231889.1 73.248 99.6795 1.23e-159 459 1749 2760 +
TAL MCD8231890.1 58.273 96.0854 1.85e-117 348 2787 3642 +
TfD MCD8231902.1 53.035 98.7138 3.2e-113 340 18368 19310 +
JAJPYU010000189.1
-----------------
Cluster 66	score 5.1447:
Query Subject Identity Coverage E-value Bitscore Start End Strand
PGR MCD8300695.1 56.589 98.4733 6.74e-105 315 11186 11990 +
TfD MCD8300696.1 51.274 98.7138 2.05e-108 328 12102 13050 +
DPGC MCD8300697.1 73.567 99.6795 1.28e-159 459 13155 14166 +
TAL MCD8300698.1 57.914 96.0854 6.18e-116 345 14183 15038 +
JAAYJC010000046.1
-----------------
Cluster 67	score 5.1442:
Query Subject Identity Coverage E-value Bitscore Start End Strand
TAL NLO47432.1 54.945 95.0178 1.42e-107 323 6115 6976 -
DPGC NLO47433.1 75.563 99.6795 1.37e-176 502 6987 7995 -
TfD NLO47434.1 50.331 96.7846 2.5e-98 302 8006 8948 -
PGR NLO47435.1 62.069 99.6183 8.58e-105 315 9018 9825 -
JAAYOL010000092.1
-----------------
Cluster 68	score 4.1214:
Query Subject Identity Coverage E-value Bitscore Start End Strand
PGR NLL46403.1 56.705 99.6183 1.84e-103 311 97 889 +
TfD NLL46404.1 55.96 96.7846 3.32e-115 345 890 1826 +
DPGC NLL46405.1 84.566 99.6795 0 558 1872 2811 +
JAAYAR010000102.1
-----------------
Cluster 69	score 5.1526:
Query Subject Identity Coverage E-value Bitscore Start End Strand
PGR NLT40180.1 57.471 99.6183 2.76e-103 311 9570 10362 +
TfD NLT40181.1 53.571 98.7138 2.73e-112 338 10368 11298 +
DPGC NLT40182.1 81.672 99.6795 0 543 11339 12278 +
TAL NLT40183.1 56.204 95.7295 1.06e-111 334 12274 13129 +
JAJPYF010000013.1
-----------------
Cluster 70	score 5.1428:
Query Subject Identity Coverage E-value Bitscore Start End Strand
PGR MCD8323501.1 58 95.4198 5.06e-101 305 1258 2020 +
TfD MCD8323502.1 49.045 98.7138 4.62e-102 312 2050 3007 +
DPGC MCD8323503.1 72.611 99.6795 9.3e-159 456 3103 4114 +
TAL MCD8323504.1 59.712 96.0854 8.6e-120 355 4144 4999 +
JAAYBW010000208.1
-----------------
Cluster 71	score 5.1494:
Query Subject Identity Coverage E-value Bitscore Start End Strand
PGR NLV50895.1 51.908 100 1.37e-94 289 3180 3963 +
TfD NLV50896.1 54.967 96.7846 2.51e-112 338 3964 4903 +
DPGC NLV50897.1 81.994 99.6795 0 544 4927 5866 +
TAL NLV50898.1 55.474 95.7295 3.14e-107 323 5958 6816 +
JAJQDV010000024.1
-----------------
Cluster 72	score 5.1428:
Query Subject Identity Coverage E-value Bitscore Start End Strand
PGR MCD7981248.1 50.775 98.4733 3.37e-94 288 35195 35987 +
TfD MCD7981249.1 50.633 99.3569 8.65e-106 322 36100 37051 +
DPGC MCD7981250.1 72.611 99.6795 5.26e-159 457 37133 38144 +
TAL MCD7981251.1 60.357 96.7972 2.38e-122 361 38285 39134 +
JAJQEU010000101.1
-----------------
Cluster 73	score 5.1417:
Query Subject Identity Coverage E-value Bitscore Start End Strand
PGR MCD7922608.1 50 98.4733 7.5e-92 282 4855 5647 +
TfD MCD7922609.1 50.633 99.3569 1.89e-104 318 5696 6647 +
DPGC MCD7922610.1 72.93 99.6795 5.5e-159 457 6761 7772 +
TAL MCD7922611.1 60.714 96.7972 4.21e-122 360 7986 8835 +
JAJQBP010000051.1
-----------------
Cluster 75	score 5.1414:
Query Subject Identity Coverage E-value Bitscore Start End Strand
TAL MCD8109028.1 60.714 96.7972 4.21e-122 360 2874 3723 -
DPGC MCD8109029.1 72.93 99.6795 2.31e-158 456 3937 4948 -
TfD MCD8109030.1 50.633 99.3569 1.89e-104 318 5062 6013 -
PGR MCD8109031.1 49.612 98.4733 7.88e-91 280 6062 6887 -
JAAYOS010000148.1
-----------------
Cluster 76	score 4.1243:
Query Subject Identity Coverage E-value Bitscore Start End Strand
TAL NLL35603.1 57.664 95.7295 7.38e-114 339 1800 2643 -
DPGC NLL35604.1 82.051 100 0 547 2657 3593 -
TfD NLL35605.1 56.209 98.0707 5.68e-120 357 3614 4550 -
JAAZKH010000484.1
-----------------
Cluster 77	score 4.1141:
Query Subject Identity Coverage E-value Bitscore Start End Strand
TfD NMA25770.1 62.019 66.881 1.97e-88 273 0 638 +
DPGC NMA25771.1 82.637 99.6795 0 546 665 1604 +
TAL NMA25772.1 54.38 95.7295 4.26e-107 322 1600 2455 +
JAGZDD010000156.1
-----------------
Cluster 78	score 4.1122:
Query Subject Identity Coverage E-value Bitscore Start End Strand
TfD MBS5523442.1 56.021 59.4855 9.47e-69 223 0 579 +
DPGC MBS5523443.1 82.109 99.6795 0 541 684 1641 +
TAL MBS5523444.1 61.071 97.153 2.47e-121 358 1850 2693 +
WRMW01000001.1
--------------
Cluster 79	score 4.1149:
Query Subject Identity Coverage E-value Bitscore Start End Strand
TAL MCL2110970.1 52.536 96.4413 4.46e-98 299 383572 384421 -
DPGC MCL2110972.1 75.229 99.6795 0 514 385349 386357 -
TfD MCL2110973.1 51.485 97.4277 1.47e-111 336 386463 387393 -
WRHX01000041.1
--------------
Cluster 80	score 4.1128:
Query Subject Identity Coverage E-value Bitscore Start End Strand
TAL MCL1895781.1 53.455 96.0854 1.46e-98 301 6295 7141 -
DPGC MCL1895783.1 76.087 97.7564 1.96e-177 504 8114 9119 -
TfD MCL1895784.1 50.662 97.1061 1.13e-106 323 9244 10174 -
JAHAFK010000001.1
-----------------
Cluster 81	score 4.0793:
Query Subject Identity Coverage E-value Bitscore Start End Strand
TAL MBS6175615.1 49.446 96.0854 8.88e-89 276 297718 298567 +
DPGC MBS6175619.1 40.717 97.4359 1.12e-65 219 303363 304281 +
TfD MBS6175620.1 48.355 97.1061 1.38e-96 298 304345 305290 +
SVCX01000001.1
--------------
Cluster 82	score 4.0806:
Query Subject Identity Coverage E-value Bitscore Start End Strand
TfD MBE6028614.1 52.475 97.1061 1.61e-109 331 94634 95582 -
DPGC MBE6028616.1 36.538 99.0385 7.08e-61 207 97490 98471 -
TAL MBE6028618.1 48.148 95.7295 1.23e-85 268 98979 99825 -
Desulfosporosinus orientis DSM 765
==================================
NC_016584.1
-----------
Cluster 83	score 6.1723:
Query Subject Identity Coverage E-value Bitscore Start End Strand
TfD WP_014184747.1 35.048 98.0707 2.69e-54 190 2440394 2441345 +
TAL WP_014184749.1 87.189 100 0 514 2442548 2443394 +
PGR WP_014184752.1 85.878 100 1.02e-170 482 2445934 2446723 +
DPGC WP_014184753.1 79.808 100 0 537 2446768 2447704 +
Clostridium nigeriense Marseille-P2414T
=======================================
NZ_LT575472.1
-------------
Cluster 85	score 6.1888:
Query Subject Identity Coverage E-value Bitscore Start End Strand
PGR WP_066892222.1 85.878 100 1.29e-170 481 1648166 1648955 +
DPGC WP_066892224.1 85.256 100 0 565 1648975 1649911 +
TAL WP_066892227.1 62.082 95.7295 8.3e-125 367 1649923 1650751 +
TfD WP_066892233.1 72.669 100 1.39e-166 475 1652702 1653638 +
Anaerobacterium chartisolvens DSM 27016
=======================================
NZ_QPJT01000061.1
-----------------
Cluster 86	score 4.1420:
Query Subject Identity Coverage E-value Bitscore Start End Strand
PGR WP_114300495.1 85.824 99.6183 5.71e-170 480 2 788 +
TfD WP_114300496.1 61.238 98.7138 1.93e-131 386 802 1735 +
DPGC WP_114300497.1 83.013 100 0 554 1764 2700 +
NZ_QPJT01000060.1
-----------------
Cluster 88	score 4.1415:
Query Subject Identity Coverage E-value Bitscore Start End Strand
PGR WP_114300492.1 85.057 99.6183 4.69e-168 475 2 788 +
TfD WP_114300493.1 61.889 98.7138 6.02e-133 390 802 1735 +
DPGC WP_114300494.1 82.051 100 0 550 1764 2700 +
Holophaga foetida DSM 6591
==========================
NZ_KI912269.1
-------------
Cluster 90	score 5.1647:
Query Subject Identity Coverage E-value Bitscore Start End Strand
TfD WP_005034876.1 59.935 98.3923 5.34e-131 385 608063 608999 +
DPGC WP_005034873.1 69.872 100 5.96e-163 466 609042 609978 +
TAL WP_005034869.1 55.474 96.4413 9.75e-106 319 611328 612171 +
PGR WP_005034852.1 84.351 100 8.24e-169 477 619731 620520 +
NZ_KI912268.1
-------------
Cluster 91	score 4.1189:
Query Subject Identity Coverage E-value Bitscore Start End Strand
TfD WP_005037772.1 58.824 98.0707 1.86e-130 384 1920092 1921028 -
TAL WP_005037776.1 55.882 95.7295 2.72e-106 320 1921052 1921901 -
DPGC WP_005037784.1 72.99 99.6795 4.33e-170 485 1929729 1930740 +
Acidaminobacter hydrogenoformans DSM 2784
=========================================
NZ_FMWL01000005.1
-----------------
Cluster 92	score 5.1674:
Query Subject Identity Coverage E-value Bitscore Start End Strand
PGR WP_170829336.1 85.496 100 1.38e-168 476 54740 55529 +
TfD WP_092590119.1 57.096 97.4277 6.5e-125 370 55539 56469 +
DPGC WP_092590120.1 72.843 100 4.25e-166 474 56517 57456 +
TAL WP_092590121.1 59.559 96.4413 1.41e-119 354 57588 58425 +
Dehalobacter sp. DCM
====================
CP092282.1
----------
Cluster 94	score 5.1717:
Query Subject Identity Coverage E-value Bitscore Start End Strand
PGR UWG99116.1 85.496 100 2.5e-168 476 2199211 2200003 +
TfD UWG99233.1 54.276 97.4277 1.97e-118 353 2200014 2200947 +
DPGC UWG99117.1 80.386 99.6795 0 537 2200983 2201922 +
TAL UWG99118.1 56.458 96.4413 1.34e-118 351 2202237 2203062 +
Clostridium saccharoperbutylacetonicum N1-4(HMT)
================================================
NC_020291.1
-----------
Cluster 95	score 6.1940:
Query Subject Identity Coverage E-value Bitscore Start End Strand
PGR WP_015392350.1 86.207 99.6183 3.98e-168 475 2497343 2498129 +
DPGC WP_015392351.1 90.385 100 0 594 2498305 2499241 +
TAL WP_015392352.1 59.559 96.7972 1.87e-123 363 2499408 2500245 +
TfD WP_015392353.1 76.699 99.3569 2.69e-179 508 2500402 2501341 +
Clostridium saccharoperbutylacetonicum N1-504
=============================================
NZ_CP016087.1
-------------
Cluster 97	score 6.1937:
Query Subject Identity Coverage E-value Bitscore Start End Strand
PGR WP_015392350.1 86.207 99.6183 3.98e-168 475 2256387 2257173 +
DPGC WP_015392351.1 90.385 100 0 594 2257340 2258276 +
TAL WP_077362285.1 59.926 96.7972 3.82e-124 365 2258438 2259275 +
TfD WP_077362287.1 76.052 99.3569 1.01e-177 503 2259436 2260375 +
Clostridium saccharoperbutylacetonicum DJ069
============================================
NZ_JABSWN010000002.1
--------------------
Cluster 99	score 6.1940:
Query Subject Identity Coverage E-value Bitscore Start End Strand
TfD WP_015392353.1 76.699 99.3569 2.69e-179 508 617574 618513 -
TAL WP_015392352.1 59.559 96.7972 1.87e-123 363 618670 619507 -
DPGC WP_015392351.1 90.385 100 0 594 619674 620610 -
PGR WP_015392350.1 86.207 99.6183 3.98e-168 475 620786 621572 -
Clostridium saccharoperbutylacetonicum 049
==========================================
NZ_JABTDV010000001.1
--------------------
Cluster 101	score 6.1937:
Query Subject Identity Coverage E-value Bitscore Start End Strand
PGR WP_015392350.1 86.207 99.6183 3.98e-168 475 1726917 1727703 +
DPGC WP_015392351.1 90.385 100 0 594 1727870 1728806 +
TAL WP_077362285.1 59.926 96.7972 3.82e-124 365 1728968 1729805 +
TfD WP_077362287.1 76.052 99.3569 1.01e-177 503 1729966 1730905 +
Clostridium saccharoperbutylacetonicum DJ098
============================================
NZ_JABTEA010000001.1
--------------------
Cluster 103	score 6.1940:
Query Subject Identity Coverage E-value Bitscore Start End Strand
TfD WP_015392353.1 76.699 99.3569 2.69e-179 508 6353563 6354502 -
TAL WP_015392352.1 59.559 96.7972 1.87e-123 363 6354659 6355496 -
DPGC WP_015392351.1 90.385 100 0 594 6355663 6356599 -
PGR WP_015392350.1 86.207 99.6183 3.98e-168 475 6356775 6357561 -
Clostridium saccharoperbutylacetonicum DJ048
============================================
NZ_JABTEB010000001.1
--------------------
Cluster 105	score 6.1940:
Query Subject Identity Coverage E-value Bitscore Start End Strand
TfD WP_015392353.1 76.699 99.3569 2.69e-179 508 3918262 3919201 -
TAL WP_015392352.1 59.559 96.7972 1.87e-123 363 3919358 3920195 -
DPGC WP_015392351.1 90.385 100 0 594 3920362 3921298 -
PGR WP_015392350.1 86.207 99.6183 3.98e-168 475 3921474 3922260 -
Clostridium saccharoperbutylacetonicum N1-4(HMT) ATCC 27021
===========================================================
NZ_AOIF01000114.1
-----------------
Cluster 107	score 6.1940:
Query Subject Identity Coverage E-value Bitscore Start End Strand
TfD WP_015392353.1 76.699 99.3569 2.69e-179 508 220 1159 -
TAL WP_015392352.1 59.559 96.7972 1.87e-123 363 1316 2153 -
DPGC WP_015392351.1 90.385 100 0 594 2320 3256 -
PGR WP_015392350.1 86.207 99.6183 3.98e-168 475 3432 4218 -
Aminipila luticellarii JN-18
============================
NZ_CP035281.1
-------------
Cluster 109	score 6.1736:
Query Subject Identity Coverage E-value Bitscore Start End Strand
DPGC WP_128746425.1 89.744 100 0 598 2302280 2303216 -
PGR WP_128746426.1 85.496 100 7.07e-168 474 2303278 2304067 -
TfD WP_128746432.1 34.754 97.1061 8.99e-55 191 2308941 2309892 -
TAL WP_205666552.1 79.336 96.4413 9.66e-167 473 2309910 2310729 -
Cluster 108	score 4.0779:
Query Subject Identity Coverage E-value Bitscore Start End Strand
TAL WP_128744403.1 50.37 95.7295 7.94e-94 288 24056 24905 +
DPGC WP_128744406.1 37.7 100 1.05e-59 202 27594 28401 +
TfD WP_128744407.1 50.987 97.1061 3.32e-93 289 28405 29350 +
CP035281.1
----------
Cluster 111	score 6.1736:
Query Subject Identity Coverage E-value Bitscore Start End Strand
DPGC QAT43647.1 89.744 100 0 598 2302280 2303216 -
PGR QAT43648.1 85.496 100 7.07e-168 474 2303278 2304067 -
TfD QAT43654.1 34.754 97.1061 8.99e-55 191 2308941 2309892 -
TAL QAT44150.1 79.336 96.4413 9.12e-167 473 2309910 2310726 -
Anaerostipes sp. NSJ-7
======================
NZ_JACOOS010000003.1
--------------------
Cluster 112	score 5.1842:
Query Subject Identity Coverage E-value Bitscore Start End Strand
PGR WP_024727796.1 83.969 100 1.38e-167 474 72221 73010 +
TfD WP_024727795.1 54.369 99.0354 1.72e-114 343 73027 73951 +
DPGC WP_024727794.1 85.209 99.6795 0 563 73968 74919 +
TAL WP_024727792.1 77.574 96.7972 1.86e-162 462 76283 77102 +
Anaerostipes sp.
================
JAGZMG010000005.1
-----------------
Cluster 114	score 5.1842:
Query Subject Identity Coverage E-value Bitscore Start End Strand
PGR MBS4927679.1 83.969 100 1.38e-167 474 77790 78579 +
TfD MBS4927680.1 54.369 99.0354 1.72e-114 343 78596 79520 +
DPGC MBS4927681.1 85.209 99.6795 0 563 79537 80488 +
TAL MBS4927683.1 77.574 96.7972 1.86e-162 462 81852 82671 +
Anaerostipes hominis BG01
=========================
NZ_NQOG01000003.1
-----------------
Cluster 115	score 5.1842:
Query Subject Identity Coverage E-value Bitscore Start End Strand
TAL WP_024727792.1 77.574 96.7972 1.86e-162 462 151618 152437 -
DPGC WP_024727794.1 85.209 99.6795 0 563 153801 154752 -
TfD WP_024727795.1 54.369 99.0354 1.72e-114 343 154769 155693 -
PGR WP_024727796.1 83.969 100 1.38e-167 474 155710 156499 -
Anaerobium acetethylicum GluBS11
================================
NZ_FMKA01000021.1
-----------------
Cluster 116	score 5.1603:
Query Subject Identity Coverage E-value Bitscore Start End Strand
TAL WP_091235497.1 58.394 97.5089 4.68e-116 345 33977 34823 -
DPGC WP_091235498.1 72.843 100 1.77e-163 468 34906 35845 -
TfD WP_091235500.1 52.131 97.7492 6.52e-104 316 35947 36868 -
PGR WP_091235501.1 85.441 99.6183 1.42e-167 474 36897 37689 -
Thermoanaerobacterales bacterium
================================
DUTI01000311.1
--------------
Cluster 118	score 4.1305:
Query Subject Identity Coverage E-value Bitscore Start End Strand
PGR HHY14081.1 83.588 100 4.41e-166 470 1594 2383 +
TfD HHY14082.1 57.843 98.0707 4.61e-126 373 2404 3334 +
DPGC HHY14083.1 88.163 78.5256 3.06e-162 462 3400 4138 +
Fusobacterium nucleatum W1481
=============================
NZ_AXUR01000018.1
-----------------
Cluster 119	score 5.1769:
Query Subject Identity Coverage E-value Bitscore Start End Strand
PGR WP_029758242.1 84.556 98.855 4.5e-166 470 23719 24505 +
TfD WP_029758243.1 57.143 98.7138 1.11e-121 362 24532 25462 +
DPGC WP_029758244.1 85.852 99.6795 0 564 25491 26442 +
TAL WP_029758245.1 63.406 96.4413 4.1e-127 373 26469 27324 +
Fusobacterium sp. 1001295B_180824_G3
====================================
NZ_JADNFS010000007.1
--------------------
Cluster 120	score 5.1769:
Query Subject Identity Coverage E-value Bitscore Start End Strand
PGR WP_029758242.1 84.556 98.855 4.5e-166 470 81308 82094 +
TfD WP_029758243.1 57.143 98.7138 1.11e-121 362 82121 83051 +
DPGC WP_029758244.1 85.852 99.6795 0 564 83080 84031 +
TAL WP_029758245.1 63.406 96.4413 4.1e-127 373 84058 84913 +
Fusobacterium sp. Marseille-Q7035
=================================
NZ_CALYGX010000002.1
--------------------
Cluster 121	score 5.1770:
Query Subject Identity Coverage E-value Bitscore Start End Strand
PGR WP_254540720.1 83.525 99.6183 8.22e-166 469 119188 119974 +
TfD WP_029758243.1 57.143 98.7138 1.11e-121 362 120001 120931 +
DPGC WP_029758244.1 85.852 99.6795 0 564 120960 121911 +
TAL WP_254540721.1 63.768 96.4413 6.82e-128 375 121938 122793 +
[Clostridium] ultunense Esp
===========================
CARA01000106.1
--------------
Cluster 122	score 5.1796:
Query Subject Identity Coverage E-value Bitscore Start End Strand
PGR CCQ94525.1 83.588 100 2.69e-165 468 1849 2638 +
TfD CCQ94526.1 60.586 98.3923 4.54e-130 383 2662 3592 +
DPGC CCQ94527.1 85.577 100 0 562 3658 4594 +
TAL CCQ94528.1 63.197 95.7295 4.37e-131 383 4765 5593 +
Clostridium intestinale DSM 6191
================================
NZ_FQXU01000016.1
-----------------
Cluster 124	score 6.1922:
Query Subject Identity Coverage E-value Bitscore Start End Strand
TfD WP_073022393.1 76.527 100 1.6e-176 501 78862 79798 -
TAL WP_073022394.1 61.029 96.7972 1.6e-125 369 79823 80660 -
DPGC WP_073022395.1 90.385 100 0 593 80771 81707 -
PGR WP_073022396.1 86.207 99.6183 6.46e-162 459 81787 82573 -
Paenibacillaceae bacterium
==========================
SVDS01000012.1
--------------
Cluster 126	score 5.1571:
Query Subject Identity Coverage E-value Bitscore Start End Strand
TfD MBE5991608.1 37.838 93.5691 7.6e-60 204 36758 37703 +
PGR MBE5991610.1 81.679 100 1.12e-161 459 38100 38889 +
DPGC MBE5991611.1 83.333 100 0 555 38948 39884 +
TAL MBE5991612.1 60.886 95.7295 2.62e-119 353 39885 40719 +
SVDW01000003.1
--------------
Cluster 127	score 5.1571:
Query Subject Identity Coverage E-value Bitscore Start End Strand
TfD MBE5973450.1 38.176 93.5691 6.46e-60 204 21690 22635 +
PGR MBE5973452.1 81.298 100 2.21e-161 458 23032 23821 +
DPGC MBE5973453.1 83.013 100 0 555 23881 24817 +
TAL MBE5973454.1 61.255 95.7295 9.07e-120 354 24818 25652 +
SVDT01000065.1
--------------
Cluster 128	score 5.1575:
Query Subject Identity Coverage E-value Bitscore Start End Strand
TfD MBE5983425.1 38.176 93.5691 3.4e-61 207 10008 10953 +
PGR MBE5983427.1 80.534 100 2.05e-160 456 11350 12139 +
DPGC MBE5983428.1 83.333 100 0 556 12199 13135 +
TAL MBE5983429.1 61.624 95.7295 1.7e-120 356 13136 13970 +
[Clostridium] aerotolerans DSM 5434
===================================
NZ_JHWJ01000001.1
-----------------
Cluster 129	score 5.1576:
Query Subject Identity Coverage E-value Bitscore Start End Strand
TfD WP_026889929.1 36.129 98.0707 4.34e-60 205 90556 91501 +
PGR WP_026889931.1 81.298 100 3.75e-161 457 91897 92686 +
DPGC WP_026889932.1 84.295 100 0 560 92746 93682 +
TAL WP_026889933.1 61.255 95.7295 1.01e-119 354 93683 94517 +
Lacrimispora algidixylanolytica SPL73
=====================================
NZ_MCIA01000015.1
-----------------
Cluster 130	score 5.1557:
Query Subject Identity Coverage E-value Bitscore Start End Strand
TfD WP_120196767.1 35.484 98.0707 4.71e-58 199 61868 62813 +
PGR WP_120196769.1 80.916 100 5.38e-160 454 63209 63998 +
DPGC WP_120196770.1 83.013 100 0 555 64057 64993 +
TAL WP_120196771.1 60.517 95.7295 7.36e-118 349 64994 65828 +
Anaerovorax odorimutans SL.3.17
===============================
NZ_JANFXK010000002.1
--------------------
Cluster 132	score 4.1439:
Query Subject Identity Coverage E-value Bitscore Start End Strand
DPGC WP_256130974.1 83.28 99.6795 0 549 296248 297196 -
PGR WP_256130975.1 78.544 99.6183 1.58e-155 443 297220 298006 -
TAL WP_256130979.1 75.824 97.153 1.84e-156 447 300325 301147 -
Parasporobacterium paucivorans DSM 15970
========================================
NZ_FQYT01000004.1
-----------------
Cluster 134	score 5.1658:
Query Subject Identity Coverage E-value Bitscore Start End Strand
TAL WP_073992713.1 51.773 98.5765 1.45e-96 296 9913 10777 -
DPGC WP_073992714.1 84.566 99.6795 0 559 10903 11854 -
TfD WP_073992715.1 56.352 98.3923 3.38e-121 360 11924 12854 -
PGR WP_073992716.1 80.077 99.6183 2.06e-155 443 12878 13664 -
Eubacteriaceae bacterium
========================
JAAXUP010000200.1
-----------------
Cluster 136	score 4.1252:
Query Subject Identity Coverage E-value Bitscore Start End Strand
TAL NTW73073.1 61.441 83.9858 8.48e-112 333 0 725 -
DPGC NTW73074.1 84.295 100 0 568 740 1676 -
TfD NTW73075.1 56.897 93.2476 7.41e-118 351 1716 2607 -
Konateibacter massiliensis Marseille-P3773
==========================================
NZ_LT860099.1
-------------
Cluster 137	score 5.1530:
Query Subject Identity Coverage E-value Bitscore Start End Strand
TAL WP_099468637.1 62.362 95.7295 2.64e-125 368 1247762 1248596 -
DPGC WP_099468638.1 84.566 99.6795 0 558 1248614 1249553 -
PGR WP_099468639.1 70.611 100 1.13e-132 385 1249599 1250382 -
TfD WP_099468641.1 39.806 98.0707 1.56e-65 219 1250772 1251717 -
Proteocatella sp.
=================
JAGNXR010000090.1
-----------------
Cluster 138	score 4.1352:
Query Subject Identity Coverage E-value Bitscore Start End Strand
PGR MBP6143858.1 67.05 99.6183 5.7e-127 371 1126 1912 +
TfD MBP6143859.1 60.458 98.3923 1.35e-130 384 1930 2851 +
DPGC MBP6143860.1 90.705 100 0 597 2906 3842 +
JAGPLT010000082.1
-----------------
Cluster 139	score 4.1351:
Query Subject Identity Coverage E-value Bitscore Start End Strand
DPGC MBP8654676.1 90.705 100 0 597 497 1433 -
TfD MBP8654677.1 60.131 98.3923 2.82e-130 383 1488 2409 -
PGR MBP8654678.1 67.05 99.6183 5.7e-127 371 2427 3213 -
JAGPAN010000085.1
-----------------
Cluster 140	score 4.1352:
Query Subject Identity Coverage E-value Bitscore Start End Strand
DPGC MBP9967233.1 90.705 100 0 597 788 1724 -
TfD MBP9967234.1 60.458 98.3923 1.35e-130 384 1779 2700 -
PGR MBP9967235.1 67.05 99.6183 5.7e-127 371 2718 3504 -
Proteocatella sphenisci DSM 23131
=================================
NZ_AUID01000010.1
-----------------
Cluster 141	score 5.1807:
Query Subject Identity Coverage E-value Bitscore Start End Strand
PGR WP_036931616.1 65.517 99.6183 1.42e-123 362 1289 2075 +
TfD WP_028829171.1 58.824 98.3923 5.23e-126 372 2094 3015 +
DPGC WP_028829172.1 89.103 100 0 585 3067 4003 +
TAL WP_207636198.1 83.273 97.153 1.91e-172 488 5382 6210 +
Fusobacteriaceae bacterium
==========================
JAFGKE010000115.1
-----------------
Cluster 142	score 5.1633:
Query Subject Identity Coverage E-value Bitscore Start End Strand
PGR MBN1469233.1 63.218 99.6183 3.26e-119 351 7623 8403 +
TfD MBN1469234.1 56.818 98.7138 8.93e-118 352 8402 9338 +
DPGC MBN1469235.1 74.277 99.359 4.65e-168 479 9577 10516 +
TAL MBN1469236.1 74.359 97.153 4.72e-158 451 10776 11598 +
Oscillospiraceae bacterium
==========================
WQUY01000001.1
--------------
Cluster 144	score 4.1147:
Query Subject Identity Coverage E-value Bitscore Start End Strand
PGR MCL2391032.1 62.452 99.6183 4.52e-117 346 72226 73015 +
DPGC MCL2391033.1 71.704 99.6795 1.08e-167 479 73068 74076 +
TAL MCL2391034.1 55.839 95.7295 3.97e-107 322 74087 74930 +
WQVH01000013.1
--------------
Cluster 145	score 5.1438:
Query Subject Identity Coverage E-value Bitscore Start End Strand
TAL MCL2366160.1 54.909 96.0854 2.23e-107 323 1812 2658 -
DPGC MCL2366161.1 71.521 99.0385 3.07e-166 476 2756 3764 -
TfD MCL2366162.1 50.165 97.1061 1.76e-97 300 3775 4705 -
PGR MCL2366163.1 59.77 99.6183 3.07e-114 339 4698 5487 -
JAFXTU010000049.1
-----------------
Cluster 146	score 5.1517:
Query Subject Identity Coverage E-value Bitscore Start End Strand
TAL MBR4703544.1 62.857 97.153 5.05e-127 373 78016 78856 -
DPGC MBR4703545.1 70.833 99.6795 2.17e-165 474 78938 79964 -
TfD MBR4703547.1 55.663 98.7138 3.23e-111 335 81041 81974 -
PGR MBR4703548.1 60.078 98.4733 1.13e-112 335 81990 82785 -
JAAWCD010000039.1
-----------------
Cluster 147	score 6.1529:
Query Subject Identity Coverage E-value Bitscore Start End Strand
PGR MCI8538041.1 58.527 98.4733 5.81e-112 333 2917 3712 +
DPGC MCI8538043.1 73.077 99.6795 2.32e-165 473 4457 5471 +
TAL MCI8538045.1 62.5 97.153 4.25e-125 368 7097 7937 +
TfD MCI8538047.1 56.818 98.7138 4.77e-119 355 8282 9212 +
JAILFW010000241.1
-----------------
Cluster 148	score 5.1508:
Query Subject Identity Coverage E-value Bitscore Start End Strand
PGR MCR5175155.1 59.69 98.4733 1.18e-110 330 17593 18388 +
TfD MCR5175156.1 54.984 99.3569 2.67e-114 343 18403 19339 +
DPGC MCR5175157.1 72.115 99.6795 1.54e-167 479 19380 20397 +
TAL MCR5175158.1 59.857 96.7972 2.65e-120 356 20421 21264 +
JAFYAU010000019.1
-----------------
Cluster 149	score 5.1508:
Query Subject Identity Coverage E-value Bitscore Start End Strand
TAL MBR6206144.1 59.857 96.7972 5.33e-120 355 367 1210 -
DPGC MBR6206145.1 72.115 99.6795 1.65e-167 479 1231 2251 -
TfD MBR6206146.1 54.839 99.3569 7.14e-115 344 2290 3226 -
PGR MBR6206147.1 59.69 98.4733 1.58e-110 330 3241 4036 -
JAFZNP010000097.1
-----------------
Cluster 150	score 5.1502:
Query Subject Identity Coverage E-value Bitscore Start End Strand
TAL MBR4743634.1 59.928 96.0854 3.64e-120 355 32937 33780 -
DPGC MBR4743635.1 72.436 99.6795 1.4e-168 481 33804 34821 -
TfD MBR4743636.1 54.341 99.3569 1.41e-112 338 34861 35797 -
PGR MBR4743637.1 59.302 98.4733 3.4e-110 328 35812 36607 -
JAFWRM010000006.1
-----------------
Cluster 151	score 5.1494:
Query Subject Identity Coverage E-value Bitscore Start End Strand
PGR MBR6950323.1 58.527 98.4733 6.35e-110 328 5103 5898 +
TfD MBR6950324.1 52.733 99.3569 9.21e-111 334 5912 6848 +
DPGC MBR6950325.1 71.795 99.6795 8.54e-167 477 6896 7916 +
TAL MBR6950326.1 59.857 96.7972 6.79e-120 355 7937 8780 +
JAFYLI010000084.1
-----------------
Cluster 152	score 5.1552:
Query Subject Identity Coverage E-value Bitscore Start End Strand
PGR MBR6522152.1 59.69 98.4733 2e-109 327 10041 10836 +
TfD MBR6522153.1 55.556 98.0707 5.11e-113 339 10857 11772 +
DPGC MBR6522154.1 76.282 99.6795 4.18e-177 503 11807 12821 +
TAL MBR6522155.1 64.388 96.4413 3.83e-131 383 12903 13746 +
JAFWFZ010000005.1
-----------------
Cluster 153	score 5.1488:
Query Subject Identity Coverage E-value Bitscore Start End Strand
PGR MBR2831429.1 58.527 98.4733 3.77e-109 326 36548 37343 +
TfD MBR2831430.1 49.675 98.7138 9.6e-105 318 37355 38291 +
DPGC MBR2831431.1 73.718 99.6795 3.91e-171 488 38315 39332 +
TAL MBR2831432.1 60.791 96.4413 1.39e-120 356 39419 40262 +
JAFZOI010000012.1
-----------------
Cluster 154	score 5.1512:
Query Subject Identity Coverage E-value Bitscore Start End Strand
PGR MBR5113893.1 59.302 98.4733 1.2e-108 325 10107 10902 +
TfD MBR5113894.1 55.482 96.7846 3.8e-112 337 10933 11866 +
DPGC MBR5113895.1 74.038 99.6795 7.45e-173 492 11918 12938 +
TAL MBR5113896.1 61.957 95.7295 2.17e-121 358 12975 13824 +
JAFZAM010000109.1
-----------------
Cluster 155	score 5.1504:
Query Subject Identity Coverage E-value Bitscore Start End Strand
PGR MBR5708404.1 59.302 98.4733 1.2e-108 325 320 1115 +
TfD MBR5708405.1 54.485 96.7846 4.19e-109 330 1146 2079 +
DPGC MBR5708406.1 74.038 99.6795 1.62e-171 489 2217 3237 +
TAL MBR5708407.1 62.319 95.7295 6.96e-122 360 3280 4129 +
SVLI01000010.1
--------------
Cluster 156	score 5.1477:
Query Subject Identity Coverage E-value Bitscore Start End Strand
PGR MBE6968224.1 58.14 98.4733 1.04e-106 320 31458 32253 +
TfD MBE6968225.1 52.824 96.7846 2.3e-106 323 32294 33230 +
DPGC MBE6968226.1 71.795 99.6795 3.69e-163 468 33259 34273 +
TAL MBE6968227.1 61.372 96.4413 1.53e-124 366 34383 35226 +
JAFZHT010000248.1
-----------------
Cluster 157	score 5.1345:
Query Subject Identity Coverage E-value Bitscore Start End Strand
TAL MBR4953810.1 72.603 50.8897 1e-72 230 0 446 -
DPGC MBR4953811.1 71.154 99.6795 5.89e-162 465 522 1536 -
TfD MBR4953812.1 54.221 98.7138 2.88e-110 332 1565 2480 -
PGR MBR4953813.1 57.364 98.4733 3.11e-106 318 2509 3304 -
JAFWGE010000035.1
-----------------
Cluster 158	score 5.1502:
Query Subject Identity Coverage E-value Bitscore Start End Strand
TAL MBR2521496.1 63.669 96.4413 7.06e-126 370 45791 46631 -
DPGC MBR2521497.1 71.795 99.6795 1.02e-169 484 46645 47662 -
TfD MBR2521498.1 51.623 98.7138 3.68e-109 330 47695 48631 -
PGR MBR2521499.1 57.752 98.4733 3.18e-106 318 48648 49443 -
JAFWOX010000093.1
-----------------
Cluster 159	score 5.1482:
Query Subject Identity Coverage E-value Bitscore Start End Strand
TAL MBR3060363.1 62.5 97.153 9.7e-126 369 10804 11644 -
DPGC MBR3060364.1 69.551 99.6795 1.96e-164 471 11661 12675 -
TfD MBR3060365.1 52.597 98.7138 3.03e-107 325 12705 13641 -
PGR MBR3060366.1 56.977 98.4733 1.15e-105 317 13656 14451 -
JAFSIK010000064.1
-----------------
Cluster 160	score 5.1473:
Query Subject Identity Coverage E-value Bitscore Start End Strand
PGR MBQ9980529.1 56.757 98.855 1.17e-105 317 2455 3250 +
TfD MBQ9980530.1 53.156 96.7846 1.26e-106 323 3286 4222 +
DPGC MBQ9980531.1 70.513 99.6795 4.71e-161 462 4268 5282 +
TAL MBQ9980532.1 61.871 96.4413 1.92e-126 371 5501 6344 +
JAFZVM010000014.1
-----------------
Cluster 161	score 4.1115:
Query Subject Identity Coverage E-value Bitscore Start End Strand
DPGC MBO4676141.1 69.872 99.6795 1.19e-164 471 224 1238 -
TfD MBO4676142.1 52.922 98.7138 5.34e-108 327 1268 2204 -
PGR MBO4676143.1 56.977 98.4733 1.41e-105 317 2219 3014 -
JAFYVA010000047.1
-----------------
Cluster 162	score 5.1458:
Query Subject Identity Coverage E-value Bitscore Start End Strand
TAL MBR5571678.1 61.455 95.7295 2.81e-123 363 4610 5450 -
DPGC MBR5571679.1 71.474 99.6795 7.85e-163 467 5561 6575 -
TfD MBR5571680.1 54.605 97.7492 2.17e-102 313 6615 7551 -
PGR MBR5571681.1 57.414 98.4733 8.88e-105 315 7581 8391 -
JAFQTS010000082.1
-----------------
Cluster 163	score 5.1452:
Query Subject Identity Coverage E-value Bitscore Start End Strand
TAL MBQ2783094.1 61.232 96.0854 1.36e-123 364 6194 7034 -
DPGC MBQ2783095.1 70.833 99.6795 2.39e-161 463 7147 8161 -
TfD MBQ2783096.1 54.605 97.7492 2.61e-102 312 8201 9137 -
PGR MBQ2783097.1 57.034 98.4733 8.91e-104 313 9173 9983 -
JAKSPP010000055.1
-----------------
Cluster 164	score 5.1521:
Query Subject Identity Coverage E-value Bitscore Start End Strand
PGR MCQ2406341.1 56.589 98.4733 1.07e-103 312 1097 1892 +
TfD MCQ2406342.1 55.195 98.7138 2.06e-117 351 1901 2831 +
DPGC MCQ2406343.1 73.397 99.6795 6.48e-170 485 2872 3892 +
TAL MCQ2406344.1 63.441 96.7972 2.99e-127 373 3985 4828 +
JAFQCJ010000036.1
-----------------
Cluster 165	score 5.1448:
Query Subject Identity Coverage E-value Bitscore Start End Strand
PGR MBQ3548851.1 56.274 98.4733 3.9e-103 311 6203 7013 +
TfD MBQ3548852.1 54.276 97.7492 7.94e-102 311 7045 7981 +
DPGC MBQ3548853.1 70.833 99.6795 6.69e-161 462 8014 9028 +
TAL MBQ3548854.1 61.232 96.0854 9.82e-124 364 9141 9981 +
JAFSGQ010000347.1
-----------------
Cluster 166	score 6.1528:
Query Subject Identity Coverage E-value Bitscore Start End Strand
TfD MBQ9858914.1 54.516 99.3569 2.99e-118 353 887 1817 -
TAL MBQ9858916.1 65.343 96.0854 1.91e-130 381 2031 2868 -
DPGC MBQ9858917.1 74.679 99.6795 7.18e-171 487 2879 3890 -
PGR MBQ9858918.1 58.678 92.3664 4.81e-102 307 3923 4656 -
JAGCAF010000216.1
-----------------
Cluster 167	score 5.1452:
Query Subject Identity Coverage E-value Bitscore Start End Strand
PGR MBO7739381.1 53.992 98.4733 8.16e-97 295 82 892 +
TfD MBO7739382.1 55.738 97.7492 2.93e-112 337 913 1828 +
DPGC MBO7739383.1 72.542 94.2308 1.57e-157 452 1863 2751 +
TAL MBO7739384.1 63.669 96.4413 2.86e-125 368 2968 3808 +
SVKK01000017.1
--------------
Cluster 168	score 5.1475:
Query Subject Identity Coverage E-value Bitscore Start End Strand
TAL MBE7017759.1 64.029 96.4413 3.76e-127 373 23645 24485 -
DPGC MBE7017760.1 71.795 99.6795 1.07e-163 469 24576 25590 -
TfD MBE7017761.1 55.738 97.7492 2.23e-112 338 25625 26540 -
PGR MBE7017762.1 54.373 98.4733 1.24e-96 295 26561 27371 -
WRBI01000003.1
--------------
Cluster 169	score 5.1492:
Query Subject Identity Coverage E-value Bitscore Start End Strand
TAL MCL2578637.1 55.109 95.7295 9.73e-107 321 20594 21440 -
DPGC MCL2578638.1 82.315 99.6795 0 546 21505 22444 -
TfD MCL2578639.1 51.623 98.7138 1.55e-110 333 22455 23382 -
PGR MCL2578640.1 56.379 92.7481 3.15e-96 292 23383 24112 -
JAJBUC010000147.1
-----------------
Cluster 170	score 5.1535:
Query Subject Identity Coverage E-value Bitscore Start End Strand
TAL MCC8123680.1 59.636 95.7295 1.48e-123 364 17754 18603 -
DPGC MCC8123681.1 77.492 99.6795 0 522 18697 19702 -
TfD MCC8123682.1 58.333 96.463 2.75e-119 356 19823 20771 -
PGR MCC8123683.1 53.543 96.9466 3.52e-96 293 20866 21637 -
JAJQEJ010000010.1
-----------------
Cluster 171	score 5.1532:
Query Subject Identity Coverage E-value Bitscore Start End Strand
TAL MCD7946882.1 59.636 95.7295 2.41e-122 361 16281 17130 -
DPGC MCD7946883.1 77.17 99.6795 0 523 17224 18229 -
TfD MCD7946884.1 58.667 96.463 5.29e-120 357 18342 19290 -
PGR MCD7946885.1 51.351 98.855 3.52e-95 291 19383 20181 -
JAFXFT010000079.1
-----------------
Cluster 172	score 5.1448:
Query Subject Identity Coverage E-value Bitscore Start End Strand
TAL MBR6653567.1 64.388 96.4413 1.97e-131 384 2771 3614 -
DPGC MBR6653568.1 74.679 99.6795 2.86e-174 496 3706 4720 -
TfD MBR6653569.1 54.902 98.0707 7.03e-112 337 4753 5668 -
PGR MBR6653570.1 63.636 62.9771 2.53e-73 231 5689 6196 -
JAFVWE010000182.1
-----------------
Cluster 173	score 4.1116:
Query Subject Identity Coverage E-value Bitscore Start End Strand
TAL MBR2879638.1 63.309 96.4413 1.34e-124 367 791 1631 -
DPGC MBR2879639.1 71.474 99.6795 1.29e-163 469 1723 2737 -
TfD MBR2879640.1 68.75 61.7363 2.86e-91 280 2772 3362 -
Oscillospiraceae bacterium CE91-St40
====================================
AP025583.1
----------
Cluster 174	score 5.1547:
Query Subject Identity Coverage E-value Bitscore Start End Strand
PGR BDF71964.1 59.615 99.2366 1.32e-111 332 3146104 3146902 +
TfD BDF71965.1 56.169 98.7138 1.74e-119 356 3146944 3147874 +
DPGC BDF71966.1 74.359 99.6795 8.71e-177 502 3147952 3148966 +
TAL BDF71968.1 61.455 95.7295 1.3e-120 357 3150453 3151296 +
Oscillospiraceae bacterium CE91-St41
====================================
AP025584.1
----------
Cluster 175	score 5.1547:
Query Subject Identity Coverage E-value Bitscore Start End Strand
PGR BDF76056.1 59.615 99.2366 1.32e-111 332 3145929 3146727 +
TfD BDF76057.1 56.169 98.7138 1.74e-119 356 3146769 3147699 +
DPGC BDF76058.1 74.359 99.6795 8.71e-177 502 3147777 3148791 +
TAL BDF76060.1 61.455 95.7295 1.3e-120 357 3150278 3151121 +
Brotonthovivens ammoniilytica Sanger_109
========================================
NZ_JAOQJQ010000001.1
--------------------
Cluster 176	score 5.1592:
Query Subject Identity Coverage E-value Bitscore Start End Strand
PGR WP_158423823.1 61.628 98.4733 1.24e-116 345 257625 258420 +
TfD WP_158423824.1 52.229 98.7138 8.84e-113 339 258458 259406 +
DPGC WP_158423825.1 84.416 98.7179 0 550 259495 260464 +
TAL WP_158423826.1 61.071 96.7972 2.01e-121 358 260632 261481 +
uncultured Roseburia sp.
========================
FMFO01000001.1
--------------
Cluster 177	score 5.1592:
Query Subject Identity Coverage E-value Bitscore Start End Strand
PGR SCI14157.1 61.628 98.4733 1.24e-116 345 257625 258420 +
TfD SCI14196.1 52.229 98.7138 8.84e-113 339 258458 259406 +
DPGC SCI14230.1 84.416 98.7179 0 550 259495 260464 +
TAL SCI14263.1 61.071 96.7972 2.01e-121 358 260632 261481 +
Flavonifractor plautii BSD2780061687_150420_C5
==============================================
NZ_JADMOW010000026.1
--------------------
Cluster 178	score 5.1549:
Query Subject Identity Coverage E-value Bitscore Start End Strand
PGR WP_021630531.1 60.465 98.4733 5.07e-115 341 21849 22644 +
TfD WP_021630532.1 54.87 98.7138 6.4e-119 355 22666 23596 +
DPGC WP_007491232.1 75 99.6795 4.86e-176 500 23656 24670 +
TAL WP_085954564.1 60.072 96.4413 1.63e-119 353 24778 25621 +
NZ_JADMOW010000008.1
--------------------
Cluster 179	score 5.0751:
Query Subject Identity Coverage E-value Bitscore Start End Strand
TAL WP_021632944.1 48.101 83.9858 3.71e-74 238 106607 107363 -
TfD WP_021632945.1 46.205 97.1061 1.01e-95 296 107549 108497 -
DPGC WP_021632946.1 38.019 100 2e-65 217 108529 109348 -
Flavonifractor plautii D6t1_180914_E2
=====================================
NZ_JADNAN010000016.1
--------------------
Cluster 180	score 5.1549:
Query Subject Identity Coverage E-value Bitscore Start End Strand
PGR WP_021630531.1 60.465 98.4733 5.07e-115 341 7902 8697 +
TfD WP_021630532.1 54.87 98.7138 6.4e-119 355 8719 9649 +
DPGC WP_007491232.1 75 99.6795 4.86e-176 500 9709 10723 +
TAL WP_085954564.1 60.072 96.4413 1.63e-119 353 10831 11674 +
NZ_JADNAN010000093.1
--------------------
Cluster 181	score 5.0751:
Query Subject Identity Coverage E-value Bitscore Start End Strand
TAL WP_021632944.1 48.101 83.9858 3.71e-74 238 8973 9729 -
TfD WP_009258936.1 46.205 97.1061 9.38e-96 296 9915 10860 -
DPGC WP_021632946.1 38.019 100 2e-65 217 10895 11714 -
Flavonifractor plautii 1001713B170131_170501_H3
===============================================
NZ_JADNCN010000010.1
--------------------
Cluster 182	score 5.1549:
Query Subject Identity Coverage E-value Bitscore Start End Strand
PGR WP_021630531.1 60.465 98.4733 5.07e-115 341 22834 23629 +
TfD WP_021630532.1 54.87 98.7138 6.4e-119 355 23651 24581 +
DPGC WP_007491232.1 75 99.6795 4.86e-176 500 24641 25655 +
TAL WP_085954564.1 60.072 96.4413 1.63e-119 353 25763 26606 +
NZ_JADNCN010000008.1
--------------------
Cluster 183	score 5.0751:
Query Subject Identity Coverage E-value Bitscore Start End Strand
TAL WP_021632944.1 48.101 83.9858 3.71e-74 238 106756 107512 -
TfD WP_021632945.1 46.205 97.1061 1.01e-95 296 107698 108646 -
DPGC WP_021632946.1 38.019 100 2e-65 217 108678 109497 -
Flavonifractor plautii 2789STDY5608854
======================================
CYZT01000116.1
--------------
Cluster 184	score 4.1196:
Query Subject Identity Coverage E-value Bitscore Start End Strand
PGR CUO56487.1 60.465 98.4733 5.07e-115 341 4803 5598 +
TfD CUO56538.1 54.87 98.7138 6.4e-119 355 5620 6550 +
DPGC CUO56589.1 75 99.6795 4.86e-176 500 6610 7624 +
CYZT01000085.1
--------------
Cluster 185	score 5.0751:
Query Subject Identity Coverage E-value Bitscore Start End Strand
TAL CUO40323.1 48.101 83.9858 3.71e-74 238 4304 5060 -
TfD CUO40356.1 46.205 97.1061 9.38e-96 296 5246 6191 -
DPGC CUO40418.1 38.019 100 2e-65 217 6226 7045 -
Flavonifractor plautii YL31
===========================
NZ_CP015406.2
-------------
Cluster 186	score 5.1546:
Query Subject Identity Coverage E-value Bitscore Start End Strand
TAL WP_085954564.1 60.072 96.4413 1.63e-119 353 1464610 1465453 -
DPGC WP_007491232.1 75 99.6795 4.86e-176 500 1465561 1466575 -
TfD WP_065534485.1 54.545 98.7138 4.67e-118 352 1466635 1467565 -
PGR WP_007489454.1 60.465 98.4733 5.18e-115 341 1467587 1468382 -
Cluster 187	score 5.0782:
Query Subject Identity Coverage E-value Bitscore Start End Strand
TAL WP_065535403.1 48.148 95.7295 3.64e-86 269 3227253 3228102 -
TfD WP_009258936.1 46.205 97.1061 9.38e-96 296 3228288 3229233 -
DPGC WP_084462036.1 38.019 100 2.38e-65 217 3229268 3230087 -
Cluster 188	score 4.0927:
Query Subject Identity Coverage E-value Bitscore Start End Strand
TfD WP_065535445.1 54.87 98.7138 2.68e-118 353 3319232 3320162 -
TAL WP_089413470.1 61.232 95.7295 4.33e-120 355 3320181 3321021 -
DPGC WP_084462046.1 38.658 100 3.28e-66 219 3332931 3333750 +
NZ_CP065315.1
-------------
Cluster 189	score 5.1546:
Query Subject Identity Coverage E-value Bitscore Start End Strand
PGR WP_007489454.1 60.465 98.4733 5.18e-115 341 487107 487902 +
TfD WP_065534485.1 54.545 98.7138 4.67e-118 352 487924 488854 +
DPGC WP_007491232.1 75 99.6795 4.86e-176 500 488914 489928 +
TAL WP_085954564.1 60.072 96.4413 1.63e-119 353 490036 490879 +
Cluster 191	score 5.0782:
Query Subject Identity Coverage E-value Bitscore Start End Strand
DPGC WP_084462036.1 38.019 100 2.38e-65 217 2468817 2469636 +
TfD WP_009258936.1 46.205 97.1061 9.38e-96 296 2469671 2470616 +
TAL WP_065535403.1 48.148 95.7295 3.64e-86 269 2470802 2471651 +
Cluster 190	score 4.0927:
Query Subject Identity Coverage E-value Bitscore Start End Strand
DPGC WP_084462046.1 38.658 100 3.28e-66 219 2365156 2365975 -
TAL WP_089413470.1 61.232 95.7295 4.33e-120 355 2377883 2378723 +
TfD WP_065535445.1 54.87 98.7138 2.68e-118 353 2378742 2379672 +
NZ_CP096970.1
-------------
Cluster 194	score 5.0782:
Query Subject Identity Coverage E-value Bitscore Start End Strand
DPGC WP_084462036.1 38.019 100 2.38e-65 217 2540037 2540856 +
TfD WP_021632945.1 46.205 97.1061 1.01e-95 296 2540888 2541836 +
TAL WP_065535403.1 48.148 95.7295 3.64e-86 269 2542022 2542871 +
CP015406.2
----------
Cluster 196	score 5.1547:
Query Subject Identity Coverage E-value Bitscore Start End Strand
TAL ANU40824.1 60.072 96.4413 1.42e-119 354 1464610 1465462 -
DPGC ANU40825.1 75 99.6795 4.86e-176 500 1465561 1466575 -
TfD ANU40826.1 54.545 98.7138 4.67e-118 352 1466635 1467565 -
PGR ANU40827.1 60.465 98.4733 5.18e-115 341 1467587 1468382 -
Cluster 198	score 4.0927:
Query Subject Identity Coverage E-value Bitscore Start End Strand
TfD ANU42456.1 54.87 98.7138 2.68e-118 353 3319232 3320162 -
TAL ANU42457.1 61.232 95.7295 4.03e-120 355 3320181 3321030 -
DPGC ANU42468.1 38.658 100 3.28e-66 219 3332931 3333750 +
NHMQ01000001.1
--------------
Cluster 208	score 4.0927:
Query Subject Identity Coverage E-value Bitscore Start End Strand
DPGC OXE48269.1 38.658 100 3.28e-66 219 285490 286309 -
TAL OXE48278.1 61.232 95.7295 4.03e-120 355 298208 299057 +
TfD OXE48279.1 54.87 98.7138 2.68e-118 353 299076 300006 +
Flavonifractor plautii JCM 32125
================================
NZ_CP048436.1
-------------
Cluster 212	score 5.1547:
Query Subject Identity Coverage E-value Bitscore Start End Strand
PGR WP_007489454.1 60.465 98.4733 5.18e-115 341 3122506 3123301 +
TfD WP_039996781.1 54.87 98.7138 1.57e-118 353 3123323 3124253 +
DPGC WP_007491232.1 75 99.6795 4.86e-176 500 3124313 3125327 +
TAL WP_085954564.1 60.072 96.4413 1.63e-119 353 3125435 3126278 +
Cluster 211	score 5.0763:
Query Subject Identity Coverage E-value Bitscore Start End Strand
DPGC WP_021632946.1 38.019 100 2e-65 217 900825 901644 +
TfD WP_230982643.1 48.473 84.2444 2.89e-89 278 904289 905132 +
TAL WP_007491726.1 47.778 95.7295 7.98e-86 268 905318 906167 +
Cluster 210	score 4.0932:
Query Subject Identity Coverage E-value Bitscore Start End Strand
DPGC WP_131971042.1 38.978 100 5.2e-67 221 797304 798123 -
TAL WP_110503306.1 60.87 95.7295 1.06e-119 354 810031 810871 +
TfD WP_163390279.1 55.519 98.7138 5.98e-120 357 810890 811820 +
Flavonifractor plautii NBRC 113805
==================================
NZ_CP084007.1
-------------
Cluster 215	score 5.1548:
Query Subject Identity Coverage E-value Bitscore Start End Strand
PGR WP_007489454.1 60.465 98.4733 5.18e-115 341 1262924 1263719 +
TfD WP_154250146.1 54.87 98.7138 1.08e-118 354 1263741 1264671 +
DPGC WP_007491232.1 75 99.6795 4.86e-176 500 1264731 1265745 +
TAL WP_085954564.1 60.072 96.4413 1.63e-119 353 1265853 1266696 +
Flavonifractor plautii VE303-08
===============================
NZ_CP095094.1
-------------
Cluster 217	score 5.1546:
Query Subject Identity Coverage E-value Bitscore Start End Strand
PGR WP_007489454.1 60.465 98.4733 5.18e-115 341 1614942 1615737 +
TfD WP_009260809.1 54.545 98.7138 5.75e-118 352 1615759 1616689 +
DPGC WP_007491232.1 75 99.6795 4.86e-176 500 1616749 1617763 +
TAL WP_085954564.1 60.072 96.4413 1.63e-119 353 1617871 1618714 +
Cluster 218	score 5.0781:
Query Subject Identity Coverage E-value Bitscore Start End Strand
TAL WP_009258937.1 47.778 95.7295 6.01e-86 268 2488524 2489373 -
TfD WP_021632945.1 46.205 97.1061 1.01e-95 296 2489559 2490507 -
DPGC WP_021632946.1 38.019 100 2e-65 217 2490539 2491358 -
Cluster 219	score 4.0930:
Query Subject Identity Coverage E-value Bitscore Start End Strand
TfD WP_024723756.1 55.195 98.7138 2.32e-119 355 2582040 2582970 -
TAL WP_110503306.1 60.87 95.7295 1.06e-119 354 2582989 2583829 -
DPGC WP_131971042.1 38.978 100 5.2e-67 221 2595737 2596556 +
Flavonifractor plautii 1001095IJ_161003_H2
==========================================
NZ_JADMSX010000003.1
--------------------
Cluster 223	score 5.1548:
Query Subject Identity Coverage E-value Bitscore Start End Strand
PGR WP_007489454.1 60.465 98.4733 5.18e-115 341 52599 53394 +
TfD WP_154250146.1 54.87 98.7138 1.08e-118 354 53416 54346 +
DPGC WP_007491232.1 75 99.6795 4.86e-176 500 54406 55420 +
TAL WP_085954564.1 60.072 96.4413 1.63e-119 353 55528 56371 +
Flavonifractor plautii D31t1_170403_E8
======================================
NZ_JADMVA010000008.1
--------------------
Cluster 224	score 5.1546:
Query Subject Identity Coverage E-value Bitscore Start End Strand
TAL WP_085954564.1 60.072 96.4413 1.63e-119 353 48648 49491 -
DPGC WP_007491232.1 75 99.6795 4.86e-176 500 49599 50613 -
TfD WP_009260809.1 54.545 98.7138 5.75e-118 352 50673 51603 -
PGR WP_007489454.1 60.465 98.4733 5.18e-115 341 51625 52420 -
Flavonifractor plautii BSD2780061687_150420_F5
==============================================
NZ_JADMVC010000009.1
--------------------
Cluster 225	score 5.1548:
Query Subject Identity Coverage E-value Bitscore Start End Strand
PGR WP_007489454.1 60.465 98.4733 5.18e-115 341 37049 37844 +
TfD WP_154250146.1 54.87 98.7138 1.08e-118 354 37866 38796 +
DPGC WP_007491232.1 75 99.6795 4.86e-176 500 38856 39870 +
TAL WP_085954564.1 60.072 96.4413 1.63e-119 353 39978 40821 +
Flavonifractor plautii 1001302B_160321_F8
=========================================
NZ_JADNIM010000021.1
--------------------
Cluster 226	score 5.1546:
Query Subject Identity Coverage E-value Bitscore Start End Strand
TAL WP_085954564.1 60.072 96.4413 1.63e-119 353 19999 20842 -
DPGC WP_007491232.1 75 99.6795 4.86e-176 500 20950 21964 -
TfD WP_009260809.1 54.545 98.7138 5.75e-118 352 22024 22954 -
PGR WP_007489454.1 60.465 98.4733 5.18e-115 341 22976 23771 -
Flavonifractor plautii 1001283B150304_161114_C5
===============================================
NZ_JADPDL010000003.1
--------------------
Cluster 227	score 5.1548:
Query Subject Identity Coverage E-value Bitscore Start End Strand
PGR WP_007489454.1 60.465 98.4733 5.18e-115 341 55419 56214 +
TfD WP_154250146.1 54.87 98.7138 1.08e-118 354 56236 57166 +
DPGC WP_007491232.1 75 99.6795 4.86e-176 500 57226 58240 +
TAL WP_085954564.1 60.072 96.4413 1.63e-119 353 58348 59191 +
Flavonifractor plautii MSK.5.7
==============================
NZ_JAJBMR010000026.1
--------------------
Cluster 228	score 5.1546:
Query Subject Identity Coverage E-value Bitscore Start End Strand
TAL WP_085954564.1 60.072 96.4413 1.63e-119 353 25069 25912 -
DPGC WP_007491232.1 75 99.6795 4.86e-176 500 26020 27034 -
TfD WP_087358992.1 54.545 98.7138 5.05e-118 352 27094 28024 -
PGR WP_007489454.1 60.465 98.4733 5.18e-115 341 28046 28841 -
Flavonifractor plautii MSK.9.16
===============================
NZ_JAJBOD010000008.1
--------------------
Cluster 230	score 5.1548:
Query Subject Identity Coverage E-value Bitscore Start End Strand
TAL WP_085954564.1 60.072 96.4413 1.63e-119 353 96510 97353 -
DPGC WP_007491232.1 75 99.6795 4.86e-176 500 97461 98475 -
TfD WP_148342659.1 54.87 98.7138 9.91e-119 354 98535 99465 -
PGR WP_007489454.1 60.465 98.4733 5.18e-115 341 99487 100282 -
Flavonifractor plautii MSK.14.42
================================
NZ_JAJBSA010000021.1
--------------------
Cluster 232	score 5.1548:
Query Subject Identity Coverage E-value Bitscore Start End Strand
PGR WP_007489454.1 60.465 98.4733 5.18e-115 341 18818 19613 +
TfD WP_148342659.1 54.87 98.7138 9.91e-119 354 19635 20565 +
DPGC WP_007491232.1 75 99.6795 4.86e-176 500 20625 21639 +
TAL WP_085954564.1 60.072 96.4413 1.63e-119 353 21747 22590 +
NZ_JAJBSA010000004.1
--------------------
Cluster 234	score 5.0751:
Query Subject Identity Coverage E-value Bitscore Start End Strand
TAL WP_021632944.1 48.101 83.9858 3.71e-74 238 84703 85459 -
TfD WP_009258936.1 46.205 97.1061 9.38e-96 296 85645 86590 -
DPGC WP_021632946.1 38.019 100 2e-65 217 86625 87444 -
Flavonifractor plautii SL.3.15
==============================
NZ_JAJCGY010000001.1
--------------------
Cluster 236	score 5.1549:
Query Subject Identity Coverage E-value Bitscore Start End Strand
PGR WP_007489454.1 60.465 98.4733 5.18e-115 341 85295 86090 +
TfD WP_024723756.1 55.195 98.7138 2.32e-119 355 86112 87042 +
DPGC WP_007491232.1 75 99.6795 4.86e-176 500 87102 88116 +
TAL WP_085954564.1 60.072 96.4413 1.63e-119 353 88224 89067 +
Flavonifractor plautii DFI.2.29
===============================
NZ_JAJCIK010000022.1
--------------------
Cluster 238	score 5.1546:
Query Subject Identity Coverage E-value Bitscore Start End Strand
TAL WP_085954564.1 60.072 96.4413 1.63e-119 353 22415 23258 -
DPGC WP_007491232.1 75 99.6795 4.86e-176 500 23366 24380 -
TfD WP_009260809.1 54.545 98.7138 5.75e-118 352 24440 25370 -
PGR WP_007489454.1 60.465 98.4733 5.18e-115 341 25392 26187 -
Flavonifractor plautii SL.1.20
==============================
NZ_JAJCJF010000007.1
--------------------
Cluster 240	score 5.1546:
Query Subject Identity Coverage E-value Bitscore Start End Strand
TAL WP_085954564.1 60.072 96.4413 1.63e-119 353 36043 36886 -
DPGC WP_007491232.1 75 99.6795 4.86e-176 500 36994 38008 -
TfD WP_009260809.1 54.545 98.7138 5.75e-118 352 38068 38998 -
PGR WP_007489454.1 60.465 98.4733 5.18e-115 341 39020 39815 -
Flavonifractor plautii SL.2.32
==============================
NZ_JANFXO010000020.1
--------------------
Cluster 242	score 5.1546:
Query Subject Identity Coverage E-value Bitscore Start End Strand
TAL WP_085954564.1 60.072 96.4413 1.63e-119 353 36043 36886 -
DPGC WP_007491232.1 75 99.6795 4.86e-176 500 36994 38008 -
TfD WP_009260809.1 54.545 98.7138 5.75e-118 352 38068 38998 -
PGR WP_007489454.1 60.465 98.4733 5.18e-115 341 39020 39815 -
Flavonifractor plautii SL.2.19
==============================
NZ_JANFXX010000063.1
--------------------
Cluster 244	score 5.1546:
Query Subject Identity Coverage E-value Bitscore Start End Strand
TAL WP_085954564.1 60.072 96.4413 1.63e-119 353 14089 14932 -
DPGC WP_007491232.1 75 99.6795 4.86e-176 500 15040 16054 -
TfD WP_009260809.1 54.545 98.7138 5.75e-118 352 16114 17044 -
PGR WP_007489454.1 60.465 98.4733 5.18e-115 341 17066 17861 -
Flavonifractor plautii SL.2.18
==============================
NZ_JANFXY010000015.1
--------------------
Cluster 246	score 5.1546:
Query Subject Identity Coverage E-value Bitscore Start End Strand
TAL WP_085954564.1 60.072 96.4413 1.63e-119 353 35925 36768 -
DPGC WP_007491232.1 75 99.6795 4.86e-176 500 36876 37890 -
TfD WP_009260809.1 54.545 98.7138 5.75e-118 352 37950 38880 -
PGR WP_007489454.1 60.465 98.4733 5.18e-115 341 38902 39697 -
Flavonifractor plautii DFI.7.75
===============================
NZ_JANGAR010000013.1
--------------------
Cluster 248	score 5.1546:
Query Subject Identity Coverage E-value Bitscore Start End Strand
TAL WP_085954564.1 60.072 96.4413 1.63e-119 353 35874 36717 -
DPGC WP_007491232.1 75 99.6795 4.86e-176 500 36825 37839 -
TfD WP_009260809.1 54.545 98.7138 5.75e-118 352 37899 38829 -
PGR WP_007489454.1 60.465 98.4733 5.18e-115 341 38851 39646 -
Flavonifractor plautii DFI.1.151
================================
NZ_JANGEH010000050.1
--------------------
Cluster 250	score 4.1193:
Query Subject Identity Coverage E-value Bitscore Start End Strand
PGR WP_007489454.1 60.465 98.4733 5.18e-115 341 30644 31439 +
TfD WP_009260809.1 54.545 98.7138 5.75e-118 352 31461 32391 +
DPGC WP_007491232.1 75 99.6795 4.86e-176 500 32451 33465 +
NZ_JANGEH010000077.1
--------------------
Cluster 252	score 5.0779:
Query Subject Identity Coverage E-value Bitscore Start End Strand
TAL WP_256292232.1 47.778 95.7295 3.75e-85 266 5574 6423 -
TfD WP_256292233.1 46.205 97.1061 8.05e-96 296 6609 7554 -
DPGC WP_021632946.1 38.019 100 2e-65 217 7589 8408 -
Flavonifractor plautii DSM 29136
================================
NZ_JANKAO010000013.1
--------------------
Cluster 254	score 4.1195:
Query Subject Identity Coverage E-value Bitscore Start End Strand
DPGC WP_007491232.1 75 99.6795 4.86e-176 500 182 1196 -
TfD WP_148342659.1 54.87 98.7138 9.91e-119 354 1256 2186 -
PGR WP_007489454.1 60.465 98.4733 5.18e-115 341 2208 3003 -
NZ_JANKAO010000008.1
--------------------
Cluster 256	score 5.0782:
Query Subject Identity Coverage E-value Bitscore Start End Strand
TAL WP_148341824.1 48.148 95.7295 5.05e-86 269 154956 155805 -
TfD WP_009258936.1 46.205 97.1061 9.38e-96 296 155991 156936 -
DPGC WP_021632946.1 38.019 100 2e-65 217 156971 157790 -
Flavonifractor plautii DSM 29137
================================
NZ_JANKAP010000007.1
--------------------
Cluster 258	score 5.1551:
Query Subject Identity Coverage E-value Bitscore Start End Strand
TAL WP_085954564.1 60.072 96.4413 1.63e-119 353 57177 58020 -
DPGC WP_007491232.1 75 99.6795 4.86e-176 500 58128 59142 -
TfD WP_163390279.1 55.519 98.7138 5.98e-120 357 59202 60132 -
PGR WP_007489454.1 60.465 98.4733 5.18e-115 341 60154 60949 -
Flavonifractor plautii 1_3_50AFAA
=================================
NZ_KN174168.1
-------------
Cluster 260	score 4.1196:
Query Subject Identity Coverage E-value Bitscore Start End Strand
DPGC WP_007491232.1 75 99.6795 4.86e-176 500 67592 68606 -
TfD WP_024723756.1 55.195 98.7138 2.32e-119 355 69154 70084 -
PGR WP_007489454.1 60.465 98.4733 5.18e-115 341 70106 70901 -
NZ_KN174161.1
-------------
Cluster 262	score 6.0806:
Query Subject Identity Coverage E-value Bitscore Start End Strand
DPGC WP_198527975.1 35.22 50.641 2.38e-22 102 629186 629640 +
DPGC WP_044938800.1 40.678 56.7308 4.86e-37 140 629951 630396 +
TfD WP_009258936.1 46.205 97.1061 9.38e-96 296 630431 631376 +
TAL WP_007491726.1 47.778 95.7295 7.98e-86 268 631562 632411 +
ADLO01000023.1
--------------
Cluster 264	score 5.0704:
Query Subject Identity Coverage E-value Bitscore Start End Strand
DPGC KGF56929.1 40.678 56.7308 4.86e-37 140 0 445 +
TfD KGF56930.1 46.205 97.1061 9.38e-96 296 480 1425 +
TAL KGF56931.1 47.778 95.7295 7.98e-86 268 1611 2460 +
Flavonifractor plautii An248
============================
NZ_NFJM01000004.1
-----------------
Cluster 265	score 5.1546:
Query Subject Identity Coverage E-value Bitscore Start End Strand
PGR WP_007489454.1 60.465 98.4733 5.18e-115 341 38525 39320 +
TfD WP_087358992.1 54.545 98.7138 5.05e-118 352 39342 40272 +
DPGC WP_007491232.1 75 99.6795 4.86e-176 500 40332 41346 +
TAL WP_085954564.1 60.072 96.4413 1.63e-119 353 41454 42297 +
NFJM01000004.1
--------------
Cluster 266	score 5.1547:
Query Subject Identity Coverage E-value Bitscore Start End Strand
PGR OUO83741.1 60.465 98.4733 5.18e-115 341 38525 39320 +
TfD OUO83742.1 54.545 98.7138 5.05e-118 352 39342 40272 +
DPGC OUO83743.1 75 99.6795 4.86e-176 500 40332 41346 +
TAL OUO83744.1 60.072 96.4413 1.42e-119 354 41445 42297 +
Flavonifractor plautii DSM 6740
===============================
NZ_SLXC01000009.1
-----------------
Cluster 267	score 5.1546:
Query Subject Identity Coverage E-value Bitscore Start End Strand
TAL WP_085954564.1 60.072 96.4413 1.63e-119 353 161097 161940 -
DPGC WP_007491232.1 75 99.6795 4.86e-176 500 162048 163062 -
TfD WP_009260809.1 54.545 98.7138 5.75e-118 352 163122 164052 -
PGR WP_007489454.1 60.465 98.4733 5.18e-115 341 164074 164869 -
SLXC01000009.1
--------------
Cluster 268	score 5.1547:
Query Subject Identity Coverage E-value Bitscore Start End Strand
TAL TCO97091.1 60.072 96.4413 1.42e-119 354 161097 161949 -
DPGC TCO97092.1 75 99.6795 4.86e-176 500 162048 163062 -
TfD TCO97093.1 54.545 98.7138 5.75e-118 352 163122 164052 -
PGR TCO97094.1 60.465 98.4733 5.18e-115 341 164074 164869 -
NZ_SLXC01000008.1
-----------------
Cluster 269	score 4.0930:
Query Subject Identity Coverage E-value Bitscore Start End Strand
TfD WP_024723756.1 55.195 98.7138 2.32e-119 355 70726 71656 -
TAL WP_110503306.1 60.87 95.7295 1.06e-119 354 71675 72515 -
DPGC WP_131971042.1 38.978 100 5.2e-67 221 84423 85242 +
SLXC01000008.1
--------------
Cluster 270	score 4.0930:
Query Subject Identity Coverage E-value Bitscore Start End Strand
TfD TCO97256.1 55.195 98.7138 2.32e-119 355 70726 71656 -
TAL TCO97257.1 60.87 95.7295 1.14e-119 354 71675 72524 -
DPGC TCO97268.1 38.978 100 5.2e-67 221 84423 85242 +
NZ_SLXC01000011.1
-----------------
Cluster 271	score 5.0780:
Query Subject Identity Coverage E-value Bitscore Start End Strand
TAL WP_009258937.1 47.778 95.7295 6.01e-86 268 115061 115910 -
TfD WP_009258936.1 46.205 97.1061 9.38e-96 296 116096 117041 -
DPGC WP_131971443.1 37.7 100 7.03e-65 216 117076 117895 -
Flavonifractor plautii BIOML-A5
===============================
NZ_WKPO01000005.1
-----------------
Cluster 273	score 5.1548:
Query Subject Identity Coverage E-value Bitscore Start End Strand
PGR WP_007489454.1 60.465 98.4733 5.18e-115 341 36943 37738 +
TfD WP_154250146.1 54.87 98.7138 1.08e-118 354 37760 38690 +
DPGC WP_007491232.1 75 99.6795 4.86e-176 500 38750 39764 +
TAL WP_085954564.1 60.072 96.4413 1.63e-119 353 39872 40715 +
Flavonifractor plautii BIOML-A4
===============================
NZ_WKPP01000004.1
-----------------
Cluster 275	score 5.1548:
Query Subject Identity Coverage E-value Bitscore Start End Strand
TAL WP_085954564.1 60.072 96.4413 1.63e-119 353 107487 108330 -
DPGC WP_007491232.1 75 99.6795 4.86e-176 500 108438 109452 -
TfD WP_154250146.1 54.87 98.7138 1.08e-118 354 109512 110442 -
PGR WP_007489454.1 60.465 98.4733 5.18e-115 341 110464 111259 -
Flavonifractor plautii BIOML-A3
===============================
NZ_WKPQ01000004.1
-----------------
Cluster 277	score 5.1548:
Query Subject Identity Coverage E-value Bitscore Start End Strand
PGR WP_007489454.1 60.465 98.4733 5.18e-115 341 36709 37504 +
TfD WP_154250146.1 54.87 98.7138 1.08e-118 354 37526 38456 +
DPGC WP_007491232.1 75 99.6795 4.86e-176 500 38516 39530 +
TAL WP_085954564.1 60.072 96.4413 1.63e-119 353 39638 40481 +
Flavonifractor plautii BIOML-A2
===============================
NZ_WKPR01000007.1
-----------------
Cluster 279	score 5.1546:
Query Subject Identity Coverage E-value Bitscore Start End Strand
TAL WP_085954564.1 60.072 96.4413 1.63e-119 353 36118 36961 -
DPGC WP_007491232.1 75 99.6795 4.86e-176 500 37069 38083 -
TfD WP_009260809.1 54.545 98.7138 5.75e-118 352 38143 39073 -
PGR WP_007489454.1 60.465 98.4733 5.18e-115 341 39095 39890 -
Flavonifractor plautii BIOML-A1
===============================
NZ_WKPS01000003.1
-----------------
Cluster 281	score 5.1546:
Query Subject Identity Coverage E-value Bitscore Start End Strand
TAL WP_085954564.1 60.072 96.4413 1.63e-119 353 35962 36805 -
DPGC WP_007491232.1 75 99.6795 4.86e-176 500 36913 37927 -
TfD WP_009260809.1 54.545 98.7138 5.75e-118 352 37987 38917 -
PGR WP_007489454.1 60.465 98.4733 5.18e-115 341 38939 39734 -
Flavonifractor plautii 2789STDY5834892
======================================
CZAS01000019.1
--------------
Cluster 283	score 5.1547:
Query Subject Identity Coverage E-value Bitscore Start End Strand
PGR CUQ11965.1 60.465 98.4733 5.18e-115 341 33108 33903 +
TfD CUQ11995.1 54.545 98.7138 5.75e-118 352 33925 34855 +
DPGC CUQ12043.1 75 99.6795 4.86e-176 500 34915 35929 +
TAL CUQ12071.1 60.072 96.4413 1.42e-119 354 36028 36880 +
Flavonifractor plautii 2789STDY5834906
======================================
CZAT01000074.1
--------------
Cluster 284	score 4.1196:
Query Subject Identity Coverage E-value Bitscore Start End Strand
PGR CUQ62348.1 60.465 98.4733 5.18e-115 341 7710 8505 +
TfD CUQ62350.1 55.195 98.7138 2.32e-119 355 8527 9457 +
DPGC CUQ62355.1 75 99.6795 4.86e-176 500 9517 10531 +
Flavonifractor plautii
======================
DYXJ01000079.1
--------------
Cluster 285	score 5.1546:
Query Subject Identity Coverage E-value Bitscore Start End Strand
TAL HJF02899.1 60.072 96.4413 1.63e-119 353 20729 21572 -
DPGC HJF02900.1 75 99.6795 4.86e-176 500 21680 22694 -
TfD HJF02901.1 54.545 98.7138 4.99e-118 352 22754 23684 -
PGR HJF02902.1 60.465 98.4733 5.18e-115 341 23706 24501 -
CP107198.1
----------
Cluster 286	score 5.1548:
Query Subject Identity Coverage E-value Bitscore Start End Strand
PGR UYJ51640.1 60.465 98.4733 5.18e-115 341 1082391 1083186 +
TfD UYJ51641.1 54.87 98.7138 1.08e-118 354 1083208 1084138 +
DPGC UYJ51642.1 75 99.6795 4.86e-176 500 1084198 1085212 +
TAL UYJ52764.1 60.072 96.4413 1.63e-119 353 1085320 1086163 +
NZ_CAAKOI010000175.1
--------------------
Cluster 287	score 5.1544:
Query Subject Identity Coverage E-value Bitscore Start End Strand
PGR WP_154024340.1 60.078 98.4733 2.34e-114 339 5568 6363 +
TfD WP_065534485.1 54.545 98.7138 4.67e-118 352 6385 7315 +
DPGC WP_007491232.1 75 99.6795 4.86e-176 500 7375 8389 +
TAL WP_085954564.1 60.072 96.4413 1.63e-119 353 8497 9340 +
NZ_CAAKOI010000066.1
--------------------
Cluster 288	score 5.0719:
Query Subject Identity Coverage E-value Bitscore Start End Strand
DPGC WP_162861014.1 38.686 87.8205 3.37e-59 200 9728 10442 -
TfD WP_230982643.1 48.473 84.2444 2.89e-89 278 10528 11371 +
TAL WP_243130578.1 48.945 83.9858 9.56e-76 241 11557 12313 +
Flavonifractor plautii 1001713B170214_170313_D10
================================================
NZ_JADMWB010000015.1
--------------------
Cluster 289	score 5.1546:
Query Subject Identity Coverage E-value Bitscore Start End Strand
PGR WP_195325044.1 60.078 98.4733 2.95e-114 339 38273 39068 +
TfD WP_148342659.1 54.87 98.7138 9.91e-119 354 39090 40020 +
DPGC WP_007491232.1 75 99.6795 4.86e-176 500 40080 41094 +
TAL WP_085954564.1 60.072 96.4413 1.63e-119 353 41202 42045 +
Flavonifractor plautii An856
============================
NZ_JACJIW010000030.1
--------------------
Cluster 290	score 5.1523:
Query Subject Identity Coverage E-value Bitscore Start End Strand
TAL WP_204706110.1 61.594 95.7295 4.59e-121 357 12583 13423 -
DPGC WP_204706065.1 73.463 98.7179 5.54e-172 490 13552 14563 -
TfD WP_204706067.1 55.519 98.7138 1.97e-119 356 14614 15544 -
PGR WP_204706069.1 58.555 98.4733 1.72e-106 320 15576 16386 -
Flavonifractor sp. An10
=======================
NZ_NFMB01000005.1
-----------------
Cluster 292	score 5.1567:
Query Subject Identity Coverage E-value Bitscore Start End Strand
PGR WP_087239227.1 61.24 98.4733 7.07e-116 343 72332 73127 +
TfD WP_087239229.1 55.519 98.7138 7.54e-119 354 73149 74079 +
DPGC WP_087239231.1 74.679 99.6795 2.3e-177 504 74119 75136 +
TAL WP_087239666.1 61.871 96.4413 2.76e-124 366 75231 76074 +
NFMB01000005.1
--------------
Cluster 293	score 5.1567:
Query Subject Identity Coverage E-value Bitscore Start End Strand
PGR OUQ81893.1 61.24 98.4733 7.07e-116 343 72332 73127 +
TfD OUQ81894.1 55.519 98.7138 7.54e-119 354 73149 74079 +
DPGC OUQ81895.1 74.679 99.6795 2.3e-177 504 74119 75136 +
TAL OUQ81896.1 61.871 96.4413 2.87e-124 366 75222 76074 +
Flavonifractor sp.
==================
JABLYW010000070.1
-----------------
Cluster 294	score 4.1174:
Query Subject Identity Coverage E-value Bitscore Start End Strand
PGR MBS1385092.1 58.555 98.4733 4.05e-107 321 8046 8856 +
TfD MBS1385093.1 55.195 98.7138 3.09e-117 350 8933 9863 +
DPGC MBS1385094.1 75 99.6795 4.82e-177 503 10045 11059 +
JAGPHQ010000080.1
-----------------
Cluster 295	score 5.0781:
Query Subject Identity Coverage E-value Bitscore Start End Strand
DPGC MBP8854031.1 38.019 100 2e-65 217 193 1012 +
TfD MBP8854032.1 46.205 97.1061 9.38e-96 296 1047 1992 +
TAL MBP8854034.1 47.778 95.7295 7.98e-86 268 2178 3027 +
Flavonifractor sp. DFI.6.63
===========================
NZ_JANGBE010000023.1
--------------------
Cluster 296	score 4.1178:
Query Subject Identity Coverage E-value Bitscore Start End Strand
PGR WP_186908520.1 58.175 98.4733 6.85e-107 320 55921 56731 +
TfD WP_186908519.1 55.519 98.7138 7.08e-118 352 56808 57738 +
DPGC WP_186908518.1 75.321 99.6795 4.47e-178 506 57918 58932 +
NZ_JANGBE010000009.1
--------------------
Cluster 298	score 5.0801:
Query Subject Identity Coverage E-value Bitscore Start End Strand
TAL WP_256175070.1 48.529 96.4413 2.92e-89 277 132 996 -
TfD WP_256175074.1 48.185 97.1061 1.32e-96 298 2462 3407 -
DPGC WP_256175076.1 39.871 99.359 9.84e-69 226 7483 8302 -
JANGBE010000009.1
-----------------
Cluster 299	score 6.1027:
Query Subject Identity Coverage E-value Bitscore Start End Strand
TAL MCQ5029198.1 48.529 96.4413 2.92e-89 277 132 996 -
TfD MCQ5029200.1 48.185 97.1061 1.32e-96 298 2462 3407 -
DPGC MCQ5029201.1 39.871 99.359 9.84e-69 226 3435 4254 -
DPGC MCQ5029205.1 39.871 99.359 9.84e-69 226 7483 8302 -
Flavonifractor sp. An82
=======================
NZ_NFHG01000007.1
-----------------
Cluster 300	score 5.1522:
Query Subject Identity Coverage E-value Bitscore Start End Strand
PGR WP_087336437.1 58.555 98.4733 7.98e-107 320 118051 118861 +
TfD WP_087336440.1 55.844 98.7138 3.39e-120 358 118893 119823 +
DPGC WP_087336442.1 74.679 99.6795 1.71e-170 486 119874 120888 +
TAL WP_087336497.1 61.594 95.7295 3.46e-121 358 121031 121871 +
NFHG01000007.1
--------------
Cluster 301	score 5.1522:
Query Subject Identity Coverage E-value Bitscore Start End Strand
PGR OUN21897.1 58.555 98.4733 7.98e-107 320 118051 118861 +
TfD OUN21898.1 55.844 98.7138 3.39e-120 358 118893 119823 +
DPGC OUN21899.1 74.679 99.6795 1.71e-170 486 119874 120888 +
TAL OUN21900.1 61.594 95.7295 3.26e-121 358 121022 121871 +
Flavonifractor sp. AGMB03687
============================
NZ_JADKZI010000001.1
--------------------
Cluster 302	score 5.1522:
Query Subject Identity Coverage E-value Bitscore Start End Strand
TAL WP_209342218.1 61.232 95.7295 4.57e-120 355 83252 84092 -
DPGC WP_087187580.1 73.463 98.7179 5.91e-172 490 84235 85246 -
TfD WP_209341218.1 55.844 98.7138 4.45e-120 357 85298 86228 -
PGR WP_204706069.1 58.555 98.4733 1.72e-106 320 86260 87070 -
Flavonifractor sp. An91
=======================
NZ_NFHA01000020.1
-----------------
Cluster 303	score 5.1516:
Query Subject Identity Coverage E-value Bitscore Start End Strand
TAL WP_087270673.1 61.232 95.7295 2.56e-120 356 12372 13212 -
DPGC WP_087187580.1 73.463 98.7179 5.91e-172 490 13341 14352 -
TfD WP_087270521.1 55.195 98.7138 5.15e-119 355 14404 15334 -
PGR WP_087187582.1 57.795 98.4733 5.93e-105 315 15366 16176 -
NFHA01000020.1
--------------
Cluster 304	score 5.1516:
Query Subject Identity Coverage E-value Bitscore Start End Strand
TAL OUN09952.1 61.232 95.7295 2.55e-120 356 12372 13221 -
DPGC OUN09953.1 73.463 98.7179 5.91e-172 490 13341 14352 -
TfD OUN09954.1 55.195 98.7138 5.15e-119 355 14404 15334 -
PGR OUN09955.1 57.795 98.4733 5.93e-105 315 15366 16176 -
Flavonifractor sp. An9
======================
NZ_NFHC01000003.1
-----------------
Cluster 305	score 5.1518:
Query Subject Identity Coverage E-value Bitscore Start End Strand
PGR WP_087187582.1 57.795 98.4733 5.93e-105 315 185287 186097 +
TfD WP_087270521.1 55.195 98.7138 5.15e-119 355 186129 187059 +
DPGC WP_087187580.1 73.463 98.7179 5.91e-172 490 187111 188122 +
TAL WP_087187667.1 61.594 95.7295 2.44e-121 358 188251 189091 +
NFHC01000003.1
--------------
Cluster 306	score 5.1518:
Query Subject Identity Coverage E-value Bitscore Start End Strand
PGR OUN12801.1 57.795 98.4733 5.93e-105 315 185287 186097 +
TfD OUN12802.1 55.195 98.7138 5.15e-119 355 186129 187059 +
DPGC OUN12803.1 73.463 98.7179 5.91e-172 490 187111 188122 +
TAL OUN12804.1 61.594 95.7295 2.4e-121 358 188242 189091 +
Flavonifractor sp. An52
=======================
NZ_NFIB01000005.1
-----------------
Cluster 307	score 5.1519:
Query Subject Identity Coverage E-value Bitscore Start End Strand
TAL WP_087187667.1 61.594 95.7295 2.44e-121 358 11815 12655 -
DPGC WP_087187580.1 73.463 98.7179 5.91e-172 490 12784 13795 -
TfD WP_087187581.1 55.195 98.7138 2.27e-119 356 13847 14777 -
PGR WP_087187582.1 57.795 98.4733 5.93e-105 315 14809 15619 -
NFIB01000005.1
--------------
Cluster 308	score 5.1519:
Query Subject Identity Coverage E-value Bitscore Start End Strand
TAL OUN85259.1 61.594 95.7295 2.4e-121 358 11815 12664 -
DPGC OUN85260.1 73.463 98.7179 5.91e-172 490 12784 13795 -
TfD OUN85261.1 55.195 98.7138 2.27e-119 356 13847 14777 -
PGR OUN85262.1 57.795 98.4733 5.93e-105 315 14809 15619 -
Flavonifractor sp. An4
======================
NZ_NFIL01000016.1
-----------------
Cluster 309	score 5.1518:
Query Subject Identity Coverage E-value Bitscore Start End Strand
PGR WP_087187582.1 57.795 98.4733 5.93e-105 315 52971 53781 +
TfD WP_087270521.1 55.195 98.7138 5.15e-119 355 53813 54743 +
DPGC WP_087187580.1 73.463 98.7179 5.91e-172 490 54795 55806 +
TAL WP_087187667.1 61.594 95.7295 2.44e-121 358 55935 56775 +
NFIL01000016.1
--------------
Cluster 310	score 5.1518:
Query Subject Identity Coverage E-value Bitscore Start End Strand
PGR OUO14485.1 57.795 98.4733 5.93e-105 315 52971 53781 +
TfD OUO14486.1 55.195 98.7138 5.15e-119 355 53813 54743 +
[truncated: 101,488 more rows]
