# Supplementary material for: Anaerobic phloroglucinol degradation by Clostridium scatologenes
Source: mBio. 2023 Jun 21;14(4):e01099-23. doi: 10.1128/mbio.01099-23 (PMC10470551; doi:10.1128/mbio.01099-23)
Supplement: Data set S3 — UniProt entries of the DPGCs. [file mbio.01099-23-s0004.csv]

Supplementary data 3 UniProt entries of the DPGCs
UniRef50 ID UniProt ID Organism Length
UniRef50_A5U375 A0A239FAN5 Tropicimonas sediminicola 278
UniRef50_A5U375 G0TKJ3 Mycobacterium canettii (strain CIPT 140010059) 276
UniRef50_A5U375 A0A7U9K469 Mycobacterium tuberculosis NCGM2209 276
UniRef50_A5U375 G6EFM5 Novosphingobium pentaromativorans US6-1 290
UniRef50_A5U375 A0A1M7ZRY5 Pseudoxanthobacter soli DSM 19599 282
UniRef50_A5U375 K6WEV0 Paraglaciecola agarilytica NO2 291
UniRef50_A5U375 K6ZH02 Paraglaciecola mesophila KMM 241 291
UniRef50_A5U375 A0A822VEH3 Agrobacterium tumefaciens str. B6 279
UniRef50_A5U375 A0A1N5CC35 Mycobacteroides abscessus subsp. abscessus 289
UniRef50_A5U375 A0A074U0G3 Thioclava dalianensis 279
UniRef50_A5U375 A0A2Z2P255 Granulosicoccus antarcticus IMCC3135 278
UniRef50_A5U375 A0A7U4BUI1 Mycobacterium tuberculosis variant bovis BCG str. Korea 1168P 276
UniRef50_A5U375 A0A8H9LX25 Paraglaciecola oceanifecundans 291
UniRef50_A5U375 A0A0U3PBJ2 Pannonibacter phragmitetus 281
UniRef50_A5U375 A0A1W6ZTE1 Pseudorhodoplanes sinuspersici 280
UniRef50_A5U375 A0A0U0W4P8 Mycobacterium bohemicum DSM 44277 276
UniRef50_A5U375 A0A2T6K4V5 Yoonia sediminilitoris 278
UniRef50_A5U375 A0A829QK83 Mycobacteroides abscessus 1948 257
UniRef50_A5U375 X7ZDV2 Mycobacterium kansasii 662 274
UniRef50_A5U375 X7XW58 Mycobacterium kansasii 824 274
UniRef50_A5U375 A0A073IU64 Sulfitobacter donghicola DSW-25 = KCTC 12864 = JCM 14565 278
UniRef50_A5U375 A0A829CEW2 Mycobacterium orygis 112400015 276
UniRef50_A5U375 A0A806JQX3 Mycobacterium tuberculosis EAI5 276
UniRef50_A5U375 A0A1X6ZLK0 Limimaricola soesokkakensis 278
UniRef50_A5U375 A0A075WG84 Archaeoglobus fulgidus DSM 8774 290
UniRef50_A5U375 A0A345QU95 Sulfitobacter sp. SK012 262
UniRef50_A5U375 A0A0N0D937 Shimia sp. SK013 278
UniRef50_A5U375 A0A386U5W6 Mycobacterium paragordonae 276
UniRef50_A5U375 A0A4R5WE33 Mycobacterium paragordonae 276
UniRef50_A5U375 A0A021XDC2 Shinella sp. DD12 279
UniRef50_A5U375 A0A291M593 Pacificitalea manganoxidans 278
UniRef50_A5U375 A0A0E4GYE4 Mycobacterium lentiflavum 274
UniRef50_A5U375 A0A1X6ZP01 Ruegeria meonggei 278
UniRef50_A5U375 A0A0K0Y8E8 Octadecabacter temperatus 278
UniRef50_A5U375 A0A317CCG6 Leucothrix arctica 266
UniRef50_A5U375 A0A498PE80 Mycobacterium persicum 274
UniRef50_A5U375 A0A8E2LPS1 Mycobacterium persicum 274
UniRef50_A5U375 A0A6J5DDV7 Burkholderia paludis 280
UniRef50_A5U375 A0A084DCH4 Burkholderia sp. MSh2 263
UniRef50_A5U375 A0A1Y5SY07 Aquimixticola soesokkakensis 287
UniRef50_A5U375 A0A238L844 Actibacterium lipolyticum 278
UniRef50_A5U375 A0A2R5H5Y2 Mycobacterium montefiorense 274
UniRef50_A5U375 A0A161WSB2 Labrenzia sp. OB1 278
UniRef50_A5U375 A0A0C1GQN1 Ruegeria sp. ANG-S4 278
UniRef50_A5U375 A0A0F2PUT8 Hoeflea sp. BRH_c9 278
UniRef50_A5U375 A0A1E4IB86 Rubrivivax sp. SCN 71-131 280
UniRef50_A5U375 A0A2P8FK34 Shimia abyssi 278
UniRef50_A5U375 A0A238L771 Maliponia aquimaris 278
UniRef50_A5U375 A0A0J9ECL4 Candidatus Rhodobacter lobularis 278
UniRef50_A5U375 A0A2R8ARK3 Pseudoprimorskyibacter insulae 278
UniRef50_A5U375 A0A1X1Y6Q9 Mycobacterium lacus 276
UniRef50_A5U375 A0A1Q5LDP0 Streptomyces sp. CB03234 278
UniRef50_A5U375 A0A0S8D079 Nitrospira bacterium SG8_3 253
UniRef50_A5U375 A0A3A9UHI9 Alteromonas sp. BL110 291
UniRef50_A5U375 A0A0P1IK27 Shimia thalassica 278
UniRef50_A5U375 A0A0Q4VZ87 Rhizobium sp. Leaf262 283
UniRef50_A5U375 A0A1X2DB14 Mycobacterium sp. IEC1808 276
UniRef50_A5U375 A0A1V3WAX8 Mycobacterium kansasii 252
UniRef50_A5U375 A0A1V3XEA0 Mycobacterium kansasii 274
UniRef50_A5U375 A0A7G1IFM3 Mycobacterium kansasii 292
UniRef50_A5U375 A0A045IUE9 Mycobacterium tuberculosis 276
UniRef50_A5U375 A0A0T5YC84 Mycobacterium tuberculosis 276
UniRef50_A5U375 A0A2I7W7B6 Mycobacterium tuberculosis 276
UniRef50_A5U375 A0A6M7TQB0 Mesorhizobium jarvisii 279
UniRef50_A5U375 A0A1X1UYD6 Mycobacterium gastri 274
UniRef50_A5U375 A0A7X1KLX7 Novosphingobium flavum 265
UniRef50_A5U375 A0A0Q2XCQ4 Mycobacterium gordonae 276
UniRef50_A5U375 A0A1A3JT47 Mycobacterium gordonae 276
UniRef50_A5U375 A0A1A6BGS3 Mycobacterium gordonae 276
UniRef50_A5U375 A0A1B9DCX7 Mycobacterium malmoense 274
UniRef50_A5U375 A0A1A2V911 Mycobacterium scrofulaceum 276
UniRef50_A5U375 A0A1X0KJ60 Mycobacterium scrofulaceum 274
UniRef50_A5U375 A0A1X0XXY9 Mycobacterium simiae (Mycobacterium habana) 275
UniRef50_A5U375 A0A5B1BP08 Mycobacterium simiae (Mycobacterium habana) 274
UniRef50_A5U375 A0A7I7KQT9 Mycobacterium simiae (Mycobacterium habana) 275
UniRef50_A5U375 A0A433AFC9 Mycobacterium sp 276
UniRef50_A5U375 A0A1X2F5D7 Mycobacterium szulgai 279
UniRef50_A5U375 A0A494Y6S5 Pararobbsia silviterrae 263
UniRef50_A5U375 A0A1F2X1J0 Actinobacteria bacterium RBG_13_63_9 251
UniRef50_A5U375 A0A1F2WYW1 Actinobacteria bacterium RBG_16_64_13 251
UniRef50_A5U375 A0A1F3ZUS0 Betaproteobacteria bacterium RIFCSPLOWO2_02_FULL_62_17 274
UniRef50_A5U375 A0A1F4BY43 Betaproteobacteria bacterium RIFCSPLOWO2_02_FULL_65_24 276
UniRef50_A5U375 A0A1F4HCG0 Betaproteobacteria bacterium RIFCSPLOWO2_12_FULL_66_14 276
UniRef50_A5U375 A0A1F8PNM6 Chloroflexi bacterium RBG_16_50_9 269
UniRef50_A5U375 A0A1F9A9U5 Deltaproteobacteria bacterium RBG_13_52_11 257
UniRef50_A5U375 A0A1F9BAE5 Deltaproteobacteria bacterium RBG_13_53_10 251
UniRef50_A5U375 A0A1Q7BVB7 Alphaproteobacteria bacterium 13_2_20CM_2_64_7 280
UniRef50_A5U375 A0A1A3QFA9 Mycobacterium sp. 1081908.1 276
UniRef50_A5U375 A0A1A2YG82 Mycobacterium sp. E1386 276
UniRef50_A5U375 A0A1A2N3V8 Mycobacterium sp. E1747 276
UniRef50_A5U375 A0A1A2X1Z8 Mycobacterium sp. E2327 276
UniRef50_A5U375 A0A1A2UZV1 Mycobacterium sp. E2733 276
UniRef50_A5U375 A0A1A2G853 Mycobacterium sp. E3198 276
UniRef50_A5U375 A0A1A2LL48 Mycobacterium sp. E3251 276
UniRef50_A5U375 A0A1A2ZPW3 Mycobacterium sp. E787 276
UniRef50_A5U375 A0A1A2ZET0 Mycobacterium sp. E796 276
UniRef50_A5U375 A0A2U3N6V6 Mycobacterium terramassiliense 276
UniRef50_A5U375 A0A2U3NZG4 Mycobacterium rhizamassiliense 275
UniRef50_A5U375 A0A2U3PGN2 Mycobacterium numidiamassiliense 276
UniRef50_A5U375 A0A2A4FMA7 Rhizorhabdus dicambivorans 265
UniRef50_A5U375 A0A502FSK3 Roseomonas nepalensis 280
UniRef50_A5U375 A0A1A2PAG4 Mycobacterium sp. E1715 276
UniRef50_A5U375 A0A2E8IU74 bacterium 262
UniRef50_A5U375 A0A2W6UAV2 Shinella sp 279
UniRef50_A5U375 A0A528LMQ4 Mesorhizobium sp 279
UniRef50_A5U375 A0A529Y392 Mesorhizobium sp 97
UniRef50_A5U375 A0A529YNS0 Mesorhizobium sp 279
UniRef50_A5U375 A0A2E4TJK4 Actibacterium sp 262
UniRef50_A5U375 A0A8T4G8K7 Archaeoglobus sp 266
UniRef50_A5U375 A0A7C3K715 Firmicutes bacterium 264
UniRef50_A5U375 A0A7C3PBG2 Firmicutes bacterium 264
UniRef50_A5U375 A0A1H4KLF9 Beijerinckia sp. 28-YEA-48 280
UniRef50_A5U375 A0A3A4PYE1 Actinomycetia bacterium 250
UniRef50_A5U375 A0A7C2EHE3 Actinomycetia bacterium 250
UniRef50_A5U375 A0A7C3T0W2 Actinomycetia bacterium 250
UniRef50_A5U375 A0A7K0ZKZ8 Actinomycetia bacterium 277
UniRef50_A5U375 A0A7V4JI36 Actinomycetia bacterium 252
UniRef50_A5U375 A0A1C2HR89 Thioclava sp. SK-1 278
UniRef50_A5U375 A0A8I1R6Q8 Burkholderiales bacterium 279
UniRef50_A5U375 A0A1Q4BEN7 Rhizobiales bacterium 62-17 280
UniRef50_A5U375 A0A1Q4DJJ5 Rhizobiales bacterium 64-17 281
UniRef50_A5U375 A0A2A4QQH3 Rhodobacteraceae bacterium 279
UniRef50_A5U375 A0A2E0E3J0 Rhodobacteraceae bacterium 279
UniRef50_A5U375 A0A1X1NBP2 Streptomyces sp. CB03238 278
UniRef50_A5U375 A0A6L5FJF3 Hyphomicrobiales bacterium 263
UniRef50_A5U375 A0A6N7GUN7 Hyphomicrobiales bacterium 271
UniRef50_A5U375 A0A6N7GXS8 Hyphomicrobiales bacterium 263
UniRef50_A5U375 A0A7V6ZIA7 Hyphomicrobiales bacterium 279
UniRef50_A5U375 A0A8I1P0R4 Hyphomicrobiales bacterium 279
UniRef50_A5U375 A0A3M2EGG6 Alphaproteobacteria bacterium 262
UniRef50_A5U375 A0A537NMJ5 Alphaproteobacteria bacterium 263
UniRef50_A5U375 A0A537RHU1 Alphaproteobacteria bacterium 263
UniRef50_A5U375 A0A537V7R4 Alphaproteobacteria bacterium 231
UniRef50_A5U375 A0A521WE25 Gammaproteobacteria bacterium 263
UniRef50_A5U375 A0A2D5M6I3 Alteromonadaceae bacterium 272
UniRef50_A5U375 A0A2E7GS28 Alteromonadaceae bacterium 272
UniRef50_A5U375 A0A1X4IZI7 Pseudoruegeria sp. SK021 281
UniRef50_A5U375 A0A328GL51 Mycobacterium tuberculosis variant pinnipedii 276
UniRef50_A5U375 A0A2K4YAI1 Mycobacterium ahvazicum 274
UniRef50_A5U375 A0A254T9I4 Noviherbaspirillum denitrificans 279
UniRef50_A5U375 A0A257WIV6 Burkholderiales bacterium 12-64-5 280
UniRef50_A5U375 A0A857JH93 Paraglaciecola mesophila 291
UniRef50_A5U375 A0A2M8QJ05 Sphingobium sp. LB126 290
UniRef50_A5U375 A0A1Z8ZSS3 Alphaproteobacteria bacterium TMED87 279
UniRef50_A5U375 A0A1Z9GTI7 Candidatus Pelagibacter sp. TMED142 279
UniRef50_A5U375 A0A2N3BH31 Alphaproteobacteria bacterium HGW-Alphaproteobacteria-4 279
UniRef50_A5U375 A0A6J5IV71 Burkholderia aenigmatica 280
UniRef50_A5U375 A0A222FBB0 Labrenzia sp. VG12 279
UniRef50_A5U375 A0A2E0ACE9 Planktomarina sp 262
UniRef50_A5U375 A0A2D5HHE6 SAR116 cluster bacterium 279
UniRef50_A5U375 A0A7C4H4Y1 Candidatus Bathyarchaeota archaeon 293
UniRef50_A5U375 A0A7C4M1M1 Candidatus Bathyarchaeota archaeon 259
UniRef50_A5U375 A0A7C4ZU03 Candidatus Bathyarchaeota archaeon 279
UniRef50_A5U375 A0A8T4XF85 Candidatus Bathyarchaeota archaeon 283
UniRef50_A5U375 A0A8T4XGF2 Candidatus Bathyarchaeota archaeon 278
UniRef50_A5U375 A0A8T5AZJ9 Candidatus Bathyarchaeota archaeon 278
UniRef50_A5U375 A0A523SH03 Dehalococcoidia bacterium 253
UniRef50_A5U375 A0A7V2RHS8 Dehalococcoidia bacterium 269
UniRef50_A5U375 A0A7C4FPI5 Deltaproteobacteria bacterium 275
UniRef50_A5U375 A0A7C5FDT0 Deltaproteobacteria bacterium 268
UniRef50_A5U375 A0A7V4K177 Deltaproteobacteria bacterium 268
UniRef50_A5U375 A0A2E8SXK0 Euryarchaeota archaeon 279
UniRef50_A5U375 A0A845CN60 Nitrospinae bacterium 257
UniRef50_A5U375 A0A7Z9I7A0 Pelagibacterales bacterium 279
UniRef50_A5U375 A0A351NSV2 Porticoccaceae bacterium 265
UniRef50_A5U375 A0A2M8J7M8 Pseudooceanicola lipolyticus 262
UniRef50_A5U375 A0A7Y5UL90 Burkholderiaceae bacterium 263
UniRef50_A5U375 A0A848WKJ7 Silicimonas sp 256
UniRef50_A5U375 A0A846NTQ8 Candidatus Aenigmarchaeota archaeon 264
UniRef50_A5U375 A0A447GEA2 Mycobacterium basiliense 274
UniRef50_A5U375 A0A2T7HEW5 Labrenzia sp. 011 278
UniRef50_A5U375 A0A2T8HQC4 Pararhodobacter oceanensis 278
UniRef50_A5U375 A0A2U2CJC6 Pararhodobacter marinus 262
UniRef50_A5U375 A0A1X2C2I4 Mycobacterium saskatchewanense 276
UniRef50_A5U375 A0A101DDQ2 Archaeoglobus fulgidus 290
UniRef50_A5U375 O29068 Archaeoglobus fulgidus (strain ATCC 49558 / DSM 4304 / JCM 9628 / NBRC 100126 / VC-16) 278
UniRef50_A5U375 A0A366XCU1 Ruegeria sp. A3M17 278
UniRef50_A5U375 A0A7J3AAU2 Nitrososphaerales archaeon 292
UniRef50_A5U375 A0A346SIC9 Ruegeria sp. AD91A 278
UniRef50_A5U375 A0A346R8J0 Breoghania sp. L-A4 262
UniRef50_A5U375 A0A2D9CXS1 Alteromonas sp 291
UniRef50_A5U375 A0A1R3XZ58 Mycobacterium bovis (strain ATCC BAA-935 / AF2122/97) 276
UniRef50_A5U375 A0A498QWW6 Mycobacterium pseudokansasii 274
UniRef50_A5U375 A0A498Q676 Mycobacterium innocens 274
UniRef50_A5U375 A0A498Q1E8 Mycobacterium attenuatum 277
UniRef50_A5U375 A0A4Q8MEV2 Shinella sp. JR1-6 279
UniRef50_A5U375 A0A6N8A1V8 Roseibium sp. RKSG952 279
UniRef50_A5U375 A0A6N8AE99 Roseibium sp. RKSG952 278
UniRef50_A5U375 A0A4R5H156 Alteromonadaceae bacterium M269 293
UniRef50_A5U375 A0A4V3BCM5 Fluviibacterium aquatile 262
UniRef50_A5U375 A0A239JH25 Pseudomonas japonica 273
UniRef50_A5U375 A0A4U0ZGM5 Alteromonas portus 291
UniRef50_A5U375 A0A554S6D4 Variovorax sp. KBS0712 264
UniRef50_A5U375 A0A7X6FPX0 Rhizobium sp. SG570 279
UniRef50_A5U375 A0A5P9CY96 Labrenzia sp. THAF82 279
UniRef50_A5U375 A0A4Y6RXF9 Labrenzia sp. PHM005 279
UniRef50_A5U375 A0A5C6S1D7 Paracoccus aurantiacus 278
UniRef50_A5U375 A0A6L7S787 Boseongicola sp. SB0662_bin_57 279
UniRef50_A5U375 A0A6B0Y201 Boseongicola sp. SB0664_bin_43 227
UniRef50_A5U375 A0A6L7LJ58 Boseongicola sp. SB0665_bin_10 279
UniRef50_A5U375 A0A6L7KNH3 Boseongicola sp. SB0667_bin_21 35
UniRef50_A5U375 A0A6L8I1E1 Boseongicola sp. SB0670_bin_30 279
UniRef50_A5U375 A0A7X4DUJ2 Boseongicola sp. SB0675_bin_26 279
UniRef50_A5U375 A0A7X3ZAI1 Boseongicola sp. SB0676_bin_33 279
UniRef50_A5U375 A0A7X3ZXZ2 Boseongicola sp. SB0677_bin_26 63
UniRef50_A5U375 A0A6A7YCF7 Segnochrobactrum spirostomi 265
UniRef50_A5U375 A0A533I084 Paracoccus denitrificans 262
UniRef50_A5U375 A0A7C9PK65 Ideonella livida 280
UniRef50_A5U375 A0A7Y4M1J0 Bradyrhizobium archetypum 279
UniRef50_A5U375 A0A163WKQ8 Mycobacterium ostraviense 274
UniRef50_A5U375 A0A838EQD5 Ktedonobacteraceae bacterium 261
UniRef50_A5U375 A0A7R6YB52 Mesorhizobium sp. 131-2-5 279
UniRef50_A5U375 A0A7R6YQE8 Mesorhizobium sp. 131-3-5 279
UniRef50_A5U375 A0A7T0RNF0 Alteromonas sp. B31-7 291
UniRef50_A5U375 A0A4R2M223 Rubrivivax gelatinosus (Rhodocyclus gelatinosus) (Rhodopseudomonas gelatinosa) 266
UniRef50_A5U375 A0A4R2MG52 Rubrivivax gelatinosus (Rhodocyclus gelatinosus) (Rhodopseudomonas gelatinosa) 280
UniRef50_A5U375 A0A8G0ZUI1 Neotabrizicola shimadae 278
UniRef50_A5U375 A0A2S3UK82 Roseibium marinum 278
UniRef50_A5U375 A0A1X1TW05 Mycobacterium florentinum 274
UniRef50_A5U375 A0A0I9TWW5 Mycobacterium haemophilum 274
UniRef50_A5U375 A0A7X0IZD1 Rhizobium lusitanum 279
UniRef50_A5U375 A0A327KMU2 Rhodoplanes elegans 279
UniRef50_A5U375 A0A327L4X0 Rhodoplanes roseus 279
UniRef50_A5U375 A0A0M7APT9 Roseibium album 279
UniRef50_A5U375 A0A1A3DWY1 Mycobacterium alsense 279
UniRef50_A5U375 A0A1W9Y1R5 Mycobacterium alsense 279
UniRef50_A5U375 A0A346A4B6 Pseudolabrys taiwanensis 263
UniRef50_A5U375 A0A495RWQ3 Sphingosinicella microcystinivorans 290
UniRef50_A5U375 A0A0K2HW35 Mycobacterium tuberculosis variant bovis BCG 276
UniRef50_A5U375 A0A4D7Z2T6 Rhizobium radiobacter (Agrobacterium tumefaciens) (Agrobacterium radiobacter) 279
UniRef50_A5U375 A0A547AJR8 Agrobacterium rhizogenes 279
UniRef50_A5U375 A0A418LH03 Mycobacteroides abscessus 264
UniRef50_A5U375 A0A1H5TNE4 Thalassococcus halodurans 278
UniRef50_A5U375 A0A6L6VN38 Agrobacterium vitis (Rhizobium vitis) 279
UniRef50_A5U375 A0P126 Roseibium aggregatum (strain ATCC 25650 / DSM 13394 / JCM 20685 / NBRC 16684 / NCIMB 2208 / IAM 12614 / B1) (Stappia aggregata) 279
UniRef50_A5U375 A0A7I7MQH9 Mycobacterium shinjukuense 274
UniRef50_A5U375 A0A2T7USY2 Pararhodobacter aggregans 262
UniRef50_A5U375 A0A382ARX1 marine metagenome 279
UniRef50_A5U375 A0A0H3M4K8 Mycobacterium bovis (strain BCG / Pasteur 1173P2) 276
UniRef50_A5U375 A5U375 Mycobacterium tuberculosis (strain ATCC 25177 / H37Ra) 276
UniRef50_A5U375 A0A2M8W5H2 Yoonia maricola 279
UniRef50_A5U375 A0A1X1T3M6 Mycobacterium conspicuum 276
UniRef50_A5U375 A0A2R4BIH1 Thauera aromatica K172 280
UniRef50_A5U375 A0A6J6TFW8 freshwater metagenome 277
UniRef50_A5U375 A0A1W9ZSW9 Mycobacterium angelicum 279
UniRef50_A5U375 A0A7I7Q315 Mycobacterium stomatepiae 274
UniRef50_A5U375 A0A024JY91 Mycobacterium triplex 274
UniRef50_A5U375 A0A3G3HL46 Burkholderia lata (strain ATCC 17760 / DSM 23089 / LMG 22485 / NCIMB 9086 / R18194 / 383) 263
UniRef50_A5U375 A0A351ZBY1 Syntrophus sp. (in: Bacteria) 264
UniRef50_A5U375 A0A7W6P3M2 Rhizobium borbori 278
UniRef50_A5U375 A0A1X2BLW9 Mycobacterium riyadhense 279
UniRef50_A5U375 A0A1X2BV07 Mycobacterium riyadhense 276
UniRef50_A5U375 A0A8E0BYX3 Mycobacterium tuberculosis 94_M4241A 276
UniRef50_A5U375 A0A8D9ZY02 Mycobacterium tuberculosis 02_1987 276
UniRef50_A5U375 A0A8E0A691 Mycobacterium tuberculosis EAS054 276
UniRef50_A5U375 A0A8S7LIQ2 Mycobacterium tuberculosis T85 276
UniRef50_A5U375 D5P375 Mycobacterium parascrofulaceum ATCC BAA-614 274
UniRef50_A5U375 A0A1Q4HNA4 Mycobacterium paraffinicum 276
UniRef50_A5U375 A0A8E0AE46 Mycobacterium tuberculosis GM 1503 276
UniRef50_A5U375 A0A7U8U684 Mycobacterium tuberculosis T17 276
UniRef50_A5U375 A0A8S8LN80 Mycobacterium tuberculosis '98-R604 INH-RIF-EM' 276
UniRef50_A5U375 U5WX40 Mycobacterium kansasii ATCC 12478 274
UniRef50_A5U375 A0A1A2TQY4 Mycobacterium mantenii 276
UniRef50_A5U375 A0A1X0G0F6 Mycobacterium mantenii 276
UniRef50_A5U375 B1MK54 Mycobacteroides abscessus (strain ATCC 19977 / DSM 44196 / CIP 104536 / JCM 13569 / NCTC 13031 / TMC 1543) (Mycobacterium abscessus) 264
UniRef50_A5U375 A0A1X1R177 Mycobacterium bohemicum 276
UniRef50_A5U375 H0SPF6 Bradyrhizobium sp. (strain ORS 375) 279
UniRef50_A5U375 A0A1G9MUD0 Aliiruegeria lutimaris 278
UniRef50_A5U375 A0A075P9H0 Alteromonas australica 272
UniRef50_A5U375 A0A350P7Z4 Alteromonas australica 291
UniRef50_A5U375 A0A1X0I607 Mycobacterium paraseoulense 276
UniRef50_A5U375 A0A7U8TZ23 Mycobacterium tuberculosis variant africanum K85 276
UniRef50_A5U375 A0A7Z7NAR2 Mycobacterium simulans 276
UniRef50_A5U375 A0A1G7DTV4 Ruegeria marina 278
UniRef50_A5U375 A0A4R1N7L5 Shimia isoporae 278
UniRef50_A5U375 A0A0H3L982 Mycobacterium tuberculosis (strain ATCC 35801 / TMC 107 / Erdman) 276
UniRef50_A5U375 A0A6N7YY80 Amycolatopsis pithecellobii 289
UniRef50_A5U375 A0A127EQ97 Rhodoplanes sp. Z2-YC6860 281
UniRef50_A5U375 A0A0C4YEV1 Cupriavidus basilensis 273
UniRef50_A5U375 A0A643FN01 Cupriavidus basilensis 273
UniRef50_A5U375 A0A238KW64 Pelagimonas varians 278
UniRef50_A5U375 A0A854IA20 Mycobacterium marseillense 276
UniRef50_A5U375 A0A1Z4EHU4 Mycobacterium shigaense 278
UniRef50_A5U375 A0A4R3J2U9 Primorskyibacter sedentarius 278
UniRef50_A5U375 A0A7W9TLM3 Castellaniella defragrans (Alcaligenes defragrans) 278
UniRef50_A5U375 A0A0U1DFS1 Mycobacterium europaeum 276
UniRef50_A5U375 A0A1X1V8B4 Mycobacterium europaeum 276
UniRef50_A5U375 A0A068D152 Mesorhizobium huakuii 7653R 279
UniRef50_A5U375 A0A8I0JZB6 Mycobacterium canettii 276
UniRef50_A5U375 A0A0P1E4F3 Ruegeria atlantica 278
UniRef50_A5U375 A0A179VDR0 Mycobacteroides immunogenum 289
UniRef50_A5U375 Q7D835 Mycobacterium tuberculosis (strain CDC 1551 / Oshkosh) 276
UniRef50_A5U375 O53929 Mycobacterium tuberculosis (strain ATCC 25618 / H37Rv) 276
UniRef50_A5U375 A0A807CG33 Mesorhizobium loti NZP2037 279
UniRef50_A5U375 I0HKD8 Rubrivivax gelatinosus (strain NBRC 100245 / IL144) 266
UniRef50_A5U375 I0HVY4 Rubrivivax gelatinosus (strain NBRC 100245 / IL144) 280
UniRef50_A0A2E7F5Q4 A0A1M7XY44 Desulfopila aestuarii DSM 18488 260
UniRef50_A0A2E7F5Q4 X7E7R5 Marinomonas ushuaiensis DSM 15871 267
UniRef50_A0A2E7F5Q4 K6XSP7 Paraglaciecola agarilytica NO2 270
UniRef50_A0A2E7F5Q4 A0A8H9IC79 Paraglaciecola oceanifecundans 270
UniRef50_A0A2E7F5Q4 A0A292EFE2 Rhizobium sp. ACO-34A 259
UniRef50_A0A2E7F5Q4 A0A0M2UDX5 Clostridiales bacterium PH28_bin88 260
UniRef50_A0A2E7F5Q4 A0A0F2N9F1 Desulfobulbaceae bacterium BRH_c16a 260
UniRef50_A0A2E7F5Q4 A0A1E4JHI5 Sphingomonas sp. SCN 67-18 266
UniRef50_A0A2E7F5Q4 A0A1F2TZK9 Acidobacteria bacterium RIFCSPLOWO2_02_FULL_59_13 265
UniRef50_A0A2E7F5Q4 A0A1F2WIS8 Actinobacteria bacterium RBG_16_64_13 260
UniRef50_A0A2E7F5Q4 A0A1F3ZML5 Betaproteobacteria bacterium RIFCSPLOWO2_02_FULL_62_17 244
UniRef50_A0A2E7F5Q4 A0A1F4BR94 Betaproteobacteria bacterium RIFCSPLOWO2_02_FULL_65_24 263
UniRef50_A0A2E7F5Q4 A0A1F4CA66 Betaproteobacteria bacterium RIFCSPLOWO2_12_FULL_62_13b 275
UniRef50_A0A2E7F5Q4 A0A1F4CA83 Betaproteobacteria bacterium RIFCSPLOWO2_12_FULL_62_13b 263
UniRef50_A0A2E7F5Q4 A0A1F4EZW1 Betaproteobacteria bacterium RIFCSPLOWO2_12_FULL_65_14 265
UniRef50_A0A2E7F5Q4 A0A1F9NKW8 Desulfobacterales bacterium GWB2_56_26 267
UniRef50_A0A2E7F5Q4 A0A1E7HDP4 Desulfobulbaceae bacterium S3730MH12 260
UniRef50_A0A2E7F5Q4 A0A1E7J465 Desulfobulbaceae bacterium C00003063 260
UniRef50_A0A2E7F5Q4 A0A7V3P9G8 Actinomycetia bacterium 260
UniRef50_A0A2E7F5Q4 A0A7V4MYJ1 Actinomycetia bacterium 264
UniRef50_A0A2E7F5Q4 A0A7X8UJ32 Actinomycetia bacterium 260
UniRef50_A0A2E7F5Q4 A0A2D9S6M7 Rhodospirillaceae bacterium 268
UniRef50_A0A2E7F5Q4 A0A2E6PBX0 Rhodospirillaceae bacterium 268
UniRef50_A0A2E7F5Q4 A0A2E7F5Q4 Rhodospirillaceae bacterium 292
UniRef50_A0A2E7F5Q4 A0A2E7QJJ1 Rhodospirillaceae bacterium 267
UniRef50_A0A2E7F5Q4 A0A2E8U7U0 Rhodospirillaceae bacterium 268
UniRef50_A0A2E7F5Q4 A0A2D8QJA0 Alphaproteobacteria bacterium 268
UniRef50_A0A2E7F5Q4 A0A3M2E8A7 Alphaproteobacteria bacterium 272
UniRef50_A0A2E7F5Q4 A0A661GNN2 Gammaproteobacteria bacterium 246
UniRef50_A0A2E7F5Q4 A0A2E7GQM8 Alteromonadaceae bacterium 270
UniRef50_A0A2E7F5Q4 A0A833GHE6 Pseudorhodoplanes sp 281
UniRef50_A0A2E7F5Q4 A0A1Y3RMA6 Flavonifractor sp. An9 261
UniRef50_A0A2E7F5Q4 A0A857JH44 Paraglaciecola mesophila 270
UniRef50_A0A2E7F5Q4 A0A1Z9J0U8 Rhodospirillaceae bacterium TMED167 292
UniRef50_A0A2E7F5Q4 A0A1Z8NY12 Rhodospirillaceae bacterium TMED23 269
UniRef50_A0A2E7F5Q4 A0A2S6TA89 Alphaproteobacteria bacterium MarineAlpha3_Bin6 264
UniRef50_A0A2E7F5Q4 A0A2S6TX28 Alphaproteobacteria bacterium MarineAlpha3_Bin7 268
UniRef50_A0A2E7F5Q4 A0A521VXD5 Xanthobacteraceae bacterium 267
UniRef50_A0A2E7F5Q4 A0A7Z9MUG7 Rhodospirillales bacterium 264
UniRef50_A0A2E7F5Q4 A0A2G2JDI3 Oceanobacter sp 267
UniRef50_A0A2E7F5Q4 A0A848ZJW2 Desulfobacteraceae bacterium 260
UniRef50_A0A2E7F5Q4 A0A353NGS9 Desulfobulbaceae bacterium 260
UniRef50_A0A2E7F5Q4 A0A3D3JT25 Lentisphaeria bacterium 246
UniRef50_A0A2E7F5Q4 A0A2T7HFN0 Labrenzia sp. 011 263
UniRef50_A0A2E7F5Q4 A0A369W2M6 Pelagibacterium lacus 260
UniRef50_A0A2E7F5Q4 A0A4V5NNP1 Alteromonas portus 270
UniRef50_A0A2E7F5Q4 A0A8D5FLM3 Desulfomarina profundi 259
UniRef50_A0A2E7F5Q4 A0A174EID0 Flavonifractor plautii (Fusobacterium plautii) 260
UniRef50_A0A2E7F5Q4 A0A327L4I8 Rhodoplanes roseus 266
UniRef50_A0A2E7F5Q4 A0A327N6V5 Pseudomonas fluorescens 264
UniRef50_A0A2E7F5Q4 A0A382DG45 marine metagenome 264
UniRef50_A0A2E7F5Q4 A0A4R2LQT8 Flavonifractor plautii DSM 6740 260
UniRef50_A0A2E7F5Q4 H1CLF6 Lachnospiraceae bacterium 7_1_58FAA 260
UniRef50_A0A2E7F5Q4 H1CLI1 Lachnospiraceae bacterium 7_1_58FAA 266
UniRef50_X7EAG0 A0A1M7XXV1 Desulfopila aestuarii DSM 18488 268
UniRef50_X7EAG0 X7EAG0 Marinomonas ushuaiensis DSM 15871 268
UniRef50_X7EAG0 K6WG02 Paraglaciecola agarilytica NO2 268
UniRef50_X7EAG0 A0A8H9LWW4 Paraglaciecola oceanifecundans 268
UniRef50_X7EAG0 A0A1W1HJE8 Desulfamplus magnetovallimortis 268
UniRef50_X7EAG0 A0A292EE59 Rhizobium sp. ACO-34A 273
UniRef50_X7EAG0 A0A0M2UA63 Clostridiales bacterium PH28_bin88 268
UniRef50_X7EAG0 A0A0F2N9B6 Desulfobulbaceae bacterium BRH_c16a 270
UniRef50_X7EAG0 A0A1F2WIS5 Actinobacteria bacterium RBG_16_64_13 270
UniRef50_X7EAG0 A0A1F3ZMH9 Betaproteobacteria bacterium RIFCSPLOWO2_02_FULL_62_17 267
UniRef50_X7EAG0 A0A1F3ZML9 Betaproteobacteria bacterium RIFCSPLOWO2_02_FULL_62_17 269
UniRef50_X7EAG0 A0A1F4BR82 Betaproteobacteria bacterium RIFCSPLOWO2_02_FULL_65_24 262
UniRef50_X7EAG0 A0A1F4C9E1 Betaproteobacteria bacterium RIFCSPLOWO2_12_FULL_62_13b 269
UniRef50_X7EAG0 A0A1F9NKI2 Desulfobacterales bacterium GWB2_56_26 270
UniRef50_X7EAG0 A0A1E7HDN4 Desulfobulbaceae bacterium S3730MH12 273
UniRef50_X7EAG0 A0A1E7J469 Desulfobulbaceae bacterium C00003063 273
UniRef50_X7EAG0 A0A7V3P8T3 Actinomycetia bacterium 270
UniRef50_X7EAG0 A0A7V4MZK3 Actinomycetia bacterium 268
UniRef50_X7EAG0 A0A2D9S6P9 Rhodospirillaceae bacterium 267
UniRef50_X7EAG0 A0A2E6PBX1 Rhodospirillaceae bacterium 267
UniRef50_X7EAG0 A0A2E7F5R1 Rhodospirillaceae bacterium 273
UniRef50_X7EAG0 A0A2E7QJ53 Rhodospirillaceae bacterium 269
UniRef50_X7EAG0 A0A2E8U8R6 Rhodospirillaceae bacterium 267
UniRef50_X7EAG0 A0A2D8QJA1 Alphaproteobacteria bacterium 267
UniRef50_X7EAG0 A0A3M2DZ09 Alphaproteobacteria bacterium 269
UniRef50_X7EAG0 A0A661GND0 Gammaproteobacteria bacterium 282
UniRef50_X7EAG0 A0A2E7GQU0 Alteromonadaceae bacterium 268
UniRef50_X7EAG0 A0A833GH59 Pseudorhodoplanes sp 269
UniRef50_X7EAG0 A0A1Y3RMB3 Flavonifractor sp. An9 267
UniRef50_X7EAG0 A0A847DDT5 Desulfatiglans sp 268
UniRef50_X7EAG0 A0A857JJN5 Paraglaciecola mesophila 268
UniRef50_X7EAG0 A0A1Z9J141 Rhodospirillaceae bacterium TMED167 270
UniRef50_X7EAG0 A0A1Z8NXF6 Rhodospirillaceae bacterium TMED23 269
UniRef50_X7EAG0 A0A2S6TA17 Alphaproteobacteria bacterium MarineAlpha3_Bin6 268
UniRef50_X7EAG0 A0A2S6TX35 Alphaproteobacteria bacterium MarineAlpha3_Bin7 267
UniRef50_X7EAG0 A0A521VX50 Xanthobacteraceae bacterium 269
UniRef50_X7EAG0 A0A7X6PX15 Deltaproteobacteria bacterium 268
UniRef50_X7EAG0 A0A7Z9IT35 Rhodospirillales bacterium 268
UniRef50_X7EAG0 A0A2G2JDI2 Oceanobacter sp 269
UniRef50_X7EAG0 A0A353NGT0 Desulfobulbaceae bacterium 241
UniRef50_X7EAG0 A0A3D3JTB9 Lentisphaeria bacterium 282
UniRef50_X7EAG0 A0A2T7HFM5 Labrenzia sp. 011 269
UniRef50_X7EAG0 A0A369W125 Pelagibacterium lacus 268
UniRef50_X7EAG0 A0A8D5FXI5 Desulfomarina profundi 270
UniRef50_X7EAG0 A0A174EIX3 Flavonifractor plautii (Fusobacterium plautii) 267
UniRef50_X7EAG0 A0A327L5Y9 Rhodoplanes roseus 268
UniRef50_X7EAG0 A0A327N7A1 Pseudomonas fluorescens 269
UniRef50_X7EAG0 A0A382DEX5 marine metagenome 268
UniRef50_X7EAG0 A0A4R2LSW4 Flavonifractor plautii DSM 6740 267
UniRef50_X7EAG0 H1CLF7 Lachnospiraceae bacterium 7_1_58FAA 267
UniRef50_X7EAG0 H1CLI2 Lachnospiraceae bacterium 7_1_58FAA 269
UniRef50_X7EAG0 A0A1G8K133 Propionivibrio dicarboxylicus 268
UniRef50_X7EAG0 A0A1H0IWI8 Desulforhopalus singaporensis 310
UniRef50_E3PU66 F7V7U9 Clostridium sp. (strain SY8519) 345
UniRef50_E3PU66 A0A1B6BB79 Fusibacter sp. 3D3 312
UniRef50_E3PU66 A0A1G5RXX5 Acidaminobacter hydrogenoformans DSM 2784 312
UniRef50_E3PU66 A0A1M6CE68 Clostridium intestinale DSM 6191 311
UniRef50_E3PU66 A0A1M6BYL2 Parasporobacterium paucivorans DSM 15970 316
UniRef50_E3PU66 A0A1W1ZFR0 Sporomusa malonica 311
UniRef50_E3PU66 U2QWC8 Eubacterium ramulus ATCC 29099 336
UniRef50_E3PU66 R5U4Y0 Roseburia sp. CAG:50 336
UniRef50_E3PU66 A0A369ACL5 Anaerobacterium chartisolvens 311
UniRef50_E3PU66 A0A369AFN8 Anaerobacterium chartisolvens 311
UniRef50_E3PU66 A0A0E3JZE4 Clostridium scatologenes 312
UniRef50_E3PU66 A0A1D3TW88 Anaerobium acetethylicum 312
UniRef50_E3PU66 A0A1C6KX01 uncultured Eubacterium sp 336
UniRef50_E3PU66 A0A1V2LX25 Epulopiscium sp. SCG-B11WGA-EpuloA1 311
UniRef50_E3PU66 A0A2G3E5A2 Agathobacter ruminis 335
UniRef50_E3PU66 A0A1G6BFR9 Eubacterium oxidoreducens 336
UniRef50_E3PU66 A0A415DZ50 Emergencia timonensis 336
UniRef50_E3PU66 A0A1F2WFK3 Actinobacteria bacterium RBG_16_64_13 311
UniRef50_E3PU66 A0A1F8LZ60 Chloroflexi bacterium RBG_13_50_10 276
UniRef50_E3PU66 A0A1F8M9R6 Chloroflexi bacterium RBG_13_51_36 313
UniRef50_E3PU66 A0A1F8PG26 Chloroflexi bacterium RBG_16_50_9 268
UniRef50_E3PU66 A0A7V4JEG2 Actinomycetia bacterium 312
UniRef50_E3PU66 A0A7X7IAY4 Actinomycetia bacterium 331
UniRef50_E3PU66 A0A3B9B4Y7 Lachnospiraceae bacterium 345
UniRef50_E3PU66 A0A3D3T9T3 Clostridiales bacterium 337
UniRef50_E3PU66 A0A7S7EVW3 Clostridiales bacterium 311
UniRef50_E3PU66 A0A1Y4WKC3 Flavonifractor sp. An10 338
UniRef50_E3PU66 A0A1Y4UTJ0 Flavonifractor sp. An112 336
UniRef50_E3PU66 A0A1Y4C838 Flavonifractor sp. An306 336
UniRef50_E3PU66 A0A1Y3ZX70 Flavonifractor sp. An4 336
UniRef50_E3PU66 A0A1Y3XT19 Flavonifractor sp. An52 336
UniRef50_E3PU66 A0A1Y3SIT7 Flavonifractor sp. An82 337
UniRef50_E3PU66 A0A1Y3RLA6 Flavonifractor sp. An9 336
UniRef50_E3PU66 A0A1Y3RD71 Flavonifractor sp. An91 336
UniRef50_E3PU66 A0A847D991 Desulfatiglans sp 319
UniRef50_E3PU66 A0A2N2K7Y0 Deltaproteobacteria bacterium HGW-Deltaproteobacteria-15 310
UniRef50_E3PU66 A0A2N2DSU7 Firmicutes bacterium HGW-Firmicutes-11 310
UniRef50_E3PU66 A0A4Z0R8J2 Desulfosporosinus fructosivorans 313
UniRef50_E3PU66 A0A2G9WS75 Pleomorphomonas carboxyditropha 310
UniRef50_E3PU66 A0A847EK09 Dehalococcoidales bacterium 312
UniRef50_E3PU66 A0A2C1Z5Z8 Bacillus sp. AFS037270 312
UniRef50_E3PU66 A0A3A4ZZT0 Desulfobacteraceae bacterium 311
UniRef50_E3PU66 A0A520ZWN0 Desulfobulbaceae bacterium 310
UniRef50_E3PU66 A0A7Y2N2I4 Desulfofustis sp 310
UniRef50_E3PU66 A0A386H3H1 Clostridium fermenticellae 312
UniRef50_E3PU66 A0A3R6YGU6 Roseburia sp. OM02-15 336
UniRef50_E3PU66 A0A517DVT8 Sporomusa termitida 311
UniRef50_E3PU66 A0A8B6IRJ1 Klebsiella africana 312
UniRef50_E3PU66 A0A410PXF2 Aminipila luticellarii 311
UniRef50_E3PU66 A0A5B7TG28 Caloramator sp. E03 312
UniRef50_E3PU66 A0A564IDL3 Klebsiella spallanzanii 312
UniRef50_E3PU66 A0A6N7XZQ4 Tissierella pigra 311
UniRef50_E3PU66 A0A6A7K5M6 Alkalibaculum sporogenes 312
UniRef50_E3PU66 A0A4R1N7D8 Sodalis ligni 312
UniRef50_E3PU66 A0A7C6BS54 Papillibacter sp 336
UniRef50_E3PU66 A0A849ETL6 Desulfatitalea sp 337
UniRef50_E3PU66 A0A8J6MB59 Lawsonibacter sp. NSJ-51 337
UniRef50_E3PU66 A0A8T8EIM2 Alkalibacter sp. ES005 311
UniRef50_E3PU66 A0A8J7W2T8 Sinanaerobacter chloroacetimidivorans 311
UniRef50_E3PU66 A0A8J7VGT1 Proteocatella sp 311
UniRef50_E3PU66 A0A8T8UH48 Collinsella sp. zg1085 336
UniRef50_E3PU66 A0A174Y0S7 Flavonifractor plautii (Fusobacterium plautii) 337
UniRef50_E3PU66 A0A1S8TPJ4 Clostridium puniceum 311
UniRef50_E3PU66 A3YFY1 Marinomonas sp. MED121 311
UniRef50_E3PU66 A0A173SJQ6 Eubacterium ramulus 336
UniRef50_E3PU66 A0A2V1JSW6 Eubacterium ramulus 336
UniRef50_E3PU66 G9YRE2 Flavonifractor plautii ATCC 29863 337
UniRef50_E3PU66 A0A4R6Q0E3 Aminicella lysinilytica 336
UniRef50_E3PU66 A0A212LMM0 uncultured Pleomorphomonas sp 310
UniRef50_E3PU66 E3PU66 Acetoanaerobium sticklandii (strain ATCC 12662 / DSM 519 / JCM 1433 / CCUG 9281 / NCIMB 10654 / HF) (Clostridium sticklandii) 312
UniRef50_E3PU66 A0A1C5VUM9 uncultured Roseburia sp 322
UniRef50_E3PU66 A0A1I7DVA4 Kosakonia arachidis 312
UniRef50_E3PU66 A0A0F4R4I8 Marinomonas sp. S3726 311
UniRef50_E3PU66 A0A136Q927 Christensenella minuta 311
UniRef50_E3PU66 A0A4R2MDW0 Flavonifractor plautii DSM 6740 337
UniRef50_E3PU66 A0A1I5LB11 Cohaesibacter marisflavi 310
UniRef50_E3PU66 H1CKD5 Lachnospiraceae bacterium 7_1_58FAA 337
UniRef50_E3PU66 A0A7W8H8R3 Catenibacillus scindens 318
UniRef50_E3PU66 A0A096B1N3 Flavonifractor plautii 1_3_50AFAA 337
UniRef50_E3PU66 A0A1T5AS60 Acetoanaerobium noterae 312
UniRef50_E3PU66 G7WDH5 Desulfosporosinus orientis (strain ATCC 19365 / DSM 765 / NCIMB 8382 / VKM B-1628 / Singapore I) (Desulfotomaculum orientis) 311
UniRef50_E3PU66 A0A0D8IEB4 Clostridium aceticum 312
UniRef50_E3PU66 M1MX30 Clostridium saccharoperbutylacetonicum N1-4(HMT) 311
UniRef50_E3PU66 A0A419T2W8 Lacrimispora algidixylanolytica 311
UniRef50_E3PU66 R0B4S9 [Clostridium] clostridioforme 90A6 335
UniRef50_V5FJ03 V5FJ03 Vibrio halioticoli NBRC 102217 320
UniRef50_V5FJ03 U3CBD3 Vibrio ezurae NBRC 102218 320
UniRef50_V5FJ03 A0A2M8GZP1 Vibrio sp. HA2012 322
UniRef50_V5FJ03 A0A4R3I743 Reinekea marinisedimentorum 322
UniRef50_F7V3T2 F7V3T2 Clostridium sp. (strain SY8519) 305
UniRef50_F7V3T2 A0A1C6IK72 uncultured Eubacterium sp 272
UniRef50_F7V3T2 A0A845QH31 Anaerotruncus colihominis 305
UniRef50_F7V3T2 A0A415DY96 Emergencia timonensis 305
UniRef50_F7V3T2 A0A352CRD5 Lachnospiraceae bacterium 139
UniRef50_F7V3T2 A0A3B9B5L2 Lachnospiraceae bacterium 305
UniRef50_F7V3T2 A0A7S7J216 Clostridiales bacterium 268
UniRef50_F7V3T2 A0A1Y4UVI3 Flavonifractor sp. An112 272
UniRef50_F7V3T2 A0A1Y3XLV7 Flavonifractor sp. An52 272
UniRef50_F7V3T2 A0A1Y3RDF9 Flavonifractor sp. An9 272
UniRef50_F7V3T2 A0A3R6TZ86 Roseburia sp. OM02-15 305
UniRef50_F7V3T2 A0A410PS20 Aminipila luticellarii 268
UniRef50_F7V3T2 A0A1Q9JHL3 Hornefia porci 273
UniRef50_F7V3T2 A0A6L5Y6H2 Hornefia butyriciproducens 273
UniRef50_F7V3T2 A0A174EUR9 Flavonifractor plautii (Fusobacterium plautii) 272
UniRef50_F7V3T2 A0A1C7FQM2 Flavonifractor plautii (Fusobacterium plautii) 272
UniRef50_F7V3T2 A0A1C7FSB3 Flavonifractor plautii (Fusobacterium plautii) 272
UniRef50_F7V3T2 A0A6I7GJZ2 Flavonifractor plautii (Fusobacterium plautii) 272
UniRef50_F7V3T2 A0A6N3GPG1 Flavonifractor plautii (Fusobacterium plautii) 60
UniRef50_F7V3T2 A0A6N3GSE4 Flavonifractor plautii (Fusobacterium plautii) 60
UniRef50_F7V3T2 A0A2V1JMR4 Eubacterium ramulus 275
UniRef50_F7V3T2 G9YPN2 Flavonifractor plautii ATCC 29863 244
UniRef50_F7V3T2 A0A858BSN3 Aminipila butyrica 268
UniRef50_F7V3T2 A0A1C6A5E6 uncultured Roseburia sp 272
UniRef50_F7V3T2 A0A4R2LQP5 Flavonifractor plautii DSM 6740 272
UniRef50_F7V3T2 A0A4R2LSC2 Flavonifractor plautii DSM 6740 272
UniRef50_F7V3T2 A0A7W8M5F1 Catenibacillus scindens 272
UniRef50_F7V3T2 A0A096BC87 Flavonifractor plautii 1_3_50AFAA 155
UniRef50_F7V3T2 A0A096CQJ5 Flavonifractor plautii 1_3_50AFAA 162
UniRef50_F7V3T2 A0A096D031 Flavonifractor plautii 1_3_50AFAA 227
UniRef50_F7V3T2 A0A096DHD1 Flavonifractor plautii 1_3_50AFAA 147
UniRef50_F7V3T2 A0A096DHF3 Flavonifractor plautii 1_3_50AFAA 151
