# Supplementary material for: Anaerobic phloroglucinol degradation by Clostridium scatologenes
Source: mBio. 2023 Jun 21;14(4):e01099-23. doi: 10.1128/mbio.01099-23 (PMC10470551; doi:10.1128/mbio.01099-23)
Supplement: Data set S4 — Presence of the phloroglucinol degradation pathway in phylogenetically and metabolically diverse bacteria. [file mbio.01099-23-s0005.xlsx]

## Sheet: Sheet1
Supplementary data 4 Presence of the phloroglucinol degradation pathway in phylogenetically and metabolically diverse bacteria （related to Figure 8）
DPGC UniProt	Class	Order	Species	Metabolic type	Isolation source	References
A0A0E3JZE4	Clostridia	Eubacteriales	Clostridium scatologenes	Gram(+) fermenting bacteria	Acidic coal mine sediment	Küsel K et al. (2000) PMID: 10758858
U2QWC8	Clostridia	Eubacteriales	Eubacterium ramulus ATCC 29099	Gram(+) fermenting bacteria	Human faeces	H Schneider et al. (1999) PMID: 9914304
A0A4R2MDW0	Clostridia	Eubacteriales	Flavonifractor plautii DSM 6740	Gram(+) fermenting bacteria	Human faeces	J Winter et al. (1991) PMID: 1883711
A0A415DZ50	Clostridia	Eubacteriales	Emergencia timonensis	Gram(+) fermenting bacteria	Human faeces	S Bessis et al. (2016) PMID: 27408733
A0A136Q927	Clostridia	Eubacteriales	Christensenella minuta	Gram(+) fermenting bacteria	Human faeces	Masami Morotomi et al. (2012) PMID: 21357455
A0A1M6CE68	Clostridia	Eubacteriales	Clostridium intestinale DSM 6191	Gram(+) fermenting bacteria	Bovine faeces	W. K. Lee et al. (1989) DOI:10.1099/00207713-39-3-334
A0A2G3E5A2	Clostridia	Eubacteriales	Agathobacter ruminis strain JK623	Gram(+) fermenting bacteria	Rumen fluid of sheep	Jaime A Rosero et al. (2016) PMID: 26619944
O29068	Archaeoglobi	Archaeoglobales	Archaeoglobus fulgidus DSM 4304	SO4-reducing archaea	submarine hot spring	STETTER, K. O. (1988) DOI: 10.1016/S0723-2020(88)80032-8
A0A1M7XY44	Deltaproteobacteria	Desulfobacterales	Desulfopila aestuarii DSM 18488	Gram(-) SO4-reducing bacteria	estuarine sediment	Daisuke Suzuki et al. (2007) PMID: 17329777
A0A1H0IWI8	Deltaproteobacteria	Desulfobacterales	Desulforhopalus singaporensis	Gram(-) SO4-reducing bacteria	sulfidic mud	T J Lie et al. (1999) PMID: 10427015
G7WDH5	Clostridia	Eubacteriales	Desulfosporosinus orientis DSM 765	Gram(+) SO4-reducing bacteria	soil	M E ADAMS and J R POSTGATE. (1959) PMID: 13654719
A0A3G3HL46	Betaproteobacteria	Burkholderiales	Burkholderia lata DSM 23089	Facultative aerobic bacteria	Forest soil	Elke Vanlaere et al. (2009) PMID: 19126732
A0A6J5DDV7	Betaproteobacteria	Burkholderiales	Burkholderia paludis	Facultative aerobic bacteria	Tropical peat swamp forest	Kuan Shion Ong et al. (2016) PMID: 28066367
I0HKD8	Betaproteobacteria	Burkholderiales	Rubrivivax gelatinosus (strain NBRC 100245 / IL144)	Facultative aerobic bacteria	Wastewater	Whittle, P J et al. (1976) PMID: 1001709
A0A1M7ZRY5	Alphaproteobacteria	Hyphomicrobiales	Pseudoxanthobacter soli DSM 19599	Facultative aerobic bacteria	Agricultural soil	A B Arun et al. (2008) PMID: 18599697
A0A4D7Z2T6	Alphaproteobacteria	Hyphomicrobiales	Agrobacterium tumefaciens	Facultative aerobic bacteria	Plant pathogen	Stanton B Gelvin. (2003) PMID: 12626681
A0A807CG33	Alphaproteobacteria	Hyphomicrobiales	Mesorhizobium loti NZP2037	Facultative aerobic bacteria	Plant symbiont	J R Rao et al. (1991) PMID: 16348495
H0SPF6	Alphaproteobacteria	Hyphomicrobiales	Bradyrhizobium sp. (strain ORS 375)	Facultative aerobic bacteria	Plant symbiont	J R Rao et al. (1991) PMID: 16348495
G6EFM5	Alphaproteobacteria	Sphingomonadales	Novosphingobium pentaromativorans US6-1	Facultative aerobic bacteria	Marine sediment	Jae Hak Sohn et al. (2004) PMID: 15388699
A0P126	Alphaproteobacteria	Hyphomicrobiales	Roseibium aggregatum DSM 13394	Facultative aerobic bacteria	Marine sediment	Yoshihito Uchino et al. (1998) PMID: 12501429
A0A0P1E4F3	Alphaproteobacteria	Rhodobacterales	Ruegeria atlantica	Facultative aerobic bacteria	Marine sediment	H J Rüger and M G Höfle. (1992) PMID: 1371058
X7E7R5	Gammaproteobacteria	Oceanospirillales	Marinomonas ushuaiensis DSM 15871	Facultative aerobic bacteria	coastal sea water	S R Prabagaran et al. (2005) PMID: 15653892
V5FJ03	Gammaproteobacteria	Vibrionales	Vibrio halioticoli NBRC 102217	Facultative aerobic bacteria	Abalone gut	T Sawabe et al. (1998) PMID: 9731299
B1MK54	Actinomycetia	Corynebacteriales	Mycobacteroides abscessus DSM 44196	Facultative aerobic bacteria	Human pathogen, soil, water	Barbara A Brown-Elliott and Richard J Wallace Jr. (2002) PMID: 12364376
A0A0H3L982	Actinomycetia	Corynebacteriales	Mycobacterium tuberculosis ATCC 35801	Facultative aerobic bacteria	Human pathogen	Tohru Miyoshi-Akiyama et al. (2012) PMID: 22535945
A0A0H3M4K8	Actinomycetia	Corynebacteriales	Mycobacterium bovis (strain BCG / Pasteur 1173P2)	Facultative aerobic bacteria	Bovine pathogen	J Magdalena et al. (1998) PMID: 9705376
